# Supplementary material for: Proteomic Insights into Starvation of Nitrogen-Replete Cells of Nostoc sp. PCC 7120 under β-N-Methylamino-L-Alanine (BMAA) Treatment
Source: Toxins (Basel). 2020 Jun 4;12(6):372. doi: 10.3390/toxins12060372 (PMC7354497; doi:10.3390/toxins12060372)
Supplement: Supplementary file 1 [file toxins-12-00372-s001.zip]

Archive with 3 entries (2 files):
- toxins-788877 supplementary for publish/
- toxins-788877 supplementary for publish/toxins-788877 supplementary figures_tables for publish.docx
- toxins-788877 supplementary for publish/toxins-788877 supplementary Table S1.xls
