# Supplementary material for: Proteomic Insights into Starvation of Nitrogen-Replete Cells of Nostoc sp. PCC 7120 under β-N-Methylamino-L-Alanine (BMAA) Treatment
Source: Toxins (Basel). 2020 Jun 4;12(6):372. doi: 10.3390/toxins12060372 (PMC7354497; doi:10.3390/toxins12060372)
Supplement: Supplementary file 1 [file toxins-12-00372-s001.zip › toxins-788877 supplementary for publish/toxins-788877 supplementary Table S1.xls]

## Sheet: Лист1
BG11N - Control / BG11N - BMAA Treated
Protein IDs	Welch's t-test p-value	Benjamini-Yekutieli "adjusted p-value"	Difference significant at 5% FDR	At least 2 unique peptides on average	Fold change	SD	+/- 95% confidence interval	g - if greater than 0.05, use CI95% endpoints (Fieller, 1954)	Lower CI95% endpoint	Upper CI95% endpoint	Peptides (nano_normal)	Razor and unique peptides (nano_normal)	Unique peptides (nano_normal)	Median unique peptides (nano_normal)	Identification type (nano_normal)	Sequence coverage, %, (nano_normal)	Reported intensity (nano_normal)	Reported LFQ intensity (nano_normal)	MS/MS count (nano_normal)	Peptides (nano_bmaa)	Razor and unique peptides (nano_bmaa)	Unique peptides (nano_bmaa)	Median unique peptides (nano_bmaa)	Identification type (nano_bmaa)	Sequence coverage, %, (nano_bmaa)	Reported intensity (nano_bmaa)	Reported LFQ intensity (nano_bmaa)	MS/MS count (nano_bmaa)
all0004	0.790357	1	FAULT	TRUE	0.968178	0.343739	0.200043	0.0306332	0.793303	1.20424	7; 11; 12; 11; 11; 11; 10; 10; 8	7; 11; 12; 11; 11; 11; 10; 10; 8	7; 11; 12; 11; 11; 11; 10; 10; 8	11	By MS/MS; By MS/MS; By MS/MS; By MS/MS; By MS/MS; By MS/MS; By MS/MS; By MS/MS; By MS/MS	36.8; 42.9; 52.4; 42.9; 46; 52.1; 41.6; 38.7; 35.2	57934; 112570; 171350; 139770; 175060; 167080; 179250; 144730; 145650	35965; 46682; 63538; 58592; 49160; 49563; 52856; 33705; 63210	3; 5; 18; 30; 24; 20; 7; 6; 13	7; 13; 10; 9; 12; 9; 9; 6; 7	7; 13; 10; 9; 12; 9; 9; 6; 7	7; 13; 10; 9; 12; 9; 9; 6; 7	9	By MS/MS; By MS/MS; By MS/MS; By MS/MS; By MS/MS; By MS/MS; By MS/MS; By MS/MS; By MS/MS	33.3; 53.7; 43.2; 37.5; 50.5; 40.3; 38.1; 24.8; 25.4	68756; 136220; 131160; 100360; 158660; 137650; 63642; 55596; 56576	44187; 46799; 60227; 39147; 48712; 65096; 45183; 39161; 35935	6; 23; 11; 34; 27; 6; 11; 4; 0
all0005	0.30115	1	FAULT	TRUE	1.13531	0.410152	0.238693	0.0283137	0.923993	1.41278	12; 12; 12; 14; 13; 18; 11; 11; 10	12; 12; 12; 14; 13; 18; 11; 11; 10	12; 12; 12; 14; 13; 18; 11; 11; 10	12	By MS/MS; By MS/MS; By MS/MS; By MS/MS; By MS/MS; By MS/MS; By MS/MS; By MS/MS; By MS/MS	40.5; 40.9; 40.1; 43.3; 44.1; 55.9; 36.4; 37.9; 36	954270; 686550; 1040500; 789820; 719840; 2223700; 1381200; 945520; 984880	398800; 299810; 429280; 371010; 367720; 514280; 636100; 455540; 429560	17; 17; 20; 81; 43; 68; 19; 20; 20	13; 11; 14; 12; 13; 15; 10; 12; 12	13; 11; 14; 12; 13; 15; 10; 12; 12	13; 11; 14; 12; 13; 15; 10; 12; 12	12	By MS/MS; By MS/MS; By MS/MS; By MS/MS; By MS/MS; By MS/MS; By MS/MS; By MS/MS; By MS/MS	41.3; 33.6; 39.9; 37.9; 40.7; 46.6; 35.6; 40.7; 36.4	786080; 387260; 606470; 661680; 724460; 904140; 319330; 430390; 707680	368890; 244830; 225390; 434410; 387730; 443830; 309080; 315040; 409780	13; 38; 37; 72; 58; 29; 14; 9; 11
all0006	0.266967	1	FAULT	TRUE	1.15377	0.441115	0.256712	0.0357126	0.931606	1.46139	5; 7; 8; 7; 7; 7; 7; 10; 7	5; 7; 8; 7; 7; 7; 7; 10; 7	5; 7; 8; 7; 7; 7; 7; 10; 7	7	By MS/MS; By MS/MS; By MS/MS; By MS/MS; By MS/MS; By MS/MS; By MS/MS; By MS/MS; By MS/MS	31.1; 51.4; 57.9; 48.1; 56.8; 42.6; 56.3; 69.4; 56.8	175090; 169090; 196790; 358380; 331750; 331950; 261260; 344680; 273310	130710; 111350; 100360; 154620; 162180; 113490; 104070; 119430; 130880	4; 8; 9; 21; 17; 15; 11; 13; 10	5; 8; 7; 7; 10; 8; 7; 4; 3	5; 8; 7; 7; 10; 8; 7; 4; 3	5; 8; 7; 7; 10; 8; 7; 4; 3	7	By MS/MS; By MS/MS; By MS/MS; By MS/MS; By MS/MS; By MS/MS; By MS/MS; By MS/MS; By matching	35; 43.2; 42.6; 56.8; 63.9; 54.6; 38.3; 19.7; 18.6	212300; 188520; 148330; 365090; 337250; 247350; 87761; 48427; 40648	123300; 110380; 108690; 160400; 143520; 90281; 76803; 41272; 63657	6; 15; 11; 23; 19; 9; 7; 3; 0
all0007	0.772838	1	FAULT	TRUE	0.945017	0.537105	0.312574	0.0783345	0.689989	1.36068	2; 3; 2; 4; 3; 3; 4; 3; 3	2; 3; 2; 4; 3; 3; 4; 3; 3	2; 3; 2; 4; 3; 3; 4; 3; 3	3	By MS/MS; By MS/MS; By MS/MS; By MS/MS; By MS/MS; By MS/MS; By MS/MS; By MS/MS; By MS/MS	20.3; 28.3; 20.3; 33.7; 28.3; 28.3; 33.7; 28.3; 28.3	58004; 95012; 66899; 55882; 69631; 105610; 50778; 82130; 96902	35216; 30437; 41762; 17157; 25376; 32098; 14703; 34198; 30151	2; 7; 5; 16; 26; 6; 10; 12; 11	3; 4; 4; 3; 3; 3; 3; 3; 2	3; 4; 4; 3; 3; 3; 3; 3; 2	3; 4; 4; 3; 3; 3; 3; 3; 2	3	By MS/MS; By MS/MS; By MS/MS; By MS/MS; By MS/MS; By MS/MS; By MS/MS; By MS/MS; By MS/MS	28.3; 33.7; 33.7; 28.3; 28.3; 28.3; 28.3; 28.3; 20.3	62985; 33491; 6662.2; 59132; 19880; 50497; 64047; 20924; 55830	37036; 16891; 30992; 26737; 12470; 22482; 47553; 15236; 41165	9; 7; 5; 14; 18; 3; 5; 2; 1
all0008	0.895204	1	FAULT	TRUE	0.964692	0.530398	0.444005	0.175412	0.639634	1.70018	3; 1; 3; 3; 3; 4; 3; 4; 4	3; 1; 3; 3; 3; 4; 3; 4; 4	3; 1; 3; 3; 3; 4; 3; 4; 4	3	By MS/MS; By MS/MS; By MS/MS; By MS/MS; By MS/MS; By MS/MS; By MS/MS; By MS/MS; By MS/MS	27; 8; 27; 27; 27; 27.6; 27; 27.6; 32.5	48853; 59596; 33163; 45256; 27994; 83514; 169750; 52823; 31312	24395; 0; 24223; 16170; 19572; 37747; 25833; 21238; 20634	1; 1; 3; 6; 2; 6; 1; 4; 3	3; 1; 2; 4; 3; 2; 1; 2; 4	3; 1; 2; 4; 3; 2; 1; 2; 4	3; 1; 2; 4; 3; 2; 1; 2; 4	2	By MS/MS; By MS/MS; By MS/MS; By MS/MS; By MS/MS; By MS/MS; By matching; By matching; By MS/MS	27; 9.8; 17.8; 25.2; 27; 17.2; 5.5; 14.7; 32.5	11820; 2153.6; 12024; 5436.2; 29788; 84089; 295.11; 4964.3; 56821	12119; 0; 0; 0; 21272; 30219; 0; 0; 21034	2; 1; 2; 4; 3; 1; 0; 0; 1
all0010	0.940734	1	FAULT	TRUE	0.984145	0.587248	0.36569	0.0744431	0.675034	1.45157	1; 2; 2; 3; 3; 4; 2; 1; 3	1; 2; 2; 3; 3; 4; 2; 1; 3	1; 2; 2; 3; 3; 4; 2; 1; 3	2	By matching; By MS/MS; By MS/MS; By MS/MS; By MS/MS; By MS/MS; By MS/MS; By MS/MS; By MS/MS	5.6; 13.1; 12.4; 19.9; 19.9; 23.1; 13.1; 5.6; 12.7	15631; 41302; 41743; 125960; 142160; 65310; 111890; 77398; 110380	0; 28279; 27094; 62863; 68570; 26512; 41547; 37193; 44992	0; 3; 3; 7; 4; 4; 2; 5; 4	1; 3; 2; 3; 1; 2; 1; 2; 1	1; 3; 2; 3; 1; 2; 1; 2; 1	1; 3; 2; 3; 1; 2; 1; 2; 1	2	By MS/MS; By MS/MS; By MS/MS; By MS/MS; By MS/MS; By MS/MS; By MS/MS; By MS/MS; By matching	5.6; 19.9; 13.1; 19.9; 5.6; 13.1; 5.6; 13.1; 5.6	52682; 60504; 58798; 137860; 114800; 94820; 21570; 25701; 43855	35579; 33108; 31587; 70540; 62321; 44018; 0; 11806; 28846	3; 2; 2; 6; 4; 2; 2; 1; 0
all0065	0.57074	1	FAULT	TRUE	0.808285	0.834056	1.33386	0.450578	0	3.38888	2; 2; 1; 3; 3; 2; 2; 2; 1	2; 2; 1; 3; 3; 2; 2; 2; 1	2; 2; 1; 3; 3; 2; 2; 2; 1	2	By matching; By matching; By MS/MS; By MS/MS; By MS/MS; By matching; By matching; By matching; By MS/MS	17.2; 17.2; 7.8; 28.4; 28.4; 17.2; 17.2; 19; 9.5	6705; 4118.7; 0; 4379.3; 16441; 19419; 9325.1; 4719.9; 10077	0; 0; 0; 2160.7; 10302; 0; 0; 0; 0	0; 0; 1; 2; 1; 0; 0; 0; 1	2; 2; 2; 1; 3; 1; 1; 2; 1	2; 2; 2; 1; 3; 1; 1; 2; 1	2; 2; 2; 1; 3; 1; 1; 2; 1	2	By matching; By MS/MS; By MS/MS; By matching; By MS/MS; By matching; By matching; By matching; By matching	17.2; 17.2; 17.2; 7.8; 28.4; 7.8; 7.8; 20.7; 11.2	7185.2; 7728.2; 6722.3; 508.15; 10090; 5896.4; 932.8; 14710; 2512.3	0; 9844; 0; 0; 3419.8; 0; 0; 9957.8; 0	0; 1; 2; 0; 2; 0; 0; 0; 0
all0070	0.437376	1	FAULT	TRUE	1.55551	1.33436	1.64236	0.603569	0.400603	7.44697	2; 3; 0; 3; 2; 3; 2; 1; 2	2; 3; 0; 3; 2; 3; 2; 1; 2	2; 3; 0; 3; 2; 3; 2; 1; 2	2	By matching; By MS/MS; By matching; By MS/MS; By MS/MS; By MS/MS; By matching; By MS/MS; By MS/MS	13.3; 20.4; 0; 17; 11.5; 17; 11.5; 5.2; 13	31361; 32449; 0; 20845; 13560; 35131; 12818; 8067.8; 22683	0; 22886; 0; 8415.9; 0; 32939; 0; 0; 0	0; 1; 0; 3; 0; 2; 0; 1; 1	2; 3; 1; 3; 4; 2; 2; 1; 1	2; 3; 1; 3; 4; 2; 2; 1; 1	2; 3; 1; 3; 4; 2; 2; 1; 1	2	By MS/MS; By MS/MS; By MS/MS; By MS/MS; By MS/MS; By matching; By MS/MS; By matching; By matching	11.5; 16.7; 5.2; 20; 17; 9.3; 11.5; 7.8; 7.8	1202.8; 33030; 10850; 14387; 22720; 10174; 19501; 4516.8; 1528.3	0; 24358; 0; 0; 7143.5; 8346.6; 0; 0; 0	1; 1; 1; 1; 2; 0; 2; 0; 0
all0087	0.73445	1	FAULT	TRUE	1.0827	0.642907	0.445418	0.116961	0.730891	1.72133	2; 3; 6; 6; 5; 6; 4; 5; 5	2; 3; 6; 6; 5; 6; 4; 5; 5	2; 3; 6; 6; 5; 6; 4; 5; 5	5	By MS/MS; By MS/MS; By MS/MS; By MS/MS; By MS/MS; By MS/MS; By MS/MS; By MS/MS; By MS/MS	8.9; 12.7; 22.8; 24.5; 20.2; 23.9; 15.3; 21; 20.2	11150; 18176; 28176; 13629; 15440; 39137; 36345; 27428; 60426	0; 17520; 7089; 17978; 18189; 11357; 9561.2; 24313; 18634	1; 3; 7; 6; 7; 6; 2; 5; 2	7; 5; 3; 6; 8; 2; 4; 3; 2	7; 5; 3; 6; 8; 2; 4; 3; 2	7; 5; 3; 6; 8; 2; 4; 3; 2	4	By MS/MS; By MS/MS; By MS/MS; By MS/MS; By MS/MS; By MS/MS; By MS/MS; By MS/MS; By matching	27.1; 19.6; 12.1; 23.9; 30.8; 8.4; 16.4; 11; 7.8	30731; 38836; 6783.7; 14060; 46329; 15218; 21017; 51.38; 3388.3	24429; 13479; 7423.9; 12950; 14239; 0; 9040.8; 0; 0	1; 5; 4; 9; 10; 1; 1; 1; 0
all0089	0.0162337	1	FAULT	TRUE	Infinity	#N/A	#N/A	#N/A	#N/A	#N/A	2; 1; 1; 2; 2; 4; 1; 4; 1	2; 1; 1; 2; 2; 4; 1; 4; 1	2; 1; 1; 2; 2; 4; 1; 4; 1	2	By MS/MS; By MS/MS; By MS/MS; By MS/MS; By MS/MS; By MS/MS; By matching; By matching; By matching	19; 5.9; 9; 15.8; 15.8; 29; 5.9; 34.8; 10	10792; 9504.4; 14027; 2915.6; 15477; 23801; 10120; 43977; 23281	7974.4; 0; 0; 0; 12221; 14015; 0; 5173.4; 0	1; 1; 1; 1; 2; 5; 0; 0; 0	2; 1; 1; 2; 1; 2; 1; 1; 0	2; 1; 1; 2; 1; 2; 1; 1; 0	2; 1; 1; 2; 1; 2; 1; 1; 0	1	By MS/MS; By MS/MS; By matching; By MS/MS; By MS/MS; By MS/MS; By matching; By matching; By matching	19; 5.9; 10; 14.9; 5.9; 11.8; 10; 10; 0	9660.1; 11398; 7674.2; 17960; 12270; 15600; 14309; 9446; 0	0; 0; 0; 0; 0; 0; 0; 0; 0	1; 1; 0; 1; 1; 1; 0; 0; 0
all0107	0.124585	1	FAULT	TRUE	1.50157	1.20337	0.700314	0.158443	0.970215	2.59834	4; 4; 5; 4; 4; 4; 5; 4; 4	4; 4; 5; 4; 4; 4; 5; 4; 4	4; 4; 5; 4; 4; 4; 5; 4; 4	4	By MS/MS; By MS/MS; By MS/MS; By MS/MS; By MS/MS; By MS/MS; By MS/MS; By MS/MS; By MS/MS	30.8; 30.8; 35.5; 30.8; 30.8; 30.8; 35.5; 30.8; 30.8	416770; 133060; 472700; 593170; 603410; 483910; 803720; 662430; 753690	199160; 102110; 255550; 304450; 296330; 147240; 484230; 440170; 342860	4; 9; 6; 10; 15; 10; 8; 8; 8	3; 4; 5; 4; 4; 4; 4; 2; 4	3; 4; 5; 4; 4; 4; 4; 2; 4	3; 4; 5; 4; 4; 4; 4; 2; 4	4	By MS/MS; By MS/MS; By MS/MS; By MS/MS; By MS/MS; By MS/MS; By MS/MS; By MS/MS; By MS/MS	30.8; 30.8; 35.5; 30.8; 30.8; 30.8; 30.8; 16.3; 25	115700; 105780; 82015; 505630; 470660; 358250; 212040; 206900; 92850	32905; 55692; 76262; 217490; 263330; 177550; 274760; 394790; 82913	4; 4; 7; 18; 10; 7; 7; 4; 3
all0109	0.23746	1	FAULT	TRUE	1.30322	0.847125	0.504887	0.097794	0.894488	1.99448	1; 2; 4; 3; 2; 2; 3; 2; 2	1; 2; 4; 3; 2; 2; 3; 2; 2	1; 2; 4; 3; 2; 2; 3; 2; 2	2	By MS/MS; By MS/MS; By MS/MS; By MS/MS; By MS/MS; By MS/MS; By MS/MS; By MS/MS; By MS/MS	11.6; 17.1; 35.4; 23.2; 17.7; 17.7; 29.9; 17.7; 17.7	190460; 328390; 439450; 670370; 622640; 770740; 991280; 754930; 998450	0; 249230; 218610; 353470; 355060; 264290; 492510; 223300; 590880	2; 4; 8; 10; 6; 10; 6; 4; 11	2; 3; 3; 3; 3; 3; 2; 1; 3	2; 3; 3; 3; 3; 3; 2; 1; 3	2; 3; 3; 3; 3; 3; 2; 1; 3	3	By MS/MS; By MS/MS; By MS/MS; By MS/MS; By MS/MS; By MS/MS; By MS/MS; By MS/MS; By MS/MS	17.7; 23.2; 23.2; 23.2; 23.2; 23.2; 17.7; 11.6; 23.2	247170; 947340; 277420; 454470; 640190; 585950; 337050; 365440; 146240	66021; 355250; 160910; 235920; 356490; 199690; 297900; 462560; 55586	5; 11; 10; 10; 9; 12; 3; 2; 2
all0120	0.600578	1	FAULT	TRUE	0.864325	0.41919	0.456264	0.119091	0.4812	1.48115	1; 2; 1; 1; 3; 2; 3; 1; 1	1; 2; 1; 1; 3; 2; 3; 1; 1	1; 2; 1; 1; 3; 2; 3; 1; 1	1	By MS/MS; By MS/MS; By MS/MS; By MS/MS; By MS/MS; By MS/MS; By MS/MS; By matching; By MS/MS	6.5; 11.1; 6.5; 4.3; 15.4; 11.1; 15.4; 4.6; 4.6	15574; 46339; 19033; 16765; 25495; 16355; 35749; 11725; 0	0; 22963; 0; 0; 20900; 0; 11488; 0; 0	1; 1; 1; 1; 4; 2; 2; 0; 2	2; 2; 3; 3; 2; 1; 2; 1; 0	2; 2; 3; 3; 2; 1; 2; 1; 0	2; 2; 3; 3; 2; 1; 2; 1; 0	2	By MS/MS; By MS/MS; By MS/MS; By MS/MS; By MS/MS; By MS/MS; By MS/MS; By MS/MS; By matching	11.1; 10.8; 14.5; 15.4; 10.8; 6.5; 11.1; 6.5; 0	50661; 21570; 35347; 38646; 22776; 15711; 0; 12820; 0	26629; 13764; 22836; 17696; 0; 0; 0; 0; 0	3; 2; 4; 6; 2; 1; 2; 1; 0
all0121	0.794449	1	FAULT	TRUE	1.04169	0.445667	0.277524	0.01697	0.779186	1.34016	3; 7; 5; 5; 5; 1; 7; 6; 7	3; 7; 5; 5; 5; 1; 7; 6; 7	3; 7; 5; 5; 5; 1; 7; 6; 7	5	By MS/MS; By MS/MS; By MS/MS; By MS/MS; By MS/MS; By MS/MS; By MS/MS; By MS/MS; By MS/MS	9.9; 23.2; 17.5; 13.7; 13.7; 3; 21.7; 18.6; 23.4	38249; 40064; 50608; 29250; 47471; 18061; 77046; 38094; 61619	32788; 12266; 27427; 15863; 21322; 0; 26356; 14669; 20586	1; 2; 5; 6; 2; 1; 4; 3; 4	7; 4; 5; 6; 7; 2; 5; 3; 3	7; 4; 5; 6; 7; 2; 5; 3; 3	7; 4; 5; 6; 7; 2; 5; 3; 3	5	By MS/MS; By MS/MS; By MS/MS; By MS/MS; By MS/MS; By MS/MS; By MS/MS; By MS/MS; By MS/MS	23.4; 12.4; 16.9; 17.7; 22.2; 5.9; 13.7; 9.9; 9.9	46234; 27326; 26102; 25034; 24122; 19396; 36088; 22568; 24165	23588; 14609; 18675; 20643; 21245; 0; 23805; 16355; 16992	5; 2; 2; 7; 7; 0; 4; 1; 0
all0122	0.79316	1	FAULT	TRUE	0.956781	0.472821	0.275163	0.0497734	0.720206	1.29359	6; 8; 10; 8; 6; 10; 7; 6; 6	6; 8; 10; 8; 6; 10; 7; 6; 6	6; 8; 10; 8; 6; 10; 7; 6; 6	7	By MS/MS; By MS/MS; By MS/MS; By MS/MS; By MS/MS; By MS/MS; By MS/MS; By MS/MS; By MS/MS	24.8; 40.1; 47.1; 35.2; 29.1; 46.8; 26; 24.8; 22.9	98886; 153430; 122360; 76161; 35269; 187510; 186570; 151860; 141970	58666; 100420; 59816; 49649; 31868; 57800; 92902; 61661; 66992	3; 10; 13; 17; 7; 13; 7; 5; 5	6; 8; 10; 7; 5; 7; 7; 5; 4	6; 8; 10; 7; 5; 7; 7; 5; 4	6; 8; 10; 7; 5; 7; 7; 5; 4	7	By MS/MS; By MS/MS; By MS/MS; By MS/MS; By MS/MS; By MS/MS; By MS/MS; By MS/MS; By MS/MS	26.9; 34.6; 43.4; 30; 25.4; 34.9; 26.6; 20.2; 14.7	118240; 93524; 162210; 93813; 71599; 69116; 142630; 73138; 109330	111060; 61470; 66105; 62086; 39730; 31473; 64899; 48283; 73262	5; 13; 12; 10; 8; 7; 7; 3; 1
all0129	0.00895879	1	FAULT	TRUE	1.19178	0.0631504	#N/A	#N/A	#N/A	#N/A	2; 1; 4; 3; 3; 3; 4; 2; 3	2; 1; 4; 3; 3; 3; 4; 2; 3	2; 1; 4; 3; 3; 3; 4; 2; 3	3	By MS/MS; By MS/MS; By MS/MS; By MS/MS; By MS/MS; By MS/MS; By MS/MS; By MS/MS; By MS/MS	13.8; 9.7; 26.7; 19.8; 17; 17; 27.5; 12.1; 21.9	457.06; 9214; 23407; 18863; 20982; 36059; 13306; 15404; 13694	0; 0; 13788; 12014; 11471; 11845; 0; 0; 0	1; 1; 2; 4; 3; 1; 2; 1; 2	0; 2; 1; 1; 2; 2; 2; 3; 3	0; 2; 1; 1; 2; 2; 2; 3; 3	0; 2; 1; 1; 2; 2; 2; 3; 3	2	By matching; By MS/MS; By MS/MS; By MS/MS; By MS/MS; By MS/MS; By MS/MS; By matching; By matching	0; 17; 6.1; 6.5; 10.9; 12.6; 12.6; 19.4; 16.6	0; 2829; 0; 6948.3; 14084; 8393.3; 5558.9; 20191; 12445	0; 0; 0; 0; 10569; 0; 0; 0; 0	0; 2; 1; 2; 2; 1; 1; 0; 0
all0136	0.99545	1	FAULT	TRUE	0.998486	0.755703	0.456829	0.123551	0.631379	1.6471	6; 7; 5; 10; 8; 7; 6; 5; 7	6; 7; 5; 10; 8; 7; 6; 5; 7	6; 7; 5; 10; 8; 7; 6; 5; 7	7	By MS/MS; By MS/MS; By MS/MS; By MS/MS; By MS/MS; By MS/MS; By MS/MS; By MS/MS; By MS/MS	24.8; 26.5; 19.8; 41.7; 33.2; 27.7; 23.9; 19; 25.7	71152; 68628; 80321; 66871; 91535; 208070; 95481; 51237; 76730	25125; 80756; 43916; 22445; 24245; 58343; 30651; 25086; 40948	1; 6; 5; 15; 3; 10; 4; 4; 4	5; 7; 7; 6; 7; 6; 6; 3; 5	5; 7; 7; 6; 7; 6; 6; 3; 5	5; 7; 7; 6; 7; 6; 6; 3; 5	6	By MS/MS; By MS/MS; By MS/MS; By MS/MS; By MS/MS; By MS/MS; By MS/MS; By MS/MS; By MS/MS	16.3; 24.8; 26.2; 21.6; 25.4; 23.3; 27.1; 10.5; 19.8	23647; 31469; 108380; 60772; 69660; 81491; 56167; 41359; 83161	20473; 21695; 32910; 15657; 37671; 26660; 59609; 0; 66307	1; 6; 7; 10; 6; 5; 5; 2; 3
all0138	0.0717166	1	FAULT	TRUE	1.20904	0.361894	0.210608	0.0185199	1.01805	1.44566	7; 9; 6; 12; 13; 10; 11; 11; 11	7; 9; 6; 12; 13; 10; 11; 11; 11	7; 9; 6; 12; 13; 10; 11; 11; 11	11	By MS/MS; By MS/MS; By MS/MS; By MS/MS; By MS/MS; By MS/MS; By MS/MS; By MS/MS; By MS/MS	17.5; 17.9; 11.8; 28.9; 29.1; 24.8; 26.1; 24.8; 21	408430; 474270; 357580; 549150; 383520; 372910; 559950; 584290; 564190	268570; 288220; 251250; 244940; 155670; 234120; 226710; 203380; 267730	17; 28; 24; 50; 49; 28; 19; 22; 28	8; 11; 11; 11; 10; 11; 9; 9; 9	8; 11; 11; 11; 10; 11; 9; 9; 9	8; 11; 11; 11; 10; 11; 9; 9; 9	10	By MS/MS; By MS/MS; By MS/MS; By MS/MS; By MS/MS; By MS/MS; By MS/MS; By MS/MS; By MS/MS	19.1; 24.8; 25; 23; 20.8; 24.8; 22; 20.6; 24.8	414610; 324080; 232070; 419460; 482300; 389830; 319920; 229510; 225610	222820; 132230; 167290; 190410; 196140; 131630; 251670; 166660; 179060	27; 37; 34; 66; 46; 25; 15; 14; 10
all0147	0.715984	1	FAULT	TRUE	0.878444	0.757137	0.538967	0.205192	0.459542	1.75091	2; 2; 2; 2; 2; 3; 2; 3; 2	2; 2; 2; 2; 2; 3; 2; 3; 2	2; 2; 2; 2; 2; 3; 2; 3; 2	2	By MS/MS; By MS/MS; By MS/MS; By MS/MS; By MS/MS; By MS/MS; By MS/MS; By MS/MS; By MS/MS	18.5; 18.5; 18.5; 18.5; 18.5; 44.6; 18.5; 44.6; 18.5	51169; 59231; 7599.4; 57637; 3491.1; 78527; 70876; 69382; 46244	12602; 1721.5; 5302.8; 32405; 0; 36731; 30250; 42620; 22369	0; 0; 3; 6; 3; 5; 2; 4; 2	1; 2; 2; 2; 2; 1; 1; 1; 2	1; 2; 2; 2; 2; 1; 1; 1; 2	1; 2; 2; 2; 2; 1; 1; 1; 2	2	By matching; By MS/MS; By MS/MS; By MS/MS; By MS/MS; By MS/MS; By MS/MS; By matching; By MS/MS	7.7; 18.5; 18.5; 18.5; 18.5; 10.8; 10.8; 7.7; 18.5	2711.1; 31612; 31382; 34059; 62559; 27464; 20365; 5216.1; 50588	0; 23419; 23558; 3925; 37260; 0; 0; 0; 36680	0; 5; 3; 5; 5; 2; 2; 0; 1
all0152	0.433284	1	FAULT	TRUE	1.18342	0.69374	0.452882	0.125992	0.840428	1.8676	4; 7; 9; 5; 2; 10; 5; 6; 7	4; 7; 9; 5; 2; 10; 5; 6; 7	4; 7; 9; 5; 2; 10; 5; 6; 7	6	By MS/MS; By MS/MS; By MS/MS; By MS/MS; By MS/MS; By MS/MS; By MS/MS; By MS/MS; By MS/MS	18.2; 27.8; 38; 18.4; 8.6; 39; 18.4; 25.4; 32.1	18064; 63124; 81218; 58662; 62525; 140740; 79790; 29616; 66990	30002; 28020; 36125; 36307; 41353; 54872; 31084; 33668; 33728	1; 1; 5; 9; 3; 10; 1; 3; 6	4; 5; 6; 6; 5; 6; 5; 5; 2	4; 5; 6; 6; 5; 6; 5; 5; 2	4; 5; 6; 6; 5; 6; 5; 5; 2	5	By MS/MS; By MS/MS; By MS/MS; By MS/MS; By MS/MS; By MS/MS; By MS/MS; By MS/MS; By matching	20.3; 17.9; 22.5; 22.5; 18.2; 23; 21.4; 15.2; 5.9	56959; 29747; 53917; 71250; 66320; 108250; 6272.1; 14653; 19578	25503; 17593; 20466; 39825; 36175; 45561; 0; 11725; 0	2; 3; 4; 5; 5; 4; 5; 1; 0
all0233	0.607445	1	FAULT	TRUE	1.07949	0.29897	0.446648	0.0887759	0.705084	1.66423	1; 1; 2; 3; 2; 3; 3; 3; 4	1; 1; 2; 3; 2; 3; 3; 3; 4	1; 1; 2; 3; 2; 3; 3; 3; 4	3	By matching; By matching; By MS/MS; By MS/MS; By MS/MS; By MS/MS; By MS/MS; By MS/MS; By MS/MS	4; 1.7; 9.4; 9.2; 6.2; 8.3; 8.9; 8.9; 12.8	8913.3; 2326.8; 2903.7; 6658.7; 510.71; 6904.9; 23148; 8274.4; 29537	0; 0; 0; 0; 0; 0; 11249; 7645.1; 11888	0; 0; 2; 2; 1; 1; 1; 2; 2	1; 6; 3; 2; 5; 1; 1; 1; 1	1; 6; 3; 2; 5; 1; 1; 1; 1	1; 6; 3; 2; 5; 1; 1; 1; 1	1	By MS/MS; By MS/MS; By MS/MS; By matching; By MS/MS; By MS/MS; By MS/MS; By matching; By matching	3.6; 17.7; 9.8; 5.3; 16.8; 3.6; 3.6; 3.6; 1.7	0; 38223; 31736; 18478; 21510; 0; 11163; 2056; 5816.4	0; 0; 9404; 0; 8023.4; 0; 0; 0; 0	1; 2; 3; 0; 1; 1; 1; 0; 0
all0258	0.368727	1	FAULT	TRUE	1.26792	0.952632	0.554395	0.0873524	0.796398	1.98214	3; 2; 3; 2; 2; 3; 4; 4; 4	3; 2; 3; 2; 2; 3; 4; 4; 4	3; 2; 3; 2; 2; 3; 4; 4; 4	3	By MS/MS; By MS/MS; By MS/MS; By MS/MS; By MS/MS; By MS/MS; By MS/MS; By MS/MS; By MS/MS	44.6; 22.3; 44.6; 22.3; 22.3; 28.8; 51.1; 51.1; 51.1	942460; 1007800; 1012500; 412870; 422480; 497060; 1406100; 1218900; 1329300	757260; 478010; 1107400; 177650; 184490; 245560; 620380; 632580; 703240	5; 8; 17; 17; 31; 10; 9; 10; 18	3; 2; 3; 2; 2; 2; 4; 4; 4	3; 2; 3; 2; 2; 2; 4; 4; 4	3; 2; 3; 2; 2; 2; 4; 4; 4	3	By MS/MS; By MS/MS; By MS/MS; By MS/MS; By MS/MS; By MS/MS; By MS/MS; By MS/MS; By MS/MS	44.6; 22.3; 28.8; 22.3; 22.3; 22.3; 51.1; 51.1; 28.8	1310700; 886620; 804220; 407060; 383020; 169330; 579320; 574540; 480710	736640; 499150; 488150; 179170; 203260; 113760; 463050; 481640; 390820	7; 21; 17; 37; 21; 7; 7; 6; 5
all0259	0.0533215	1	FAULT	TRUE	1.41038	0.748668	0.435696	0.0740573	1.05656	1.9898	7; 6; 6; 6; 7; 7; 8; 7; 6	7; 6; 6; 6; 7; 7; 8; 7; 6	7; 6; 6; 6; 7; 7; 8; 7; 6	7	By MS/MS; By MS/MS; By MS/MS; By MS/MS; By MS/MS; By MS/MS; By MS/MS; By MS/MS; By MS/MS	57.1; 51.5; 51.5; 51.5; 57.1; 57.1; 57.1; 57.1; 51.5	1001200; 1078500; 1344500; 742120; 819970; 1201100; 1359000; 1124300; 1271600	681300; 521330; 711040; 349960; 380920; 428260; 591760; 495340; 558090	16; 25; 24; 25; 25; 25; 20; 16; 20	6; 7; 7; 7; 7; 6; 7; 6; 6	6; 7; 7; 7; 7; 6; 7; 6; 6	6; 7; 7; 7; 7; 6; 7; 6; 6	7	By MS/MS; By MS/MS; By MS/MS; By MS/MS; By MS/MS; By MS/MS; By MS/MS; By MS/MS; By MS/MS	51.5; 57.1; 57.1; 57.1; 57.1; 51.5; 57.1; 51.5; 51.5	1128700; 749700; 647680; 775720; 791330; 553830; 281690; 293290; 156740	683420; 433570; 403220; 350790; 381650; 296570; 179790; 230960; 151840	23; 26; 27; 36; 25; 17; 12; 10; 3
all0268	0.00375033	1	FAULT	TRUE	Infinity	#N/A	#N/A	#N/A	#N/A	#N/A	1; 2; 4; 1; 0; 2; 3; 4; 2	1; 2; 4; 1; 0; 2; 3; 4; 2	1; 2; 4; 1; 0; 2; 3; 4; 2	2	By MS/MS; By MS/MS; By MS/MS; By MS/MS; By matching; By MS/MS; By MS/MS; By MS/MS; By MS/MS	10.6; 20.8; 34.1; 7.1; 0; 17.6; 22; 36.5; 17.6	0; 6529.6; 32443; 0; 0; 0; 14469; 13315; 1395.7	0; 0; 22656; 0; 0; 0; 18995; 18313; 0	1; 4; 6; 0; 0; 2; 2; 3; 0	2; 3; 2; 1; 2; 2; 1; 1; 1	2; 3; 2; 1; 2; 2; 1; 1; 1	2; 3; 2; 1; 2; 2; 1; 1; 1	2	By MS/MS; By MS/MS; By MS/MS; By MS/MS; By MS/MS; By matching; By MS/MS; By MS/MS; By MS/MS	17.6; 22; 11.4; 7.1; 17.6; 11.4; 7.1; 10.6; 7.1	8953.6; 11791; 11267; 0; 0; 8122.5; 0; 2312.3; 0	0; 0; 0; 0; 0; 0; 0; 0; 0	2; 3; 2; 0; 1; 0; 0; 1; 0
all0322	0.227653	1	FAULT	TRUE	0.666496	0.342016	0.33778	0.144958	0.397121	1.16186	2; 2; 4; 4; 3; 4; 3; 2; 2	2; 2; 4; 4; 3; 4; 3; 2; 2	2; 2; 4; 4; 3; 4; 3; 2; 2	3	By matching; By matching; By MS/MS; By MS/MS; By MS/MS; By MS/MS; By MS/MS; By MS/MS; By MS/MS	8.9; 11; 19.7; 17.6; 12.6; 15.2; 14.4; 9.2; 8.9	29569; 4495.7; 29525; 17805; 33548; 10908; 18384; 27234; 6749.6	0; 0; 13936; 8138.3; 7241.9; 4571.3; 7244.4; 0; 0	0; 0; 2; 2; 1; 2; 0; 1; 1	0; 3; 1; 3; 2; 1; 1; 0; 1	0; 3; 1; 3; 2; 1; 1; 0; 1	0; 3; 1; 3; 2; 1; 1; 0; 1	1	By matching; By MS/MS; By MS/MS; By MS/MS; By MS/MS; By MS/MS; By MS/MS; By matching; By matching	0; 12.3; 5.5; 14.4; 9.2; 5.5; 3.4; 0; 3.7	0; 28853; 9380.4; 13150; 27451; 0; 3078.4; 0; 10402	0; 17121; 0; 9508.4; 10916; 0; 0; 0; 0	0; 2; 0; 1; 0; 1; 1; 0; 0
all0329	0.968139	1	FAULT	TRUE	1.00749	0.553886	0.32234	0.0827861	0.749783	1.44706	6; 5; 6; 7; 5; 9; 7; 6; 6	6; 5; 6; 7; 5; 9; 7; 6; 6	6; 5; 6; 7; 5; 9; 7; 6; 6	6	By MS/MS; By MS/MS; By MS/MS; By MS/MS; By MS/MS; By MS/MS; By MS/MS; By MS/MS; By MS/MS	59.7; 51.1; 56.1; 66.2; 51.1; 70.5; 66.2; 61.9; 59.7	1403900; 1604800; 1757100; 1467400; 1240700; 1929000; 1361800; 2041300; 1487300	885130; 1022500; 892000; 638450; 547390; 732070; 616110; 772090; 582630	11; 21; 25; 36; 17; 26; 13; 16; 13	6; 5; 6; 6; 6; 6; 7; 7; 5	6; 5; 6; 6; 6; 6; 7; 7; 5	6; 5; 6; 6; 6; 6; 7; 7; 5	6	By MS/MS; By MS/MS; By MS/MS; By MS/MS; By MS/MS; By MS/MS; By MS/MS; By MS/MS; By MS/MS	57.6; 51.1; 57.6; 59.7; 57.6; 59.7; 66.2; 64.7; 56.1	2020100; 1638000; 1159100; 1254600; 1394300; 1840300; 608550; 656610; 755950	1498900; 482420; 440850; 682840; 572420; 648700; 622590; 555130; 596330	14; 28; 19; 25; 26; 12; 13; 6; 5
all0405	0.946481	1	FAULT	TRUE	1.0172	0.731786	0.445412	0.135121	0.671495	1.68074	3; 3; 2; 2; 2; 2; 3; 2; 2	3; 3; 2; 2; 2; 2; 3; 2; 2	3; 3; 2; 2; 2; 2; 3; 2; 2	2	By MS/MS; By MS/MS; By MS/MS; By MS/MS; By MS/MS; By MS/MS; By MS/MS; By MS/MS; By MS/MS	7.1; 7.1; 4.3; 4.5; 6.1; 5.2; 8.8; 5.2; 4.3	682050; 1712000; 1910800; 660380; 1256700; 1149900; 1974100; 1799600; 1737900	284470; 431530; 322410; 292270; 341310; 336470; 663630; 776330; 291330	2; 6; 7; 5; 6; 4; 3; 4; 3	1; 2; 2; 1; 2; 1; 2; 1; 2	1; 2; 2; 1; 2; 1; 2; 1; 2	1; 2; 2; 1; 2; 1; 2; 1; 2	2	By MS/MS; By MS/MS; By MS/MS; By MS/MS; By MS/MS; By MS/MS; By MS/MS; By MS/MS; By matching	2.5; 4.5; 4; 2.5; 6.2; 2.5; 5.2; 2.5; 6.1	1435100; 728200; 761900; 757410; 1542600; 693470; 649700; 690490; 616760	0; 397060; 380650; 535220; 420510; 676660; 258470; 94921; 188190	5; 3; 3; 8; 5; 3; 3; 2; 0
all0437	0.511868	1	FAULT	TRUE	1.11867	0.547313	0.335421	0.0735066	0.847826	1.56702	3; 2; 2; 2; 2; 3; 2; 2; 3	3; 2; 2; 2; 2; 3; 2; 2; 3	3; 2; 2; 2; 2; 3; 2; 2; 3	2	By MS/MS; By MS/MS; By MS/MS; By MS/MS; By MS/MS; By MS/MS; By MS/MS; By MS/MS; By MS/MS	41.6; 32.7; 32.7; 32.7; 32.7; 41.6; 32.7; 32.7; 41.6	35113; 55351; 53025; 38137; 30117; 61571; 45298; 68243; 89846	21389; 21147; 25844; 17614; 13848; 25782; 27482; 29117; 33227	0; 8; 7; 8; 6; 14; 9; 16; 14	2; 3; 3; 2; 1; 2; 2; 2; 3	2; 3; 3; 2; 1; 2; 2; 2; 3	2; 3; 3; 2; 1; 2; 2; 2; 3	2	By MS/MS; By MS/MS; By MS/MS; By MS/MS; By MS/MS; By matching; By MS/MS; By MS/MS; By MS/MS	32.7; 41.6; 41.6; 32.7; 19.8; 21.8; 32.7; 28.7; 41.6	25742; 41362; 16965; 37006; 29722; 38563; 41796; 10542; 38111	8293.1; 25797; 11336; 17701; 15095; 21727; 31060; 0; 23299	0; 9; 5; 12; 5; 0; 10; 2; 0
all0459	0.436192	1	FAULT	FAULT	0.898465	0.19439	0.239259	0.019691	0.674189	1.15884	3; 3; 3; 1; 1; 1; 2; 1; 1	3; 3; 3; 1; 1; 1; 2; 1; 1	3; 3; 3; 1; 1; 1; 2; 1; 1	1	By MS/MS; By MS/MS; By MS/MS; By MS/MS; By MS/MS; By MS/MS; By MS/MS; By MS/MS; By matching	31.1; 31.1; 31.1; 13.4; 13.4; 17.6; 31.1; 13.4; 14.3	340190; 412000; 276810; 11696; 13786; 16915; 8113.3; 2265.4; 2072.5	194020; 237960; 172570; 0; 0; 0; 0; 0; 0	3; 7; 7; 2; 1; 1; 2; 1; 0	3; 3; 4; 1; 1; 1; 0; 0; 1	3; 3; 4; 1; 1; 1; 0; 0; 1	3; 3; 4; 1; 1; 1; 0; 0; 1	1	By MS/MS; By MS/MS; By MS/MS; By MS/MS; By matching; By MS/MS; By matching; By matching; By matching	31.1; 31.1; 31.9; 13.4; 13.4; 13.4; 0; 0; 17.6	301980; 265220; 351560; 10228; 7643; 29964; 0; 0; 2070.1	223950; 201960; 223210; 0; 0; 0; 0; 0; 0	8; 8; 8; 2; 0; 1; 0; 0; 0
all0579	0.715445	1	FAULT	TRUE	0.917084	0.557748	0.376896	0.0881266	0.601196	1.41023	2; 3; 1; 5; 4; 5; 3; 2; 2	2; 3; 1; 5; 4; 5; 3; 2; 2	2; 3; 1; 5; 4; 5; 3; 2; 2	3	By MS/MS; By MS/MS; By MS/MS; By MS/MS; By MS/MS; By MS/MS; By MS/MS; By MS/MS; By MS/MS	32.2; 40.8; 11.8; 56.6; 48; 57.2; 42.8; 20.4; 20.4	71357; 77089; 39981; 152940; 123880; 211240; 140560; 69639; 81152	44190; 31730; 0; 63552; 71680; 61287; 56356; 18296; 22279	4; 7; 4; 9; 12; 9; 3; 2; 1	2; 1; 4; 5; 2; 5; 2; 0; 0	2; 1; 4; 5; 2; 5; 2; 0; 0	2; 1; 4; 5; 2; 5; 2; 0; 0	2	By MS/MS; By MS/MS; By MS/MS; By MS/MS; By MS/MS; By MS/MS; By MS/MS; By matching; By matching	20.4; 11.8; 35.5; 48; 15.1; 41.4; 20.4; 0; 0	98420; 49961; 85418; 102750; 9395.6; 139860; 6185.1; 0; 0	42832; 28169; 31930; 83746; 45569; 54857; 0; 0; 0	3; 1; 4; 10; 4; 4; 1; 0; 0
all0646	0.305902	1	FAULT	TRUE	1.19084	0.309964	#N/A	#N/A	#N/A	#N/A	0; 1; 3; 4; 5; 2; 3; 3; 4	0; 1; 3; 4; 5; 2; 3; 3; 4	0; 1; 3; 4; 5; 2; 3; 3; 4	3	By matching; By MS/MS; By MS/MS; By MS/MS; By MS/MS; By MS/MS; By MS/MS; By MS/MS; By MS/MS	0; 6.9; 20.2; 21.5; 21.9; 12; 13.3; 19.3; 21.5	0; 0; 1236.6; 18473; 20824; 5703.4; 46092; 2420.3; 25780	0; 0; 0; 6908.5; 8700.8; 0; 13310; 0; 9328	0; 0; 1; 2; 2; 1; 0; 2; 1	3; 4; 1; 2; 2; 1; 2; 1; 1	3; 4; 1; 2; 2; 1; 2; 1; 1	3; 4; 1; 2; 2; 1; 2; 1; 1	2	By MS/MS; By MS/MS; By MS/MS; By matching; By MS/MS; By MS/MS; By MS/MS; By matching; By matching	19.3; 20.6; 6.9; 12; 12; 6.9; 12; 6.9; 6.9	11279; 12307; 0; 3173.8; 4834.7; 0; 0; 0; 0	0; 7952; 0; 0; 0; 0; 0; 0; 0	2; 1; 0; 0; 0; 0; 1; 0; 0
all0650	0.181532	1	FAULT	TRUE	0.739116	0.360424	0.250163	0.0805444	0.535058	1.07267	4; 3; 5; 5; 4; 7; 3; 3; 2	4; 3; 5; 5; 4; 7; 3; 3; 2	3; 3; 5; 4; 3; 5; 2; 2; 2	3	By matching; By MS/MS; By MS/MS; By MS/MS; By MS/MS; By MS/MS; By MS/MS; By MS/MS; By MS/MS	15.5; 13.6; 24.6; 24; 18.3; 28.7; 11.7; 11.7; 7.9	65094; 54133; 28250; 43691; 113470; 80640; 65154; 81869; 91899	16512; 29416; 0; 10728; 32514; 28273; 21199; 26175; 31593	0; 4; 4; 10; 3; 10; 2; 4; 2	2; 5; 4; 3; 3; 5; 1; 2; 2	2; 5; 4; 3; 3; 5; 1; 2; 2	2; 4; 3; 2; 2; 3; 1; 2; 1	2	By matching; By MS/MS; By MS/MS; By MS/MS; By MS/MS; By MS/MS; By matching; By MS/MS; By MS/MS	7.9; 24; 20.2; 11.7; 11.7; 19.9; 4.1; 7.9; 7.9	43683; 71354; 49925; 78594; 85429; 48535; 18476; 5614.7; 22549	26551; 55186; 38921; 26959; 28830; 14073; 0; 0; 0	0; 4; 1; 5; 3; 3; 0; 1; 0
all0713	0.270807	1	FAULT	TRUE	0.69319	0.367199	0.337531	0.178258	0.441999	1.24512	2; 2; 3; 5; 4; 5; 4; 3; 4	2; 2; 3; 5; 4; 5; 4; 3; 4	2; 2; 3; 5; 4; 5; 4; 3; 4	4	By matching; By MS/MS; By MS/MS; By MS/MS; By MS/MS; By MS/MS; By MS/MS; By MS/MS; By MS/MS	4.3; 4.2; 5.9; 7.5; 6.8; 8.6; 8; 5.4; 8	10697; 3061.7; 8411.1; 46855; 33412; 52067; 62995; 20440; 54108	0; 0; 0; 25538; 18108; 16689; 14631; 14599; 0	0; 1; 3; 4; 1; 4; 2; 3; 1	3; 4; 6; 3; 3; 4; 1; 2; 2	3; 4; 6; 3; 3; 4; 1; 2; 2	3; 4; 6; 3; 3; 4; 1; 2; 2	3	By MS/MS; By MS/MS; By MS/MS; By MS/MS; By MS/MS; By MS/MS; By matching; By matching; By matching	4.7; 6.9; 9.4; 4.7; 4.3; 7.1; 1.6; 3.7; 2.9	13296; 18291; 33473; 28936; 6399.1; 36030; 3232.6; 9959.9; 19291	0; 13396; 28403; 21662; 0; 29746; 0; 0; 0	1; 1; 4; 2; 2; 1; 0; 0; 0
all0723	0.449925	1	FAULT	TRUE	1.162	0.500326	0.407143	0.0787959	0.825711	1.69708	2; 2; 3; 1; 2; 4; 4; 3; 4	2; 2; 3; 1; 2; 4; 4; 3; 4	2; 2; 3; 1; 2; 4; 4; 3; 4	3	By matching; By MS/MS; By MS/MS; By MS/MS; By MS/MS; By MS/MS; By MS/MS; By MS/MS; By MS/MS	8.3; 6.1; 8.8; 3; 8.3; 14; 15.4; 8.8; 15.4	32160; 15735; 19028; 13865; 31106; 19340; 42931; 28692; 25018	0; 10995; 11309; 0; 22548; 12905; 15958; 13677; 11975	0; 1; 2; 2; 2; 4; 2; 1; 2	2; 2; 3; 4; 2; 3; 3; 4; 2	2; 2; 3; 4; 2; 3; 3; 4; 2	2; 2; 3; 4; 2; 3; 3; 4; 2	3	By matching; By MS/MS; By MS/MS; By matching; By MS/MS; By matching; By MS/MS; By MS/MS; By MS/MS	6.1; 6.6; 8.5; 14.3; 7.4; 17.6; 12.9; 16.5; 11.3	21411; 0; 21395; 35240; 19293; 12208; 16654; 30764; 17524	12993; 0; 13415; 7024.8; 0; 0; 0; 11896; 0	0; 2; 3; 0; 1; 0; 1; 1; 0
all0737	0.465921	1	FAULT	TRUE	0.775307	0.563763	0.428914	0.246492	0.473527	1.58433	2; 3; 2; 2; 1; 2; 1; 1; 2	2; 3; 2; 2; 1; 2; 1; 1; 2	2; 3; 2; 2; 1; 2; 1; 1; 2	2	By matching; By matching; By matching; By MS/MS; By matching; By MS/MS; By matching; By matching; By MS/MS	8.5; 9.5; 6.8; 6.4; 4.8; 6.4; 3.1; 3.7; 8.5	14978; 38655; 11282; 17510; 5651.6; 13538; 2547.7; 5834; 14715	22616; 13791; 21584; 15036; 0; 0; 0; 0; 14136	0; 0; 0; 1; 0; 1; 0; 0; 1	3; 2; 1; 4; 2; 3; 3; 2; 2	3; 2; 1; 4; 2; 3; 3; 2; 2	3; 2; 1; 4; 2; 3; 3; 2; 2	2	By MS/MS; By MS/MS; By MS/MS; By MS/MS; By matching; By matching; By MS/MS; By MS/MS; By MS/MS	9.5; 7.5; 4.8; 14.3; 6.8; 11.6; 10.6; 7.9; 6.8	16094; 30134; 8481; 12310; 6131.8; 13301; 21179; 27761; 23407	15817; 27549; 0; 5011; 0; 11984; 18820; 48190; 0	3; 2; 0; 1; 0; 0; 5; 2; 1
all0747	0.447747	1	FAULT	TRUE	0.791864	0.427434	0.44983	0.0660439	0.379041	1.31668	2; 0; 1; 2; 1; 3; 1; 3; 2	2; 0; 1; 2; 1; 3; 1; 3; 2	2; 0; 1; 2; 1; 3; 1; 3; 2	2	By MS/MS; By matching; By MS/MS; By MS/MS; By matching; By MS/MS; By MS/MS; By MS/MS; By MS/MS	8; 0; 2.8; 6.2; 5.4; 10.8; 3.4; 10.2; 6.2	22903; 0; 4000.6; 28991; 4402.2; 19706; 33919; 32335; 38178	0; 0; 0; 22316; 0; 0; 0; 9003.2; 18339	1; 0; 1; 2; 0; 4; 1; 2; 1	2; 4; 3; 3; 2; 2; 2; 2; 1	2; 4; 3; 3; 2; 2; 2; 2; 1	2; 4; 3; 3; 2; 2; 2; 2; 1	2	By MS/MS; By MS/MS; By MS/MS; By MS/MS; By MS/MS; By matching; By MS/MS; By MS/MS; By MS/MS	6.2; 15.6; 8.8; 12.8; 6.2; 6.2; 6.2; 7.4; 3.4	23972; 47864; 25203; 50276; 28700; 22357; 0; 41610; 25228	9846.2; 28054; 0; 23597; 21491; 15582; 0; 0; 0	1; 2; 3; 2; 3; 0; 3; 1; 1
all0801	0.579149	1	FAULT	TRUE	0.668472	0.831958	0.889371	0.791041	0.00700528	6.39111	3; 2; 3; 3; 3; 2; 3; 2; 2	3; 2; 3; 3; 3; 2; 3; 2; 2	3; 2; 3; 3; 3; 2; 3; 2; 2	3	By MS/MS; By MS/MS; By MS/MS; By MS/MS; By MS/MS; By MS/MS; By MS/MS; By MS/MS; By MS/MS	37.8; 23.4; 37.8; 50.5; 37.8; 27.9; 37.8; 36; 27.9	30114; 29021; 71694; 0; 45389; 0; 58134; 26188; 0	9940.3; 0; 63241; 0; 15957; 0; 10448; 0; 0	1; 3; 3; 4; 3; 2; 1; 3; 2	3; 2; 2; 3; 4; 0; 1; 1; 2	3; 2; 2; 3; 4; 0; 1; 1; 2	3; 2; 2; 3; 4; 0; 1; 1; 2	2	By MS/MS; By MS/MS; By MS/MS; By MS/MS; By MS/MS; By matching; By MS/MS; By matching; By MS/MS	37.8; 27.9; 23.4; 37.8; 60.4; 0; 14.4; 14.4; 24.3	32881; 38601; 58895; 56155; 36239; 0; 0; 0; 0	9489.5; 0; 60888; 34520; 0; 0; 0; 0; 0	1; 4; 6; 4; 5; 0; 0; 0; 1
all0860	0.968443	1	FAULT	TRUE	0.992715	0.479863	0.317679	0.0394561	0.706799	1.36018	2; 3; 4; 7; 5; 7; 7; 2; 5	2; 3; 4; 7; 5; 7; 7; 2; 5	2; 3; 4; 7; 5; 7; 7; 2; 5	5	By matching; By MS/MS; By MS/MS; By MS/MS; By MS/MS; By MS/MS; By MS/MS; By MS/MS; By MS/MS	3; 5.4; 5.4; 11; 6.8; 14.1; 9.3; 2.9; 7.9	7625.7; 23762; 19423; 2352.2; 12197; 40484; 69429; 18591; 52858	13589; 26021; 17143; 0; 0; 31266; 17065; 0; 17537	0; 2; 4; 6; 8; 6; 4; 1; 1	5; 3; 3; 5; 4; 5; 6; 5; 3	5; 3; 3; 5; 4; 5; 6; 5; 3	5; 3; 3; 5; 4; 5; 6; 5; 3	5	By MS/MS; By MS/MS; By MS/MS; By MS/MS; By MS/MS; By MS/MS; By MS/MS; By MS/MS; By matching	9.2; 5; 4.9; 7.9; 5.7; 10.9; 10.7; 8; 4.4	49036; 28765; 26853; 13648; 24100; 28887; 37997; 56815; 45810	17386; 23504; 15519; 11829; 11584; 13898; 23459; 26328; 26720	1; 3; 1; 6; 6; 1; 5; 1; 0
all0865	0.355365	1	FAULT	TRUE	0.850612	0.404177	0.235215	0.0629343	0.658129	1.15735	12; 12; 11; 12; 12; 11; 10; 10; 8	12; 12; 11; 12; 12; 11; 10; 10; 8	12; 12; 11; 12; 12; 11; 10; 10; 8	11	By MS/MS; By MS/MS; By MS/MS; By MS/MS; By MS/MS; By MS/MS; By MS/MS; By MS/MS; By MS/MS	32.6; 32.1; 35.7; 33.2; 30.6; 31.2; 29.9; 28.8; 23.4	330440; 451590; 446520; 544980; 669400; 680400; 607700; 481860; 516140	151970; 240780; 305160; 290460; 327220; 205130; 300310; 253380; 233770	8; 22; 33; 48; 36; 40; 15; 17; 12	8; 11; 12; 9; 10; 12; 9; 8; 10	8; 11; 12; 9; 10; 12; 9; 8; 10	8; 11; 12; 9; 10; 12; 9; 8; 10	10	By MS/MS; By MS/MS; By MS/MS; By MS/MS; By MS/MS; By MS/MS; By MS/MS; By MS/MS; By MS/MS	23.4; 30.5; 30.8; 24.7; 27.4; 33; 25.2; 22.3; 30.6	373900; 506430; 455170; 464650; 407130; 502880; 165820; 197200; 177620	192180; 440270; 333300; 440220; 219330; 377080; 165400; 181160; 151840	14; 28; 23; 50; 30; 13; 9; 5; 4
all0868	0.0102813	1	FAULT	TRUE	0.549669	0.331249	0.192774	0.0480279	0.377887	0.776914	6; 8; 7; 8; 10; 6; 7; 6; 6	6; 8; 7; 8; 10; 6; 7; 6; 6	4; 6; 5; 6; 7; 4; 5; 5; 5	5	By MS/MS; By MS/MS; By MS/MS; By MS/MS; By MS/MS; By MS/MS; By MS/MS; By MS/MS; By MS/MS	72.5; 82.4; 70.6; 84.3; 91.2; 72.5; 82.4; 76.5; 76.5	134720; 25210; 180840; 283150; 347450; 173110; 115580; 187620; 169090	30938; 34630; 96238; 131240; 180160; 107420; 91380; 111830; 99724	3; 8; 11; 10; 12; 7; 2; 8; 6	6; 10; 9; 7; 8; 6; 6; 5; 5	6; 10; 9; 7; 8; 6; 6; 5; 5	4; 7; 6; 5; 6; 5; 4; 4; 4	5	By MS/MS; By MS/MS; By MS/MS; By MS/MS; By MS/MS; By MS/MS; By MS/MS; By MS/MS; By MS/MS	72.5; 90.2; 91.2; 83.3; 84.3; 66.7; 72.5; 66.7; 66.7	101770; 323540; 343800; 227690; 291080; 237630; 325100; 356680; 228130	48377; 252730; 131910; 191100; 181730; 143660; 224650; 107470; 201010	8; 17; 16; 11; 14; 5; 6; 2; 4
all0875	0.297077	1	FAULT	TRUE	0.829145	0.26862	0.260989	0.0505007	0.601799	1.14469	2; 1; 1; 0; 1; 1; 3; 2; 2	2; 1; 1; 0; 1; 1; 3; 2; 2	2; 1; 1; 0; 1; 1; 3; 2; 2	1	By matching; By MS/MS; By matching; By matching; By matching; By MS/MS; By MS/MS; By MS/MS; By MS/MS	5.4; 3.3; 3.3; 0; 2.4; 3.3; 7.8; 5.4; 5.4	5382.3; 0; 774.87; 0; 4419.7; 0; 19829; 11743; 9543.2	5486.7; 0; 0; 0; 0; 0; 8350.3; 6781.7; 4948.1	0; 1; 0; 0; 0; 1; 2; 2; 2	2; 1; 4; 2; 2; 0; 2; 2; 3	2; 1; 4; 2; 2; 0; 2; 2; 3	2; 1; 4; 2; 2; 0; 2; 2; 3	2	By matching; By MS/MS; By matching; By MS/MS; By MS/MS; By matching; By MS/MS; By matching; By matching	5.6; 2.4; 8.7; 6.9; 4.5; 0; 5.8; 5.4; 10	3870.3; 8296.8; 20071; 2955.5; 3319.3; 0; 1607.7; 14640; 23274	5035.7; 0; 8112.2; 0; 0; 0; 0; 9132; 5960.8	0; 1; 0; 2; 1; 0; 1; 0; 0
all0888	0.469976	1	FAULT	TRUE	0.78029	0.681573	0.475045	0.133744	0.376336	1.42519	4; 4; 4; 3; 2; 4; 4; 2; 3	4; 4; 4; 3; 2; 4; 4; 2; 3	4; 4; 4; 3; 2; 4; 4; 2; 3	4	By MS/MS; By MS/MS; By MS/MS; By MS/MS; By MS/MS; By MS/MS; By MS/MS; By MS/MS; By MS/MS	31.8; 35.6; 35.6; 28.8; 19.1; 30.9; 33.9; 19.1; 28.8	34490; 23943; 76449; 18783; 57769; 28598; 3724.3; 19838; 8562.8	26120; 6895.6; 33283; 7940.1; 43908; 28293; 0; 3086.2; 0	1; 2; 3; 3; 2; 6; 2; 3; 2	4; 4; 4; 3; 3; 3; 4; 2; 1	4; 4; 4; 3; 3; 3; 4; 2; 1	4; 4; 4; 3; 3; 3; 4; 2; 1	3	By MS/MS; By MS/MS; By MS/MS; By MS/MS; By MS/MS; By MS/MS; By MS/MS; By MS/MS; By MS/MS	33.9; 35.6; 28.8; 28.8; 28.8; 23.7; 30.9; 19.1; 5.1	17939; 39092; 45598; 35996; 71644; 43848; 20333; 1844.5; 51328	5844.5; 19848; 27709; 27669; 42570; 32475; 0; 0; 0	1; 2; 5; 7; 3; 3; 3; 0; 1
all0980	0.717197	1	FAULT	FAULT	1.08178	0.429651	0.452187	0.116328	0.722517	1.72585	1; 1; 1; 2; 3; 1; 3; 1; 1	1; 1; 1; 2; 3; 1; 3; 1; 1	1; 1; 1; 2; 3; 1; 3; 1; 1	1	By matching; By matching; By MS/MS; By MS/MS; By MS/MS; By matching; By MS/MS; By MS/MS; By MS/MS	4.1; 4.1; 4.1; 6.3; 10.2; 3.8; 10.2; 4.1; 4.1	15189; 904.4; 14436; 18470; 25167; 25372; 37612; 13754; 0	0; 0; 0; 10701; 13757; 0; 17596; 0; 0	0; 0; 2; 2; 1; 0; 1; 1; 1	1; 3; 3; 2; 2; 1; 1; 0; 1	1; 3; 3; 2; 2; 1; 1; 0; 1	1; 3; 3; 2; 2; 1; 1; 0; 1	1	By matching; By MS/MS; By MS/MS; By MS/MS; By MS/MS; By matching; By MS/MS; By matching; By matching	3.8; 9.6; 11.3; 8; 8; 4.1; 4.1; 0; 3.8	6870.5; 13349; 40752; 28504; 20940; 12729; 9623.8; 0; 3564.4	0; 6991.9; 13664; 18055; 13176; 0; 0; 0; 0	0; 3; 3; 5; 3; 0; 1; 0; 0
all1053	0.684276	1	FAULT	TRUE	0.934714	0.437111	0.269114	0.0338056	0.691691	1.24315	4; 5; 4; 6; 5; 5; 7; 6; 6	4; 5; 4; 6; 5; 5; 7; 6; 6	4; 5; 4; 6; 5; 5; 7; 6; 6	5	By MS/MS; By MS/MS; By MS/MS; By MS/MS; By MS/MS; By MS/MS; By MS/MS; By MS/MS; By MS/MS	15.2; 18.3; 14.8; 20.6; 16; 17.5; 23; 20.8; 24.5	31949; 63003; 44797; 40473; 34918; 18365; 48022; 47055; 48903	9855.2; 28757; 32377; 18416; 16109; 12796; 11505; 19820; 19071	1; 4; 6; 5; 3; 5; 6; 5; 7	5; 6; 4; 3; 3; 4; 3; 5; 2	5; 6; 4; 3; 3; 4; 3; 5; 2	5; 6; 4; 3; 3; 4; 3; 5; 2	4	By MS/MS; By MS/MS; By MS/MS; By MS/MS; By MS/MS; By MS/MS; By MS/MS; By MS/MS; By matching	21; 19.3; 15.2; 11.3; 9.5; 14; 13.2; 16.7; 7.4	44519; 30802; 24895; 16732; 9845.6; 28851; 16843; 35561; 13837	19027; 18012; 15373; 0; 10604; 16866; 0; 26589; 20013	1; 3; 4; 2; 2; 2; 2; 2; 0
all1140	0.449978	1	FAULT	TRUE	1.2446	0.924096	0.651808	0.221493	0.779489	2.41792	2; 1; 4; 3; 5; 2; 3; 5; 3	2; 1; 4; 3; 5; 2; 3; 5; 3	2; 1; 4; 3; 5; 2; 3; 5; 3	3	By MS/MS; By MS/MS; By MS/MS; By MS/MS; By MS/MS; By MS/MS; By MS/MS; By MS/MS; By MS/MS	12.1; 7; 21.7; 16; 25.2; 11.2; 16.6; 23.6; 15	34634; 14413; 57212; 25435; 18423; 20937; 24222; 52059; 27008	19648; 0; 16120; 19065; 10160; 28355; 9382.8; 23037; 22280	1; 1; 3; 1; 2; 2; 3; 2; 2	4; 4; 6; 3; 2; 2; 4; 5; 3	4; 4; 6; 3; 2; 2; 4; 5; 3	4; 4; 6; 3; 2; 2; 4; 5; 3	4	By MS/MS; By MS/MS; By MS/MS; By MS/MS; By matching; By MS/MS; By matching; By MS/MS; By matching	20.1; 20.1; 26.5; 16; 10.9; 10.9; 18.5; 24.3; 12.1	62547; 13073; 15719; 0; 17627; 0; 22701; 30800; 21396	30989; 8201.6; 9168.9; 0; 11434; 0; 11127; 12987; 0	5; 3; 5; 3; 0; 3; 0; 1; 0
all1164	0.105556	1	FAULT	FAULT	1.82414	0.920511	#N/A	0.723743	#N/A	#N/A	1; 1; 2; 2; 2; 1; 0; 1; 1	1; 1; 2; 2; 2; 1; 0; 1; 1	1; 1; 2; 2; 2; 1; 0; 1; 1	1	By MS/MS; By MS/MS; By MS/MS; By MS/MS; By MS/MS; By MS/MS; By matching; By matching; By MS/MS	10.3; 10.3; 11.1; 11.1; 11.1; 10.3; 0; 11.9; 10.3	18788; 25807; 22405; 50222; 14766; 18048; 0; 5573.9; 29653	0; 0; 0; 20984; 0; 0; 0; 0; 0	2; 2; 4; 1; 1; 1; 0; 0; 0	1; 3; 3; 2; 1; 1; 1; 2; 1	1; 3; 3; 2; 1; 1; 1; 2; 1	1; 3; 3; 2; 1; 1; 1; 2; 1	1	By MS/MS; By MS/MS; By MS/MS; By matching; By MS/MS; By MS/MS; By MS/MS; By MS/MS; By matching	10.3; 32.5; 20.6; 22.2; 9.5; 10.3; 10.3; 19.8; 11.1	16946; 14652; 14638; 16421; 0; 24567; 12488; 23941; 4667.5	0; 8105.9; 17622; 0; 0; 0; 0; 8804.9; 0	2; 2; 3; 0; 1; 1; 2; 1; 0
all1237	0.725601	1	FAULT	TRUE	1.09737	0.6359	0.754759	0.289996	0.543968	2.5472	1; 1; 2; 2; 1; 1; 1; 3; 1	1; 1; 2; 2; 1; 1; 1; 3; 1	1; 1; 2; 2; 1; 1; 1; 3; 1	1	By matching; By MS/MS; By MS/MS; By MS/MS; By matching; By matching; By MS/MS; By MS/MS; By matching	2.8; 2.8; 6.3; 6.3; 2; 2.8; 2.8; 8.6; 2.8	9167.2; 9231.9; 5047.5; 16589; 1082.7; 9936.7; 8629.7; 17213; 2623.4	0; 0; 0; 9221.7; 0; 0; 0; 6677.4; 0	0; 2; 2; 1; 0; 0; 1; 1; 0	3; 2; 4; 1; 1; 2; 3; 3; 1	3; 2; 4; 1; 1; 2; 3; 3; 1	3; 2; 4; 1; 1; 2; 3; 3; 1	2	By MS/MS; By matching; By MS/MS; By MS/MS; By matching; By matching; By matching; By matching; By matching	8.9; 6.3; 10.9; 2.8; 3.5; 6.3; 6.9; 7.2; 2.8	19627; 1909.3; 16853; 14456; 4881.3; 4709.3; 10145; 15019; 3831	9952.1; 2269.2; 7970.3; 0; 0; 5557.7; 0; 0; 0	2; 0; 2; 1; 0; 0; 0; 0; 0
all1267; REV__all8540	0.12277	1	FAULT	TRUE	0.792934	0.336969	0.201082	0.0237762	0.607817	1.01668	4; 8; 10; 8; 5; 11; 6; 8; 8	4; 8; 10; 8; 5; 11; 6; 8; 8	4; 8; 10; 8; 5; 11; 6; 8; 8	8	By MS/MS; By MS/MS; By MS/MS; By MS/MS; By MS/MS; By MS/MS; By MS/MS; By MS/MS; By MS/MS	7.3; 12.8; 18.2; 12.7; 9.4; 18.4; 12.3; 16.8; 17.5	16086; 41086; 64371; 82572; 22576; 48680; 13403; 39016; 33289	13764; 17783; 27727; 20453; 8337.6; 13984; 10774; 15176; 14626	1; 6; 8; 12; 3; 13; 2; 6; 7	3; 5; 4; 4; 4; 8; 2; 3; 2	3; 5; 4; 4; 4; 8; 2; 3; 2	3; 5; 4; 4; 4; 8; 2; 3; 2	4	By MS/MS; By MS/MS; By MS/MS; By MS/MS; By MS/MS; By MS/MS; By MS/MS; By MS/MS; By MS/MS	6.7; 7.3; 6.1; 5.9; 7.8; 13.1; 2.5; 4.8; 3	13072; 23591; 22940; 32248; 29340; 28245; 12155; 23697; 19655	13198; 20589; 14347; 14612; 21788; 15730; 0; 26478; 22140	0; 2; 3; 2; 3; 2; 2; 1; 1
all1272	0.927512	1	FAULT	TRUE	1.02123	0.591917	0.411688	0.0540857	0.652315	1.50692	6; 5; 5; 7; 3; 9; 7; 8; 6	6; 5; 5; 7; 3; 9; 7; 8; 6	6; 5; 5; 7; 3; 9; 7; 8; 6	6	By MS/MS; By MS/MS; By MS/MS; By MS/MS; By MS/MS; By MS/MS; By MS/MS; By MS/MS; By MS/MS	11.9; 7.6; 7.5; 11.5; 5; 14.3; 11.6; 11.9; 12.4	5151.6; 20358; 24683; 45159; 2404.4; 12603; 45564; 39931; 34469	10540; 7893.2; 13162; 12572; 0; 0; 31899; 17027; 26827	1; 1; 1; 2; 1; 4; 4; 3; 2	4; 4; 5; 5; 5; 5; 1; 3; 4	4; 4; 5; 5; 5; 5; 1; 3; 4	4; 4; 5; 5; 5; 5; 1; 3; 4	4	By matching; By MS/MS; By MS/MS; By MS/MS; By MS/MS; By MS/MS; By MS/MS; By MS/MS; By MS/MS	8.2; 7.6; 8.9; 9.4; 7.6; 8.8; 1.8; 5.4; 6.6	18225; 8423.6; 12128; 15908; 20546; 33574; 0; 5526; 21029	16919; 0; 11401; 15494; 13308; 19403; 0; 0; 11925	0; 0; 2; 2; 0; 1; 0; 0; 0
all1291	0.94906	1	FAULT	TRUE	1.00789	0.344346	0.211943	0.0392564	0.828959	1.26919	4; 4; 4; 5; 5; 3; 5; 6; 4	4; 4; 4; 5; 5; 3; 5; 6; 4	4; 4; 4; 5; 5; 3; 5; 6; 4	4	By MS/MS; By MS/MS; By MS/MS; By MS/MS; By MS/MS; By MS/MS; By MS/MS; By MS/MS; By MS/MS	37; 37; 36.3; 45.9; 45.9; 27.4; 45.9; 57.5; 37	112420; 129970; 82594; 55089; 160440; 103020; 198790; 198900; 151810	50790; 67903; 71271; 54814; 72588; 60873; 76322; 77292; 57693	1; 5; 5; 5; 7; 5; 4; 6; 5	3; 4; 4; 4; 6; 4; 2; 4; 3	3; 4; 4; 4; 6; 4; 2; 4; 3	3; 4; 4; 4; 6; 4; 2; 4; 3	4	By MS/MS; By MS/MS; By MS/MS; By MS/MS; By MS/MS; By MS/MS; By MS/MS; By MS/MS; By MS/MS	28.1; 37; 37; 37; 57.5; 37; 19.2; 37; 28.1	86904; 97275; 41400; 116350; 141250; 52673; 89863; 85888; 38166	76366; 54581; 27891; 63796; 66107; 41735; 86269; 66447; 0	4; 9; 8; 4; 8; 6; 3; 2; 2
all1338	0.00179012	1	FAULT	TRUE	Infinity	#N/A	#N/A	#N/A	#N/A	#N/A	3; 4; 2; 3; 1; 3; 1; 2; 4	3; 4; 2; 3; 1; 3; 1; 2; 4	3; 4; 2; 3; 1; 3; 1; 2; 4	3	By matching; By MS/MS; By MS/MS; By MS/MS; By matching; By MS/MS; By matching; By MS/MS; By MS/MS	11.1; 16.8; 9.9; 11.6; 9; 16.8; 3.5; 7.8; 17.3	18794; 46112; 1185.3; 26036; 14110; 30851; 10293; 12228; 33547	12078; 19896; 0; 0; 0; 15596; 0; 0; 22680	0; 5; 2; 2; 0; 2; 0; 2; 3	2; 2; 3; 3; 5; 3; 3; 3; 0	2; 2; 3; 3; 5; 3; 3; 3; 0	2; 2; 3; 3; 5; 3; 3; 3; 0	3	By matching; By MS/MS; By MS/MS; By MS/MS; By MS/MS; By MS/MS; By MS/MS; By MS/MS; By matching	12.8; 12.5; 10.4; 16.8; 20.3; 12.8; 18.2; 18.2; 0	14892; 8186; 34438; 22716; 33260; 39422; 11100; 33394; 0	0; 0; 0; 0; 0; 0; 0; 0; 0	0; 2; 2; 2; 2; 1; 1; 0; 0
all1351	0.429585	1	FAULT	TRUE	0.79866	0.594023	0.383784	0.114423	0.481175	1.32253	4; 4; 4; 6; 5; 6; 4; 4; 5	4; 4; 4; 6; 5; 6; 4; 4; 5	4; 4; 4; 6; 5; 6; 4; 4; 5	4	By matching; By MS/MS; By MS/MS; By MS/MS; By MS/MS; By MS/MS; By MS/MS; By MS/MS; By MS/MS	30.2; 19.5; 36.9; 30.9; 41.6; 41.6; 22.8; 30.9; 40.9	24453; 19289; 4079.6; 79679; 59372; 32725; 25694; 9723.1; 24234	12615; 5307.3; 4188.1; 22157; 24647; 22210; 9372.7; 8440.4; 14722	0; 1; 0; 3; 2; 4; 0; 2; 1	2; 6; 5; 4; 3; 7; 3; 2; 2	2; 6; 5; 4; 3; 7; 3; 2; 2	2; 6; 5; 4; 3; 7; 3; 2; 2	3	By MS/MS; By MS/MS; By MS/MS; By MS/MS; By MS/MS; By MS/MS; By MS/MS; By matching; By matching	22.1; 41.6; 33.6; 22.1; 22.8; 51.7; 22.1; 18.1; 10.7	5600.2; 28595; 44541; 85254; 52211; 91526; 17867; 3914.8; 9639.2	0; 10337; 9977; 27784; 28390; 8007.2; 16134; 0; 0	0; 3; 3; 1; 1; 2; 1; 0; 0
all1353	0.0463215	1	FAULT	TRUE	0.92144	0.287362	0.430167	0.214877	0.626555	1.72069	2; 2; 1; 4; 1; 3; 2; 2; 2	2; 2; 1; 4; 1; 3; 2; 2; 2	2; 2; 1; 4; 1; 3; 2; 2; 2	2	By matching; By matching; By MS/MS; By MS/MS; By MS/MS; By MS/MS; By matching; By MS/MS; By matching	11; 11; 3.9; 23.8; 3.9; 13.8; 9.6; 11; 9.6	19421; 37251; 7591.5; 6495.2; 13219; 17743; 15944; 13038; 14708	0; 0; 0; 0; 0; 8637.1; 8334.7; 8410.6; 8897.9	0; 0; 3; 6; 2; 4; 0; 2; 0	1; 1; 1; 2; 3; 1; 2; 1; 0	1; 1; 1; 2; 3; 1; 2; 1; 0	1; 1; 1; 2; 3; 1; 2; 1; 0	1	By matching; By MS/MS; By MS/MS; By MS/MS; By MS/MS; By MS/MS; By MS/MS; By MS/MS; By matching	3.9; 3.9; 3.9; 11; 18.1; 3.9; 11; 3.9; 0	1127.3; 8467.9; 12724; 21991; 21668; 15149; 14306; 2706.4; 0	0; 0; 0; 7442.7; 0; 0; 9586.4; 0; 0	0; 2; 2; 4; 4; 0; 2; 0; 0
all1355	0.98513	1	FAULT	TRUE	1.00803	0.913324	0.778717	0.559534	0.551759	4.02536	3; 3; 3; 1; 2; 6; 3; 2; 2	3; 3; 3; 1; 2; 6; 3; 2; 2	3; 3; 3; 1; 2; 6; 3; 2; 2	3	By MS/MS; By MS/MS; By MS/MS; By matching; By MS/MS; By MS/MS; By MS/MS; By MS/MS; By MS/MS	32.3; 24; 32.3; 9; 16.8; 52.1; 32.3; 16.8; 16.8	66865; 106930; 60986; 18113; 10567; 174190; 16067; 24853; 15442	31265; 55189; 43085; 0; 0; 50752; 0; 0; 0	3; 2; 3; 0; 0; 6; 1; 1; 0	3; 3; 5; 3; 2; 4; 3; 1; 2	3; 3; 5; 3; 2; 4; 3; 1; 2	3; 3; 5; 3; 2; 4; 3; 1; 2	3	By MS/MS; By MS/MS; By MS/MS; By MS/MS; By MS/MS; By MS/MS; By MS/MS; By matching; By matching	32.3; 24.6; 47.3; 24.6; 16.8; 37.1; 24; 9; 12	47028; 23921; 168210; 3445.6; 10974; 108260; 16108; 12956; 61140	32976; 20625; 104370; 0; 0; 35527; 9115.8; 0; 0	1; 1; 9; 1; 1; 3; 1; 0; 0
all1361	0.0176799	1	FAULT	TRUE	0.671631	0.212605	0.176805	0.0195045	0.505937	0.864045	3; 3; 4; 2; 0; 2; 3; 3; 2	3; 3; 4; 2; 0; 2; 3; 3; 2	3; 3; 4; 2; 0; 2; 3; 3; 2	3	By matching; By MS/MS; By MS/MS; By MS/MS; By matching; By MS/MS; By MS/MS; By MS/MS; By MS/MS	7; 7; 9.9; 5.4; 0; 4.3; 8.1; 8.1; 5.6	13626; 9493.7; 18735; 5268.9; 0; 7647.5; 8907.7; 16461; 0	8281.8; 5955.5; 8644.7; 0; 0; 4522.5; 0; 6663.2; 0	0; 2; 2; 2; 0; 1; 3; 2; 2	3; 5; 7; 3; 3; 3; 1; 3; 4	3; 5; 7; 3; 3; 3; 1; 3; 4	3; 5; 7; 3; 3; 3; 1; 3; 4	3	By matching; By MS/MS; By MS/MS; By MS/MS; By MS/MS; By matching; By MS/MS; By MS/MS; By MS/MS	7.2; 12.8; 18.2; 7.4; 8.3; 7.2; 2.5; 7.9; 10.8	16770; 24532; 42394; 2246.3; 10080; 16338; 5801.8; 6373.3; 16182	9591.3; 13341; 8565; 0; 0; 6741; 0; 0; 8195.7	0; 5; 5; 2; 1; 0; 1; 1; 0
all1411	0.0249115	1	FAULT	TRUE	0.372962	0.253885	0.18486	0.146937	0.226998	0.647409	1; 3; 4; 0; 2; 1; 1; 4; 2	1; 3; 4; 0; 2; 1; 1; 4; 2	1; 3; 4; 0; 2; 1; 1; 4; 2	2	By matching; By matching; By MS/MS; By matching; By matching; By matching; By matching; By matching; By matching	9.8; 31.7; 29.3; 0; 17.1; 9.8; 8.9; 38.2; 18.7	15626; 41855; 36389; 0; 8705.9; 5255.9; 5615.9; 27389; 8795.1	0; 15732; 13645; 0; 9579.4; 0; 0; 5623.3; 8789	0; 0; 1; 0; 0; 0; 0; 0; 0	3; 5; 7; 2; 2; 3; 4; 4; 3	3; 5; 7; 2; 2; 3; 4; 4; 3	3; 5; 7; 2; 2; 3; 4; 4; 3	3	By matching; By MS/MS; By MS/MS; By matching; By matching; By matching; By matching; By matching; By matching	26; 50.4; 59.3; 20.3; 22.8; 27.6; 36.6; 36.6; 32.5	19959; 55950; 170250; 10145; 3907.9; 29888; 37382; 54388; 28477	13437; 47478; 48598; 0; 0; 14613; 18518; 14086; 21140	0; 3; 5; 0; 0; 0; 0; 0; 0
all1440	0.211821	1	FAULT	FAULT	0.756862	0.175987	#N/A	0.153662	#N/A	#N/A	1; 1; 0; 1; 2; 2; 1; 2; 0	1; 1; 0; 1; 2; 2; 1; 2; 0	1; 1; 0; 1; 2; 2; 1; 2; 0	1	By matching; By matching; By matching; By MS/MS; By MS/MS; By MS/MS; By matching; By matching; By matching	2.5; 2.9; 0; 2.9; 6.4; 5.9; 2.9; 6.4; 0	3507.4; 4110.3; 0; 10250; 2867.7; 8614.2; 2486.8; 3667.1; 0	0; 0; 0; 0; 0; 0; 0; 3120.2; 0	0; 0; 0; 1; 1; 1; 0; 0; 0	2; 1; 1; 1; 3; 3; 1; 0; 2	2; 1; 1; 1; 3; 3; 1; 0; 2	2; 1; 1; 1; 3; 3; 1; 0; 2	1	By MS/MS; By matching; By matching; By MS/MS; By MS/MS; By matching; By matching; By matching; By matching	6.6; 3.5; 1.8; 2.9; 10.7; 8.2; 2.9; 0; 5.5	13481; 633.93; 4987.5; 0; 12354; 18897; 24857; 0; 4971.7	0; 0; 0; 0; 4264.9; 2206.8; 0; 0; 4159	1; 0; 0; 1; 1; 0; 0; 0; 0
all1541	0.740339	1	FAULT	TRUE	1.0893	0.491361	#N/A	#N/A	#N/A	#N/A	3; 2; 3; 5; 5; 4; 3; 3; 3	3; 2; 3; 5; 5; 4; 3; 3; 3	3; 2; 3; 5; 5; 4; 3; 3; 3	3	By MS/MS; By MS/MS; By MS/MS; By MS/MS; By MS/MS; By MS/MS; By MS/MS; By MS/MS; By MS/MS	28.3; 19.9; 32.7; 46.2; 50.2; 39.4; 28.3; 32.7; 26.7	11144; 0; 7441.2; 38586; 15606; 55367; 57049; 26910; 15494	14254; 0; 0; 15164; 0; 11693; 32425; 0; 0	0; 1; 2; 3; 6; 1; 3; 2; 2	3; 4; 2; 4; 3; 5; 2; 1; 2	3; 4; 2; 4; 3; 5; 2; 1; 2	3; 4; 2; 4; 3; 5; 2; 1; 2	3	By MS/MS; By MS/MS; By MS/MS; By MS/MS; By MS/MS; By MS/MS; By MS/MS; By MS/MS; By MS/MS	26.7; 43.4; 19.5; 39.4; 32.3; 50.2; 17.5; 6.8; 15.5	18353; 13033; 0; 0; 10572; 10238; 5751.5; 0; 2348.5	0; 0; 0; 0; 0; 12931; 0; 0; 0	2; 1; 0; 3; 2; 2; 0; 1; 0
all1663	0.0622934	1	FAULT	TRUE	0.795289	0.228771	0.163628	0.0122485	0.640216	0.970085	2; 3; 3; 3; 3; 4; 2; 2; 3	2; 3; 3; 3; 3; 4; 2; 2; 3	2; 3; 3; 3; 3; 4; 2; 2; 3	3	By matching; By MS/MS; By MS/MS; By MS/MS; By MS/MS; By MS/MS; By MS/MS; By MS/MS; By MS/MS	7.7; 14.1; 8.9; 11.9; 10.3; 14.3; 8.1; 7.7; 10.7	19877; 14286; 13076; 5484.3; 16643; 28011; 6840.2; 0; 18919	12536; 6937.1; 10090; 0; 8261.2; 7474.1; 9188.3; 0; 11096	0; 1; 2; 1; 2; 4; 2; 2; 6	2; 4; 4; 2; 2; 3; 2; 1; 0	2; 4; 4; 2; 2; 3; 2; 1; 0	2; 4; 4; 2; 2; 3; 2; 1; 0	2	By MS/MS; By MS/MS; By MS/MS; By MS/MS; By MS/MS; By MS/MS; By MS/MS; By MS/MS; By matching	7.7; 11.3; 11.3; 7.7; 7.7; 9.3; 9.7; 4.2; 0	8697.2; 20830; 5704; 13334; 12229; 15589; 1237.2; 0; 0	9003.5; 12965; 0; 10902; 12395; 10271; 0; 0; 0	1; 2; 2; 1; 2; 1; 1; 1; 0
all1683	0.400774	1	FAULT	TRUE	0.849147	0.385006	0.267756	0.0712059	0.628892	1.1996	3; 4; 1; 4; 5; 7; 3; 6; 3	3; 4; 1; 4; 5; 7; 3; 6; 3	3; 4; 1; 4; 5; 7; 3; 6; 3	4	By MS/MS; By MS/MS; By MS/MS; By MS/MS; By MS/MS; By MS/MS; By matching; By MS/MS; By MS/MS	11.2; 17.1; 4.1; 13.8; 14.8; 24.5; 8.9; 21.9; 8.7	36251; 37698; 6070; 34275; 32743; 82895; 23565; 50236; 22543	18489; 16041; 0; 13276; 18169; 18388; 12488; 24930; 11857	1; 3; 1; 1; 3; 7; 0; 3; 1	1; 7; 4; 2; 3; 3; 2; 4; 1	1; 7; 4; 2; 3; 3; 2; 4; 1	1; 7; 4; 2; 3; 3; 2; 4; 1	3	By MS/MS; By MS/MS; By MS/MS; By MS/MS; By MS/MS; By MS/MS; By MS/MS; By matching; By matching	4.1; 21.9; 13; 5.9; 8.4; 11.7; 6.1; 14.5; 3.1	0; 41451; 36844; 18871; 13220; 13382; 28486; 35925; 8011.7	0; 12015; 27724; 16662; 14579; 0; 23634; 19505; 0	1; 4; 3; 2; 1; 0; 1; 0; 0
all1732	0.149056	1	FAULT	TRUE	0.670506	0.352234	0.332002	0.00986014	0.343465	1.0109	0; 2; 1; 4; 3; 3; 3; 2; 2	0; 2; 1; 4; 3; 3; 3; 2; 2	0; 2; 1; 4; 3; 3; 3; 2; 2	2	By matching; By matching; By matching; By MS/MS; By MS/MS; By MS/MS; By MS/MS; By MS/MS; By matching	0; 22; 8.5; 45.8; 39; 37.3; 39; 22; 25.4	0; 10643; 2823.6; 27753; 20449; 11162; 31215; 1647.7; 11230	0; 0; 0; 17165; 6262.1; 0; 12277; 0; 7233.7	0; 0; 0; 4; 1; 3; 2; 2; 0	2; 2; 1; 3; 3; 0; 2; 2; 1	2; 2; 1; 3; 3; 0; 2; 2; 1	2; 2; 1; 3; 3; 0; 2; 2; 1	2	By MS/MS; By MS/MS; By MS/MS; By MS/MS; By MS/MS; By matching; By MS/MS; By MS/MS; By matching	25.4; 25.4; 8.5; 39; 28.8; 0; 23.7; 23.7; 6.8	39620; 20014; 11992; 48924; 19436; 0; 13429; 18730; 6571.2	13412; 13654; 0; 16724; 17849; 0; 15681; 0; 0	0; 1; 1; 3; 3; 0; 1; 0; 0
all1736	0.186807	1	FAULT	TRUE	1.16405	0.22997	0.210228	0.00963006	0.96382	1.38692	1; 3; 1; 3; 4; 2; 3; 1; 2	1; 3; 1; 3; 4; 2; 3; 1; 2	1; 3; 1; 3; 4; 2; 3; 1; 2	2	By MS/MS; By MS/MS; By matching; By MS/MS; By MS/MS; By MS/MS; By MS/MS; By MS/MS; By MS/MS	9.1; 17.7; 5.2; 17.7; 26.8; 11.3; 17.7; 6.5; 15.2	0; 15835; 7861.2; 8939.1; 23366; 15578; 20781; 0; 14738	0; 0; 0; 0; 7401.9; 7512.1; 10517; 0; 10742	1; 1; 0; 3; 2; 1; 2; 1; 1	1; 4; 2; 2; 2; 1; 2; 2; 0	1; 4; 2; 2; 2; 1; 2; 2; 0	1; 4; 2; 2; 2; 1; 2; 2; 0	2	By matching; By MS/MS; By matching; By MS/MS; By MS/MS; By matching; By matching; By MS/MS; By matching	5.2; 26.8; 15.6; 11.3; 15.6; 6.5; 15.6; 12.6; 0	9157.6; 16814; 9642.7; 14826; 4050.8; 3280.8; 7852.3; 9813.3; 0	0; 8429.2; 7302.4; 8562.6; 0; 0; 6453.7; 5944.3; 0	0; 3; 0; 1; 1; 0; 0; 1; 0
all1743	0.751825	1	FAULT	TRUE	1.10106	0.79867	0.58869	0.225342	0.679766	2.16294	5; 5; 5; 5; 5; 7; 5; 8; 7	5; 5; 5; 5; 5; 7; 5; 8; 7	5; 5; 5; 5; 5; 7; 5; 8; 7	5	By MS/MS; By MS/MS; By MS/MS; By MS/MS; By MS/MS; By MS/MS; By MS/MS; By MS/MS; By MS/MS	25.5; 29.5; 28; 28.3; 29.5; 34; 30.4; 43.5; 37.4	53687; 63956; 46674; 63963; 68702; 79272; 21251; 42513; 95084	12145; 31173; 20105; 38507; 27912; 16501; 9611.4; 24007; 25306	0; 5; 1; 1; 3; 6; 3; 6; 4	4; 3; 2; 5; 2; 5; 2; 3; 0	4; 3; 2; 5; 2; 5; 2; 3; 0	4; 3; 2; 5; 2; 5; 2; 3; 0	3	By MS/MS; By MS/MS; By MS/MS; By MS/MS; By MS/MS; By MS/MS; By MS/MS; By MS/MS; By matching	21.3; 16.7; 7.6; 28.6; 13.4; 27.1; 9.7; 16.1; 0	649.6; 13319; 24952; 66990; 13188; 14220; 2625.4; 55372; 0	0; 9224.7; 10342; 30452; 0; 12157; 0; 36652; 0	3; 0; 1; 4; 0; 1; 2; 1; 0
all1751	0.227843	1	FAULT	TRUE	0.611705	0.501062	0.375487	0.216722	0.324177	1.23773	5; 4; 5; 6; 2; 5; 5; 7; 7	5; 4; 5; 6; 2; 5; 5; 7; 7	5; 4; 5; 6; 2; 5; 5; 7; 7	5	By MS/MS; By MS/MS; By MS/MS; By MS/MS; By MS/MS; By MS/MS; By MS/MS; By MS/MS; By MS/MS	18.3; 15.8; 19.2; 28.2; 11.8; 22.3; 23.5; 28.2; 28.2	19985; 14390; 43423; 27551; 0; 24009; 15385; 64561; 46844	8466.6; 0; 24328; 37009; 0; 5899.7; 11650; 24220; 31612	0; 1; 6; 4; 1; 5; 0; 3; 3	2; 5; 6; 4; 4; 2; 7; 4; 5	2; 5; 6; 4; 4; 2; 7; 4; 5	2; 5; 6; 4; 4; 2; 7; 4; 5	4	By MS/MS; By MS/MS; By MS/MS; By MS/MS; By MS/MS; By MS/MS; By MS/MS; By MS/MS; By matching	10.5; 20.1; 26.6; 18.6; 19.5; 11.1; 26.6; 18.9; 23.8	1085.5; 37735; 31713; 28430; 6869.1; 0; 97598; 60088; 15525	0; 25619; 12659; 0; 0; 0; 48386; 49137; 17138	0; 4; 5; 3; 2; 0; 4; 1; 0
all1861	0.462399	1	FAULT	TRUE	1.35476	1.61493	1.0659	0.581537	0.735545	5.73939	6; 4; 4; 3; 4; 5; 4; 3; 4	6; 4; 4; 3; 4; 5; 4; 3; 4	6; 4; 4; 3; 4; 5; 4; 3; 4	4	By MS/MS; By MS/MS; By MS/MS; By MS/MS; By MS/MS; By MS/MS; By MS/MS; By MS/MS; By MS/MS	29.7; 27.1; 24.5; 14.9; 20.8; 32.7; 20.8; 17.5; 25.7	222870; 157050; 203100; 63081; 99125; 53249; 150820; 168650; 179630	103770; 83634; 70117; 43112; 43504; 55740; 75556; 69115; 62468	3; 5; 6; 7; 9; 9; 3; 7; 9	4; 4; 5; 5; 4; 4; 5; 4; 1	4; 4; 5; 5; 4; 4; 5; 4; 1	4; 4; 5; 5; 4; 4; 5; 4; 1	4	By MS/MS; By MS/MS; By MS/MS; By MS/MS; By MS/MS; By MS/MS; By MS/MS; By MS/MS; By MS/MS	20.8; 20.8; 27.9; 27.9; 23; 20.8; 27.9; 26.4; 5.9	170750; 78818; 91155; 52470; 42786; 8396.8; 58377; 11553; 6316.5	161080; 42400; 36002; 31327; 0; 0; 22270; 13235; 19526	4; 9; 8; 13; 8; 4; 6; 1; 1
all1863	0.250675	1	FAULT	TRUE	1.40012	0.819539	0.764468	0.260788	0.876937	2.91122	1; 2; 4; 3; 2; 2; 2; 2; 2	1; 2; 4; 3; 2; 2; 2; 2; 2	1; 2; 4; 3; 2; 2; 2; 2; 2	2	By matching; By MS/MS; By MS/MS; By MS/MS; By MS/MS; By MS/MS; By MS/MS; By MS/MS; By MS/MS	5.2; 12.2; 23.3; 20.9; 12.2; 12.2; 12.2; 12.2; 15.7	6200.4; 21002; 33936; 32413; 29812; 19813; 41775; 38438; 0	0; 9990.3; 0; 17113; 15881; 0; 19838; 18565; 0	0; 1; 5; 4; 4; 2; 2; 2; 2	2; 2; 2; 2; 3; 1; 2; 1; 1	2; 2; 2; 2; 3; 1; 2; 1; 1	2; 2; 2; 2; 3; 1; 2; 1; 1	2	By matching; By MS/MS; By MS/MS; By MS/MS; By MS/MS; By MS/MS; By MS/MS; By MS/MS; By matching	9.1; 12.2; 7.3; 13.9; 16; 7; 9.1; 5.2; 5.2	23629; 12295; 5412.4; 20981; 16242; 9612.4; 29725; 0; 3603.1	10926; 6802.3; 0; 0; 7348.6; 0; 17528; 0; 0	0; 1; 1; 4; 3; 1; 1; 1; 0
all1864	0.243571	1	FAULT	TRUE	0.437253	0.632514	0.4638	0.500874	0.0864134	1.66566	2; 3; 2; 4; 3; 5; 1; 3; 1	2; 3; 2; 4; 3; 5; 1; 3; 1	2; 3; 2; 4; 3; 5; 1; 3; 1	3	By matching; By MS/MS; By MS/MS; By MS/MS; By MS/MS; By MS/MS; By matching; By MS/MS; By matching	8.4; 13.7; 9.6; 17.7; 13.7; 28.1; 4.4; 20.1; 4.4	28673; 24586; 20931; 107390; 103750; 160100; 19399; 22575; 4863.6	3201.1; 3347.8; 15567; 126440; 150410; 67215; 0; 11516; 0	0; 1; 0; 6; 6; 10; 0; 2; 0	1; 3; 3; 3; 3; 2; 2; 1; 1	1; 3; 3; 3; 3; 2; 2; 1; 1	1; 3; 3; 3; 3; 2; 2; 1; 1	2	By matching; By MS/MS; By MS/MS; By MS/MS; By MS/MS; By MS/MS; By MS/MS; By matching; By matching	4; 13.7; 13.7; 13.7; 13.7; 9.6; 9.6; 4.4; 4	1518.5; 55043; 786070; 297200; 112750; 48304; 8021.9; 2053.2; 17113	0; 71033; 275960; 98216; 161990; 0; 8300; 0; 0	0; 4; 7; 7; 7; 2; 1; 0; 0
all1865	0.373009	1	FAULT	TRUE	1.16704	0.591019	0.34395	0.0471789	0.867756	1.5819	3; 4; 5; 4; 2; 7; 3; 4; 3	3; 4; 5; 4; 2; 7; 3; 4; 3	3; 4; 5; 4; 2; 7; 3; 4; 3	4	By MS/MS; By MS/MS; By MS/MS; By MS/MS; By MS/MS; By MS/MS; By MS/MS; By MS/MS; By MS/MS	11.2; 16.7; 19.9; 17.9; 8; 29.9; 13.4; 16.7; 11.2	33872; 35201; 50851; 75130; 52193; 144590; 58481; 78780; 71016	12955; 16781; 17524; 38164; 27575; 35722; 28305; 26718; 31491	1; 2; 2; 7; 4; 9; 6; 6; 3	3; 4; 5; 4; 4; 4; 3; 3; 2	3; 4; 5; 4; 4; 4; 3; 3; 2	3; 4; 5; 4; 4; 4; 3; 3; 2	4	By MS/MS; By MS/MS; By MS/MS; By MS/MS; By MS/MS; By MS/MS; By MS/MS; By MS/MS; By matching	13.2; 18.7; 20.4; 18.7; 18.9; 16.7; 11.2; 12.4; 8	9894.2; 33919; 16661; 84021; 91779; 40633; 34132; 2458.1; 19815	14376; 15217; 16789; 37403; 34357; 19515; 23034; 13465; 14198	1; 3; 4; 8; 7; 6; 2; 1; 0
all1866	0.0489686	1	FAULT	TRUE	Infinity	#N/A	#N/A	#N/A	#N/A	#N/A	2; 1; 2; 3; 2; 3; 1; 3; 3	2; 1; 2; 3; 2; 3; 1; 3; 3	2; 1; 2; 3; 2; 3; 1; 3; 3	2	By MS/MS; By MS/MS; By MS/MS; By MS/MS; By MS/MS; By MS/MS; By MS/MS; By MS/MS; By MS/MS	27.3; 16.4; 27.3; 41.8; 27.3; 35.5; 16.4; 35.5; 35.5	4424.9; 0; 3947.5; 18955; 19028; 24994; 0; 33486; 19206	0; 0; 0; 0; 0; 13040; 0; 10266; 6285.8	0; 0; 0; 2; 0; 3; 0; 0; 0	2; 2; 2; 2; 1; 1; 1; 2; 2	2; 2; 2; 2; 1; 1; 1; 2; 2	2; 2; 2; 2; 1; 1; 1; 2; 2	2	By MS/MS; By MS/MS; By MS/MS; By MS/MS; By MS/MS; By MS/MS; By matching; By matching; By matching	27.3; 24.5; 24.5; 25.5; 16.4; 16.4; 8.2; 24.5; 30.9	3782.1; 3357.8; 2999.5; 33458; 0; 0; 1630.9; 2096.8; 4737	0; 0; 0; 0; 0; 0; 0; 0; 0	0; 1; 1; 2; 0; 0; 0; 0; 0
all1872	0.393967	1	FAULT	TRUE	0.826215	0.49828	0.327122	0.0433665	0.527124	1.20022	5; 7; 6; 8; 5; 7; 5; 5; 4	5; 7; 6; 8; 5; 7; 5; 5; 4	5; 7; 6; 8; 5; 7; 5; 5; 4	5	By MS/MS; By MS/MS; By MS/MS; By MS/MS; By MS/MS; By MS/MS; By MS/MS; By MS/MS; By MS/MS	17.1; 19.5; 18.1; 25; 13.1; 18.9; 16.7; 13.3; 12.9	45638; 89902; 1673.3; 78071; 12456; 59800; 50131; 52283; 13452	49865; 39021; 0; 35551; 12387; 13230; 26543; 30519; 0	2; 8; 8; 10; 1; 7; 4; 3; 4	4; 4; 5; 5; 3; 5; 8; 9; 5	4; 4; 5; 5; 3; 5; 8; 9; 5	4; 4; 5; 5; 3; 5; 8; 9; 5	5	By MS/MS; By MS/MS; By MS/MS; By MS/MS; By MS/MS; By MS/MS; By MS/MS; By MS/MS; By matching	11.3; 12.1; 12.7; 14.7; 13.7; 12.7; 23.5; 27.8; 12.3	136120; 102650; 84268; 41065; 143330; 62690; 45251; 70151; 32494	38197; 42859; 24833; 19366; 42118; 0; 45193; 46930; 20683	2; 6; 7; 3; 3; 2; 7; 6; 0
all1939	0.30765	1	FAULT	TRUE	1.20679	0.616991	0.359065	0.0293684	0.877022	1.60958	3; 4; 4; 6; 7; 10; 5; 6; 5	3; 4; 4; 6; 7; 10; 5; 6; 5	3; 4; 4; 6; 7; 10; 5; 6; 5	5	By MS/MS; By MS/MS; By MS/MS; By MS/MS; By MS/MS; By MS/MS; By MS/MS; By MS/MS; By MS/MS	9; 11.5; 11.7; 16.8; 21.3; 31.2; 14.3; 19.1; 14.3	12017; 25408; 25807; 26331; 47916; 63814; 71361; 39072; 36491	10863; 12267; 17608; 16648; 27285; 17758; 25611; 29008; 44135	1; 3; 4; 6; 6; 10; 6; 6; 7	4; 5; 4; 6; 6; 5; 4; 3; 3	4; 5; 4; 6; 6; 5; 4; 3; 3	4; 5; 4; 6; 6; 5; 4; 3; 3	4	By MS/MS; By MS/MS; By MS/MS; By MS/MS; By MS/MS; By MS/MS; By MS/MS; By matching; By matching	11.3; 13.5; 11.7; 16.2; 18; 13.3; 12.5; 7.2; 9.2	30362; 10584; 11181; 63734; 31969; 53475; 24492; 46156; 14649	16328; 25699; 9368.4; 20920; 23851; 11623; 12578; 23283; 11283	1; 3; 4; 4; 9; 1; 1; 0; 0
all1940	0.676581	1	FAULT	TRUE	0.841642	0.822678	0.608727	0.257603	0.369213	1.89815	1; 3; 7; 5; 5; 6; 4; 3; 4	1; 3; 7; 5; 5; 6; 4; 3; 4	1; 3; 7; 5; 5; 6; 4; 3; 4	4	By matching; By MS/MS; By MS/MS; By MS/MS; By MS/MS; By MS/MS; By MS/MS; By MS/MS; By MS/MS	2.8; 9.8; 22; 13.3; 17.2; 19.1; 14.8; 11; 13.3	4260.8; 36815; 46686; 20193; 14742; 60235; 8395.8; 16281; 6776.3	0; 76700; 0; 32551; 28368; 117750; 0; 31099; 37924	0; 2; 1; 2; 1; 3; 1; 1; 3	2; 5; 5; 4; 4; 7; 2; 1; 1	2; 5; 5; 4; 4; 7; 2; 1; 1	2; 5; 5; 4; 4; 7; 2; 1; 1	4	By matching; By MS/MS; By MS/MS; By MS/MS; By MS/MS; By MS/MS; By matching; By matching; By matching	6.6; 14.4; 13.1; 12.1; 11.7; 21; 4.5; 4.2; 2.1	12577; 617800; 713650; 12334; 13915; 51410; 9283.8; 0; 30935	0; 137740; 90813; 21007; 47301; 41938; 26462; 0; 0	0; 0; 1; 2; 1; 2; 0; 0; 0
all1975	0.488572	1	FAULT	TRUE	1.16788	0.735632	0.44079	0.0627569	0.784108	1.70806	5; 5; 6; 4; 6; 6; 4; 8; 9	5; 5; 6; 4; 6; 6; 4; 8; 9	5; 5; 6; 4; 6; 6; 4; 8; 9	6	By matching; By MS/MS; By MS/MS; By MS/MS; By MS/MS; By MS/MS; By MS/MS; By MS/MS; By MS/MS	16.3; 16.1; 20.8; 13.2; 19.7; 22.9; 11.8; 25.5; 27.9	32547; 42032; 97711; 21434; 38290; 48200; 79533; 120610; 119670	13768; 22660; 53858; 18073; 14842; 20099; 44822; 50470; 40464	0; 5; 5; 3; 3; 6; 3; 10; 5	2; 6; 7; 7; 5; 4; 5; 2; 3	2; 6; 7; 7; 5; 4; 5; 2; 3	2; 6; 7; 7; 5; 4; 5; 2; 3	5	By MS/MS; By MS/MS; By MS/MS; By MS/MS; By MS/MS; By matching; By MS/MS; By matching; By matching	6.8; 18.9; 21.1; 27.4; 18.2; 13.9; 15.5; 5; 8.9	2682.8; 37896; 65725; 26700; 27091; 19058; 47750; 6341; 47882	0; 33629; 26921; 17948; 18790; 17462; 36139; 9930.8; 30380	1; 8; 11; 5; 5; 0; 4; 0; 0
all2050	0.660367	1	FAULT	TRUE	1.08443	0.353315	0.364609	0.0211663	0.7386	1.47715	3; 2; 5; 2; 2; 5; 2; 2; 3	3; 2; 5; 2; 2; 5; 2; 2; 3	3; 2; 5; 2; 2; 5; 2; 2; 3	2	By matching; By MS/MS; By MS/MS; By matching; By matching; By MS/MS; By MS/MS; By MS/MS; By MS/MS	8.1; 6.4; 14.9; 5.1; 5.3; 15.6; 6.4; 6.2; 10.5	58609; 66551; 78086; 10368; 14932; 52890; 10246; 10420; 5810.7	15226; 0; 0; 7494.3; 0; 13920; 0; 16636; 0	0; 0; 1; 0; 0; 3; 0; 3; 1	2; 2; 3; 2; 3; 1; 4; 2; 3	2; 2; 3; 2; 3; 1; 4; 2; 3	2; 2; 3; 2; 3; 1; 4; 2; 3	2	By matching; By MS/MS; By MS/MS; By matching; By MS/MS; By matching; By matching; By matching; By matching	5.3; 5.1; 9; 6.4; 10.3; 3.9; 13.8; 6.4; 10.1	8308; 2997.7; 24535; 3489; 6730.6; 5761.7; 11389; 12178; 7662.2	0; 0; 10927; 0; 0; 0; 12752; 0; 10438	0; 1; 1; 0; 1; 0; 0; 0; 0
all2063	0.0528124	1	FAULT	TRUE	0.495632	0.13739	0.205798	0.0807449	0.32015	0.758183	1; 2; 1; 2; 1; 3; 0; 3; 2	1; 2; 1; 2; 1; 3; 0; 3; 2	1; 2; 1; 2; 1; 3; 0; 3; 2	2	By matching; By matching; By MS/MS; By MS/MS; By matching; By MS/MS; By matching; By MS/MS; By MS/MS	4.6; 10.6; 6; 13.4; 7.4; 18.1; 0; 22.2; 19	2604; 11507; 7946.6; 11108; 7607.9; 15378; 0; 9472.4; 0	0; 0; 0; 0; 0; 6028.3; 0; 8430.7; 0	0; 0; 1; 1; 0; 3; 0; 3; 4	1; 1; 3; 2; 1; 3; 2; 2; 2	1; 1; 3; 2; 1; 3; 2; 2; 2	1; 1; 3; 2; 1; 3; 2; 2; 2	2	By matching; By MS/MS; By MS/MS; By MS/MS; By MS/MS; By MS/MS; By matching; By matching; By matching	7.4; 7.4; 16.7; 17.6; 11.6; 25; 10.6; 10.6; 10.6	8915.4; 0; 15990; 4686.9; 0; 6702; 15874; 20335; 19060	0; 0; 10197; 0; 0; 0; 13943; 15975; 0	0; 1; 1; 2; 2; 1; 0; 0; 0
all2072	0.434171	1	FAULT	TRUE	1.21294	0.78313	0.524604	0.125399	0.79956	1.97415	3; 3; 4; 4; 4; 5; 4; 4; 5	3; 3; 4; 4; 4; 5; 4; 4; 5	3; 3; 4; 4; 4; 5; 4; 4; 5	4	By matching; By MS/MS; By MS/MS; By MS/MS; By MS/MS; By MS/MS; By MS/MS; By MS/MS; By MS/MS	16.5; 14.3; 21.5; 19.3; 19.3; 24.5; 21.5; 21.2; 26.4	12191; 34698; 14019; 49798; 55579; 69180; 38325; 39496; 68084	6243.5; 17844; 18039; 21323; 23844; 9546.3; 15440; 7477.6; 25694	0; 2; 4; 5; 6; 3; 5; 4; 6	2; 3; 5; 5; 4; 1; 2; 2; 4	2; 3; 5; 5; 4; 1; 2; 2; 4	2; 3; 5; 5; 4; 1; 2; 2; 4	3	By MS/MS; By MS/MS; By MS/MS; By MS/MS; By MS/MS; By MS/MS; By MS/MS; By MS/MS; By matching	9.9; 13.2; 26.4; 23.4; 21.2; 3.9; 11.3; 12.4; 20.1	21450; 13563; 48305; 38089; 16911; 18066; 7865.3; 8049.1; 16610	13847; 0; 16627; 23071; 4816; 0; 0; 10931; 6814.2	1; 3; 3; 7; 5; 1; 2; 1; 0
all2080	0.969613	1	FAULT	TRUE	1.00829	0.645604	0.375716	0.0914869	0.702783	1.51688	6; 5; 6; 6; 5; 6; 6; 6; 5	6; 5; 6; 6; 5; 6; 6; 6; 5	6; 5; 6; 6; 5; 6; 6; 6; 5	6	By MS/MS; By MS/MS; By MS/MS; By MS/MS; By MS/MS; By MS/MS; By MS/MS; By MS/MS; By MS/MS	52.6; 44.5; 52.6; 55.5; 47.4; 56.2; 56.2; 56.2; 55.5	147490; 242800; 319330; 67919; 76109; 389530; 247900; 275730; 87647	52473; 80198; 85974; 31504; 26994; 93421; 103670; 81110; 68709	6; 5; 9; 18; 10; 20; 6; 4; 7	4; 6; 5; 5; 7; 6; 4; 5; 5	4; 6; 5; 5; 7; 6; 4; 5; 5	4; 6; 5; 5; 7; 6; 4; 5; 5	5	By MS/MS; By MS/MS; By MS/MS; By MS/MS; By MS/MS; By MS/MS; By MS/MS; By MS/MS; By MS/MS	48.2; 56.2; 43.8; 43.8; 56.2; 56.2; 43.8; 43.8; 43.8	137740; 115980; 148780; 61865; 100820; 150440; 82386; 188120; 103220	121330; 38317; 71822; 33815; 33128; 36796; 74290; 102080; 52007	7; 6; 8; 15; 15; 5; 6; 3; 2
all2086	0.618447	1	FAULT	TRUE	0.801521	0.556483	0.556654	0.387913	0.435262	2.18371	0; 4; 3; 4; 2; 3; 2; 4; 2	0; 4; 3; 4; 2; 3; 2; 4; 2	0; 4; 3; 4; 2; 3; 2; 4; 2	3	By matching; By MS/MS; By MS/MS; By MS/MS; By MS/MS; By MS/MS; By MS/MS; By MS/MS; By MS/MS	0; 13.1; 9.8; 10.3; 7.3; 10.3; 5.3; 12.8; 6.6	0; 16433; 9051.3; 42658; 8420.7; 18726; 19205; 8280.1; 24339	0; 4181.3; 7159.2; 12124; 0; 9594.3; 10432; 0; 5906.4	0; 1; 1; 5; 6; 4; 1; 4; 1	3; 2; 3; 3; 4; 2; 1; 1; 0	3; 2; 3; 3; 4; 2; 1; 1; 0	3; 2; 3; 3; 4; 2; 1; 1; 0	2	By MS/MS; By matching; By MS/MS; By MS/MS; By MS/MS; By MS/MS; By MS/MS; By matching; By matching	9.2; 6.2; 11; 10.5; 10.6; 6.6; 2.5; 2.5; 0	2367.8; 8081.7; 10938; 21367; 0; 20054; 0; 0; 0	0; 0; 5842.3; 7817.8; 0; 12616; 0; 0; 0	1; 0; 1; 2; 4; 0; 0; 0; 0
all2105	0.34766	1	FAULT	TRUE	0.818078	0.392555	0.274882	0.0858994	0.597346	1.19256	2; 4; 3; 5; 5; 5; 3; 3; 3	2; 4; 3; 5; 5; 5; 3; 3; 3	2; 4; 3; 5; 5; 5; 3; 3; 3	3	By MS/MS; By MS/MS; By MS/MS; By MS/MS; By MS/MS; By MS/MS; By MS/MS; By MS/MS; By MS/MS	18.8; 30.4; 27.1; 35.3; 46.4; 35.7; 27.1; 31.4; 31.4	4235.3; 20863; 7066.7; 26087; 26632; 78869; 25055; 33859; 41883	0; 17532; 9414.2; 9185.6; 8691.8; 10020; 10562; 10718; 10624	3; 4; 5; 14; 10; 23; 3; 6; 9	3; 2; 3; 3; 5; 4; 3; 2; 1	3; 2; 3; 3; 5; 4; 3; 2; 1	3; 2; 3; 3; 5; 4; 3; 2; 1	3	By MS/MS; By matching; By MS/MS; By MS/MS; By MS/MS; By MS/MS; By MS/MS; By MS/MS; By matching	27.1; 16.9; 20.8; 31.4; 35.3; 31.9; 23.7; 23.2; 8.7	2861.9; 4885.8; 3551.6; 23699; 33983; 22642; 17826; 15769; 3265	0; 8176.4; 0; 8152.3; 9919.4; 14881; 15594; 14389; 0	2; 0; 4; 8; 10; 3; 1; 2; 0
all2108	0.229303	1	FAULT	FAULT	1.5783	0.924236	#N/A	0.974601	#N/A	#N/A	1; 1; 2; 1; 1; 2; 1; 2; 1	1; 1; 2; 1; 1; 1; 1; 2; 1	1; 1; 2; 1; 1; 1; 1; 2; 1	1	By MS/MS; By matching; By MS/MS; By MS/MS; By MS/MS; By matching; By MS/MS; By MS/MS; By MS/MS	10.4; 10.4; 19.9; 10.4; 10.4; 14.4; 10.4; 17.4; 7	98483; 21114; 0; 43090; 40598; 88635; 9208.8; 36056; 14990	0; 0; 0; 0; 0; 0; 0; 14750; 0	1; 0; 2; 1; 1; 0; 1; 1; 1	1; 3; 2; 2; 2; 1; 0; 0; 1	1; 2; 2; 2; 2; 1; 0; 0; 1	1; 2; 2; 2; 2; 1; 0; 0; 1	1	By matching; By MS/MS; By MS/MS; By MS/MS; By MS/MS; By MS/MS; By matching; By matching; By matching	10.4; 21.4; 17.4; 17.4; 17.4; 10.4; 0; 0; 10.4	73666; 21913; 30932; 13344; 12826; 6445.6; 0; 0; 5851.6	0; 0; 13799; 5039.7; 7426.6; 0; 0; 0; 0	0; 2; 1; 1; 1; 1; 0; 0; 0
all2110	0.805136	1	FAULT	TRUE	0.944439	0.638515	0.371591	0.100578	0.64425	1.45585	6; 5; 4; 6; 5; 5; 4; 7; 9	6; 5; 4; 6; 5; 5; 4; 7; 9	6; 5; 4; 6; 5; 4; 4; 7; 9	5	By MS/MS; By MS/MS; By MS/MS; By MS/MS; By MS/MS; By MS/MS; By MS/MS; By MS/MS; By MS/MS	49.3; 45.8; 42.8; 48.3; 39.3; 43.8; 29.9; 48.8; 55.7	56742; 40055; 28693; 59942; 65971; 18472; 157360; 69709; 62320	23623; 35856; 42534; 28207; 36193; 36530; 73557; 36357; 19007	3; 4; 4; 6; 6; 3; 5; 7; 6	6; 8; 3; 3; 3; 6; 3; 2; 1	6; 8; 3; 3; 3; 6; 3; 2; 1	6; 7; 3; 3; 3; 6; 3; 2; 1	3	By MS/MS; By MS/MS; By MS/MS; By MS/MS; By MS/MS; By MS/MS; By MS/MS; By MS/MS; By MS/MS	45.3; 52.2; 33.3; 29.4; 30.3; 52.2; 15.4; 14.9; 5.5	41665; 69949; 17643; 35135; 31395; 49051; 100620; 44865; 44346	17033; 39186; 25664; 18413; 33910; 23272; 74373; 55520; 34367	3; 7; 4; 4; 4; 4; 2; 1; 1
all2303	0.749102	1	FAULT	TRUE	1.0578	0.55032	0.320265	0.0542179	0.783585	1.45329	7; 7; 7; 5; 7; 7; 7; 5; 5	7; 7; 7; 5; 7; 7; 7; 5; 5	7; 7; 7; 5; 7; 7; 7; 5; 5	7	By MS/MS; By MS/MS; By MS/MS; By MS/MS; By MS/MS; By MS/MS; By MS/MS; By MS/MS; By MS/MS	30.5; 31.2; 30.1; 21; 30.3; 28; 28.9; 17.8; 20.7	158210; 184070; 178540; 91519; 105810; 106680; 189010; 109340; 115020	106740; 95443; 88148; 51557; 56299; 42763; 82576; 64954; 62991	4; 11; 8; 8; 8; 11; 6; 4; 8	6; 8; 9; 6; 7; 5; 5; 4; 4	6; 8; 9; 6; 7; 5; 5; 4; 4	6; 8; 9; 6; 7; 5; 5; 4; 4	6	By MS/MS; By MS/MS; By MS/MS; By MS/MS; By MS/MS; By MS/MS; By MS/MS; By MS/MS; By matching	21.9; 34.6; 35.3; 23.2; 27.8; 19.8; 16.6; 13.2; 11.6	136980; 144170; 185970; 59481; 99620; 39132; 56960; 36977; 33869	65053; 114680; 96332; 89194; 50613; 28505; 40907; 66154; 35778	2; 8; 11; 14; 7; 6; 3; 0; 0
all2315	0.66621	1	FAULT	TRUE	0.957024	0.286119	0.16651	0.0166747	0.804555	1.14195	3; 6; 8; 9; 9; 8; 7; 6; 5	3; 6; 8; 9; 9; 8; 7; 6; 5	3; 6; 8; 9; 9; 8; 7; 6; 5	7	By MS/MS; By MS/MS; By MS/MS; By MS/MS; By MS/MS; By MS/MS; By MS/MS; By MS/MS; By MS/MS	14.2; 30.8; 42.9; 43.2; 48; 42.9; 39.6; 32.9; 26	39593; 69956; 54471; 68214; 99299; 151810; 75760; 88994; 58132	29652; 46861; 35372; 23505; 31590; 41831; 29475; 33950; 35215	0; 4; 3; 27; 12; 18; 5; 4; 2	6; 7; 8; 9; 9; 7; 7; 6; 7	6; 7; 8; 9; 9; 7; 7; 6; 7	6; 7; 8; 9; 9; 7; 7; 6; 7	7	By MS/MS; By MS/MS; By MS/MS; By MS/MS; By MS/MS; By MS/MS; By MS/MS; By MS/MS; By MS/MS	29; 32; 42; 44.7; 48; 38.4; 37.8; 33.5; 31.7	90342; 79726; 73422; 50416; 77077; 34139; 43798; 35003; 36165	45851; 36136; 39065; 25425; 30622; 24171; 28712; 39813; 27347	1; 6; 7; 8; 21; 4; 3; 1; 0
all2316	0.0142676	1	FAULT	TRUE	0.487285	0.307691	0.219775	0.0654234	0.291514	0.751279	1; 3; 5; 2; 1; 3; 4; 1; 1	1; 3; 5; 2; 1; 3; 4; 1; 1	1; 3; 5; 2; 1; 3; 4; 1; 1	2	By matching; By MS/MS; By MS/MS; By MS/MS; By MS/MS; By MS/MS; By MS/MS; By MS/MS; By matching	5.3; 15.5; 26.1; 9.5; 5.3; 14.1; 27.5; 5.3; 5.3	59363; 80382; 65930; 64095; 60707; 27474; 23248; 53386; 45880	0; 0; 28190; 24709; 0; 9179.2; 10805; 17020; 9319.3	0; 1; 4; 8; 3; 3; 0; 2; 0	3; 3; 3; 3; 1; 1; 3; 3; 2	3; 3; 3; 3; 1; 1; 3; 3; 2	3; 3; 3; 3; 1; 1; 3; 3; 2	3	By matching; By MS/MS; By MS/MS; By MS/MS; By MS/MS; By matching; By MS/MS; By matching; By matching	13.7; 15.5; 14.1; 17.3; 5.3; 5.3; 14.1; 14.1; 9.9	74874; 83667; 86076; 61664; 41540; 27565; 62883; 46399; 40660	32853; 32167; 47449; 24510; 0; 0; 17763; 21466; 42152	0; 10; 2; 6; 1; 0; 3; 0; 0
all2319	0.0999806	1	FAULT	TRUE	0.57051	0.417998	0.322336	0.111475	0.292718	0.991457	4; 4; 4; 4; 4; 4; 3; 3; 2	4; 4; 4; 4; 4; 4; 3; 3; 2	4; 4; 4; 4; 4; 4; 3; 3; 2	4	By MS/MS; By MS/MS; By MS/MS; By MS/MS; By MS/MS; By MS/MS; By MS/MS; By MS/MS; By MS/MS	49.1; 42.9; 49.1; 43.8; 43.8; 49.1; 39.3; 33; 25	184930; 46958; 227310; 205490; 169840; 113400; 0; 61300; 88065	134130; 25305; 161290; 92124; 87886; 0; 0; 33188; 0	1; 3; 5; 6; 5; 2; 1; 2; 2	5; 4; 6; 4; 6; 2; 3; 3; 3	5; 4; 6; 4; 6; 2; 3; 3; 3	5; 4; 6; 4; 6; 2; 3; 3; 3	4	By MS/MS; By MS/MS; By MS/MS; By MS/MS; By MS/MS; By MS/MS; By MS/MS; By MS/MS; By MS/MS	43.8; 28.6; 59.8; 43.8; 59.8; 25; 34.8; 33; 25.9	30528; 345560; 219100; 10088; 192700; 96327; 16156; 175570; 116080	44509; 224980; 159420; 0; 183290; 0; 0; 168340; 0	1; 5; 7; 4; 7; 1; 4; 2; 2
all2327	0.0533187	1	FAULT	TRUE	1.21137	0.307311	0.178843	0.00554083	1.03866	1.39759	5; 6; 6; 5; 6; 7; 6; 7; 6	5; 6; 6; 5; 6; 7; 6; 7; 6	5; 6; 6; 5; 6; 7; 6; 7; 6	6	By MS/MS; By MS/MS; By MS/MS; By MS/MS; By MS/MS; By MS/MS; By MS/MS; By MS/MS; By MS/MS	47.9; 57.4; 57.4; 48.5; 57.4; 57.4; 57.4; 57.4; 57.4	616710; 863110; 957060; 502290; 459800; 851210; 637600; 948350; 501530	339930; 404060; 350580; 293230; 238330; 238090; 271770; 291460; 232430	7; 22; 28; 29; 31; 29; 23; 21; 27	6; 6; 6; 6; 6; 6; 7; 4; 5	6; 6; 6; 6; 6; 6; 7; 4; 5	6; 6; 6; 6; 6; 6; 7; 4; 5	6	By MS/MS; By MS/MS; By MS/MS; By MS/MS; By MS/MS; By MS/MS; By MS/MS; By MS/MS; By MS/MS	57.4; 57.4; 57.4; 57.4; 57.4; 57.4; 57.4; 34.3; 47.3	873580; 490200; 411780; 498660; 523770; 451000; 389300; 295850; 301110	262130; 191680; 196470; 258340; 230720; 188710; 214250; 260760; 236090	13; 22; 17; 36; 29; 20; 12; 6; 5
all2341	0.564285	1	FAULT	TRUE	0.899012	0.315691	0.306723	0.0490638	0.627459	1.26333	1; 1; 1; 1; 2; 3; 2; 2; 2	1; 1; 1; 1; 2; 3; 2; 2; 2	1; 1; 1; 1; 2; 3; 2; 2; 2	2	By matching; By MS/MS; By MS/MS; By MS/MS; By MS/MS; By MS/MS; By MS/MS; By MS/MS; By matching	10.4; 12.2; 12.2; 10.4; 26.1; 32.2; 22.6; 24.3; 22.6	12270; 28861; 0; 0; 14699; 45396; 35845; 38231; 32151	0; 0; 0; 0; 0; 16519; 10034; 13878; 11349	0; 1; 1; 1; 2; 3; 1; 1; 0	0; 1; 2; 1; 3; 3; 2; 0; 2	0; 1; 2; 1; 3; 3; 2; 0; 2	0; 1; 2; 1; 3; 3; 2; 0; 2	2	By matching; By MS/MS; By matching; By MS/MS; By MS/MS; By MS/MS; By matching; By matching; By matching	0; 10.4; 24.3; 10.4; 36.5; 33.9; 24.3; 0; 24.3	0; 13287; 7916.6; 0; 31296; 20886; 17743; 0; 12030	0; 0; 9837.5; 0; 12869; 0; 15742; 0; 13143	0; 1; 0; 1; 3; 2; 0; 0; 0
all2342	0.284814	1	FAULT	TRUE	0.730899	0.564518	0.336419	0.138417	0.467338	1.2293	3; 6; 5; 6; 6; 4; 4; 4; 4	3; 6; 5; 6; 6; 4; 4; 4; 4	3; 6; 5; 6; 6; 4; 4; 4; 4	4	By MS/MS; By MS/MS; By MS/MS; By MS/MS; By MS/MS; By MS/MS; By MS/MS; By MS/MS; By MS/MS	17.4; 34.1; 28.3; 32.6; 32.6; 24; 24; 23.3; 22.1	90304; 234980; 157170; 36143; 11599; 158920; 90446; 102180; 39112	0; 79416; 50130; 36711; 70901; 47226; 26240; 73617; 21531	2; 6; 6; 3; 2; 6; 4; 5; 2	3; 6; 8; 5; 6; 6; 6; 4; 5	3; 6; 8; 5; 6; 6; 6; 4; 5	3; 6; 8; 5; 6; 6; 6; 4; 5	6	By MS/MS; By MS/MS; By MS/MS; By MS/MS; By MS/MS; By MS/MS; By MS/MS; By MS/MS; By MS/MS	19.4; 32.2; 36; 27.1; 32.2; 33.3; 32.6; 24.4; 29.1	102880; 41036; 143660; 32218; 55071; 139280; 49681; 63029; 74123	98945; 21838; 130630; 34882; 31225; 72494; 18299; 78955; 71109	4; 1; 4; 1; 2; 3; 2; 2; 3
all2358	0.991779	1	FAULT	TRUE	0.997753	0.621751	0.375284	0.0798838	0.683666	1.48509	5; 4; 4; 8; 8; 8; 4; 5; 7	5; 4; 4; 8; 8; 8; 4; 5; 7	5; 4; 4; 8; 8; 8; 4; 5; 7	5	By MS/MS; By MS/MS; By MS/MS; By MS/MS; By MS/MS; By MS/MS; By MS/MS; By MS/MS; By MS/MS	22.7; 18.1; 20.6; 34; 34; 31.3; 18.1; 21.2; 27	46687; 34977; 62835; 52257; 75268; 67637; 146300; 129660; 161310	15516; 47514; 25096; 34131; 29403; 18793; 66050; 35007; 47885	1; 1; 3; 6; 4; 7; 3; 3; 3	3; 6; 7; 7; 7; 3; 4; 6; 6	3; 6; 7; 7; 7; 3; 4; 6; 6	3; 6; 7; 7; 7; 3; 4; 6; 6	6	By MS/MS; By MS/MS; By MS/MS; By MS/MS; By MS/MS; By matching; By MS/MS; By matching; By matching	15.6; 22.4; 25.5; 29.1; 29.1; 18.7; 20.6; 23.6; 29.8	17402; 30605; 44981; 104240; 56712; 12506; 34390; 66479; 42222	19905; 28066; 62092; 49874; 37316; 0; 23583; 34327; 14935	1; 3; 5; 7; 5; 0; 2; 0; 0
all2367	0.16897	1	FAULT	TRUE	1.19647	0.764368	1.12861	0.852133	0.597796	15.5853	2; 2; 2; 2; 1; 3; 3; 2; 3	2; 2; 2; 2; 1; 3; 3; 2; 3	2; 2; 2; 2; 1; 3; 3; 2; 3	2	By matching; By MS/MS; By MS/MS; By MS/MS; By MS/MS; By MS/MS; By MS/MS; By MS/MS; By MS/MS	27.8; 27.8; 27.8; 27.8; 14.8; 36.1; 36.1; 21.3; 36.1	19623; 2786.1; 12393; 9094.1; 0; 22891; 26056; 6884.6; 30339	11316; 0; 0; 0; 0; 11571; 8534.7; 0; 13117	0; 1; 2; 2; 1; 3; 2; 1; 2	1; 2; 0; 2; 3; 1; 1; 1; 0	1; 2; 0; 2; 3; 1; 1; 1; 0	1; 2; 0; 2; 3; 1; 1; 1; 0	1	By MS/MS; By MS/MS; By matching; By MS/MS; By MS/MS; By matching; By MS/MS; By matching; By matching	13; 27.8; 0; 27.8; 36.1; 14.8; 13; 13; 0	0; 3046.1; 0; 15005; 32504; 7216.4; 9495.5; 12310; 0	0; 0; 0; 5625.7; 13777; 0; 0; 0; 0	1; 3; 0; 1; 2; 0; 1; 0; 0
all2375	0.222322	1	FAULT	TRUE	0.823624	0.39773	0.231464	0.0103203	0.599387	1.06504	5; 7; 7; 6; 7; 8; 6; 6; 6	5; 7; 7; 6; 7; 8; 6; 6; 6	5; 7; 7; 6; 7; 8; 6; 6; 6	6	By MS/MS; By MS/MS; By MS/MS; By MS/MS; By MS/MS; By MS/MS; By MS/MS; By MS/MS; By MS/MS	55.2; 75.9; 66.9; 66.9; 66.9; 77.2; 56.6; 56.6; 60.7	329200; 433410; 270890; 36655; 374060; 318710; 533030; 481610; 266520	153320; 173020; 101770; 16222; 128700; 99627; 237380; 180020; 135490	6; 10; 15; 15; 11; 14; 23; 21; 18	6; 7; 7; 5; 7; 7; 7; 4; 4	6; 7; 7; 5; 7; 7; 7; 4; 4	6; 7; 7; 5; 7; 7; 7; 4; 4	7	By MS/MS; By MS/MS; By MS/MS; By MS/MS; By MS/MS; By MS/MS; By MS/MS; By MS/MS; By MS/MS	56.6; 75.9; 75.9; 51; 74.5; 75.9; 66.9; 35.2; 35.2	321540; 308610; 396430; 356560; 373320; 218060; 136810; 242710; 147080	166470; 143700; 157300; 186560; 146520; 130400; 92207; 193310; 158790	9; 15; 17; 15; 13; 9; 6; 3; 4
all2425	0.95377	1	FAULT	TRUE	0.984092	0.535869	0.492469	0.0625972	0.536934	1.56268	1; 1; 2; 0; 1; 3; 2; 2; 3	1; 1; 2; 0; 1; 3; 2; 2; 3	1; 1; 2; 0; 1; 3; 2; 2; 3	2	By matching; By matching; By MS/MS; By matching; By MS/MS; By MS/MS; By MS/MS; By MS/MS; By MS/MS	4.7; 5.1; 13.3; 0; 4.7; 15.3; 12.9; 12.9; 18.4	8177; 11348; 11995; 0; 13740; 28421; 18290; 30770; 33803	0; 0; 14468; 0; 0; 19017; 8722.7; 0; 8122	0; 0; 1; 0; 1; 4; 3; 2; 2	1; 3; 2; 2; 1; 2; 2; 2; 2	1; 3; 2; 2; 1; 2; 2; 2; 2	1; 3; 2; 2; 1; 2; 2; 2; 2	2	By matching; By MS/MS; By MS/MS; By MS/MS; By MS/MS; By MS/MS; By MS/MS; By matching; By matching	5.1; 18.4; 9.8; 12.9; 4.7; 12.9; 12.9; 12.9; 10.6	1233.8; 12619; 2358.2; 23836; 13582; 9805.4; 27167; 30130; 11115	0; 9227.2; 0; 13129; 0; 6429.8; 14303; 15594; 0	0; 1; 1; 3; 2; 1; 1; 0; 0
all2436	0.714943	1	FAULT	TRUE	1.09506	0.703133	0.47366	0.0962768	0.699989	1.72344	3; 1; 3; 7; 4; 2; 3; 4; 2	3; 1; 3; 7; 4; 2; 3; 4; 2	3; 1; 3; 7; 4; 2; 3; 4; 2	3	By matching; By matching; By MS/MS; By MS/MS; By MS/MS; By MS/MS; By matching; By MS/MS; By MS/MS	6.2; 1.7; 5.7; 15.6; 9.7; 3.7; 7.9; 7.9; 5	36034; 4326.4; 17925; 49097; 40189; 18433; 23615; 58457; 25617	0; 0; 7174.1; 22605; 12145; 21546; 11186; 12352; 12303	0; 0; 1; 5; 2; 2; 0; 3; 0	2; 5; 4; 4; 2; 5; 3; 2; 2	2; 5; 4; 4; 2; 5; 3; 2; 2	2; 5; 4; 4; 2; 5; 3; 2; 2	3	By MS/MS; By MS/MS; By MS/MS; By matching; By MS/MS; By MS/MS; By MS/MS; By matching; By matching	4.5; 10.8; 9.1; 8.1; 3.4; 9.9; 6.6; 5; 3.7	23567; 11789; 13230; 32749; 16892; 39323; 18662; 14401; 11051	0; 8388.7; 0; 10854; 8076; 17687; 16287; 11033; 8867.3	0; 4; 5; 0; 2; 2; 1; 0; 0
all2452	0.352629	1	FAULT	TRUE	1.36808	1.26713	0.789066	0.193496	0.75836	2.63425	3; 5; 4; 5; 5; 5; 3; 3; 3	3; 5; 4; 5; 5; 5; 3; 3; 3	3; 5; 4; 5; 5; 5; 3; 3; 3	4	By MS/MS; By MS/MS; By MS/MS; By MS/MS; By MS/MS; By MS/MS; By MS/MS; By MS/MS; By MS/MS	14.7; 28.5; 17.4; 23.7; 22.2; 25.8; 14.7; 14.7; 14.7	121370; 281910; 140820; 94575; 36467; 286060; 109680; 107460; 46149	89646; 111460; 75137; 41699; 11796; 66152; 62106; 0; 15756	2; 5; 5; 16; 4; 11; 3; 3; 1	3; 4; 5; 5; 5; 3; 4; 3; 2	3; 4; 5; 5; 5; 3; 4; 3; 2	3; 4; 5; 5; 5; 3; 4; 3; 2	4	By MS/MS; By MS/MS; By MS/MS; By MS/MS; By MS/MS; By MS/MS; By MS/MS; By MS/MS; By MS/MS	14.7; 19.5; 22.2; 22.2; 22.2; 14.4; 21; 14.7; 9.6	83947; 33138; 104670; 44635; 54654; 127340; 19930; 19153; 7364.9	59794; 14159; 48046; 53210; 36630; 77183; 11992; 15851; 0	3; 7; 9; 14; 13; 4; 2; 1; 0
all2453	0.279242	1	FAULT	TRUE	0.490287	0.55683	0.394988	0.547467	0.248817	1.91804	3; 3; 3; 5; 3; 4; 3; 3; 4	3; 3; 3; 5; 3; 4; 3; 3; 4	3; 3; 3; 5; 3; 4; 3; 3; 4	3	By MS/MS; By MS/MS; By MS/MS; By MS/MS; By MS/MS; By MS/MS; By MS/MS; By MS/MS; By MS/MS	20.7; 20.7; 29.1; 41.9; 20.7; 26.8; 29.6; 29.6; 35.2	29274; 27629; 120.47; 86310; 39473; 67028; 84757; 84294; 47267	23677; 28224; 0; 36102; 74701; 45897; 27910; 27280; 19672	1; 2; 2; 4; 1; 4; 4; 4; 5	2; 4; 3; 3; 4; 3; 5; 2; 2	2; 4; 3; 3; 4; 3; 5; 2; 2	2; 4; 3; 3; 4; 3; 5; 2; 2	3	By MS/MS; By MS/MS; By MS/MS; By MS/MS; By MS/MS; By MS/MS; By MS/MS; By MS/MS; By MS/MS	14.5; 26.8; 20.7; 20.1; 26.8; 18.4; 41.9; 14.5; 14.5	9689.9; 28435; 14359; 74481; 52141; 129480; 4193.5; 0; 9648.7	0; 37469; 38455; 229000; 44583; 62167; 12953; 0; 0	1; 3; 1; 2; 3; 3; 4; 2; 0
all2497	0.175861	1	FAULT	FAULT	1.12905	0.146279	#N/A	#N/A	#N/A	#N/A	1; 1; 1; 0; 2; 1; 0; 2; 1	1; 1; 1; 0; 2; 1; 0; 2; 1	1; 1; 1; 0; 2; 1; 0; 2; 1	1	By matching; By MS/MS; By matching; By matching; By MS/MS; By MS/MS; By matching; By MS/MS; By MS/MS	4.9; 4.9; 4.9; 0; 10.8; 4.9; 0; 14.1; 4.9	3790.1; 7151.4; 3724.2; 0; 5036.2; 6325; 0; 5246.3; 6709.3	0; 0; 0; 0; 3623.6; 2688; 0; 3071.6; 3842.5	0; 1; 0; 0; 3; 2; 0; 2; 2	1; 1; 2; 1; 2; 0; 0; 0; 0	1; 1; 2; 1; 2; 0; 0; 0; 0	1; 1; 2; 1; 2; 0; 0; 0; 0	1	By MS/MS; By MS/MS; By MS/MS; By MS/MS; By MS/MS; By matching; By matching; By matching; By matching	4.9; 4.9; 7.8; 4.9; 7.8; 0; 0; 0; 0	0; 2742.4; 0; 2237.5; 8795.2; 0; 0; 0; 0	0; 0; 0; 0; 2916.4; 0; 0; 0; 0	2; 2; 2; 1; 1; 0; 0; 0; 0
all2500	0.944023	1	FAULT	TRUE	1.0134	0.564589	0.671762	0.312247	0.541922	2.40507	1; 2; 2; 4; 2; 4; 4; 4; 3	1; 2; 2; 4; 2; 4; 4; 4; 3	1; 2; 2; 4; 2; 4; 4; 4; 3	3	By matching; By MS/MS; By MS/MS; By MS/MS; By MS/MS; By MS/MS; By MS/MS; By MS/MS; By MS/MS	2.8; 7; 6.5; 11.9; 8.4; 13.1; 13.6; 12.4; 10.7	2397.8; 7430.9; 18835; 8916.9; 17765; 34792; 37588; 20199; 37839	0; 0; 0; 7079.3; 13489; 0; 14006; 11750; 23930	0; 1; 2; 5; 1; 3; 1; 1; 3	3; 2; 1; 2; 2; 2; 4; 1; 2	3; 2; 1; 2; 2; 2; 4; 1; 2	3; 2; 1; 2; 2; 2; 4; 1; 2	2	By MS/MS; By MS/MS; By MS/MS; By MS/MS; By MS/MS; By MS/MS; By MS/MS; By MS/MS; By matching	9.3; 6.3; 3.5; 7; 5.6; 7; 11.9; 3; 5.6	20606; 0; 11483; 6148.7; 0; 10231; 11972; 5669.8; 10486	15455; 0; 0; 0; 0; 0; 8425.7; 0; 0	1; 2; 1; 1; 2; 0; 2; 0; 0
all2501	0.722216	1	FAULT	TRUE	0.949381	0.410975	0.239172	0.0240906	0.729579	1.21605	7; 3; 3; 9; 7; 10; 6; 8; 6	7; 3; 3; 9; 7; 10; 6; 8; 6	7; 3; 3; 9; 7; 10; 6; 8; 6	7	By matching; By MS/MS; By MS/MS; By MS/MS; By MS/MS; By MS/MS; By MS/MS; By MS/MS; By MS/MS	21.8; 9.3; 9.3; 30.9; 22.1; 37.7; 18.4; 30.1; 19.9	41536; 19943; 13511; 108170; 112020; 111390; 96224; 64142; 51678	17659; 17002; 28031; 36699; 38910; 39133; 30628; 24265; 18451	0; 1; 2; 13; 10; 14; 6; 9; 4	5; 7; 7; 7; 7; 7; 3; 2; 3	5; 7; 7; 7; 7; 7; 3; 2; 3	5; 7; 7; 7; 7; 7; 3; 2; 3	7	By MS/MS; By MS/MS; By MS/MS; By MS/MS; By MS/MS; By MS/MS; By MS/MS; By MS/MS; By matching	20.1; 23.3; 21.8; 22.1; 23.8; 21.6; 7.8; 6.9; 9.6	28573; 44121; 33460; 105330; 86163; 100930; 44589; 24922; 17662	21097; 26298; 21333; 39167; 40461; 19171; 36364; 25625; 18872	3; 6; 8; 9; 11; 2; 1; 1; 0
all2521	0.0265959	1	FAULT	TRUE	0.582571	0.286907	0.208691	0.0507611	0.397272	0.830176	4; 2; 4; 1; 3; 6; 2; 3; 2	4; 2; 4; 1; 3; 6; 2; 3; 2	4; 2; 4; 1; 3; 6; 2; 3; 2	3	By MS/MS; By matching; By MS/MS; By matching; By MS/MS; By MS/MS; By MS/MS; By MS/MS; By MS/MS	16; 8.5; 18.8; 3.8; 13.5; 25.7; 8.5; 13.8; 6.9	28773; 3360.8; 10363; 10457; 11216; 23988; 17590; 7756.9; 3059.4	11866; 9061.2; 14818; 0; 4151.6; 6745.6; 11882; 6346.2; 0	1; 0; 3; 0; 1; 5; 1; 1; 1	2; 4; 3; 1; 3; 1; 1; 1; 4	2; 4; 3; 1; 3; 1; 1; 1; 4	2; 4; 3; 1; 3; 1; 1; 1; 4	2	By MS/MS; By MS/MS; By MS/MS; By matching; By MS/MS; By matching; By matching; By matching; By matching	10; 17.9; 13.2; 5; 12.9; 5; 5; 5; 16	22374; 18776; 22123; 962.05; 21152; 2547.7; 17127; 6618.1; 45718	20451; 13557; 13778; 0; 11368; 0; 0; 0; 15600	2; 4; 2; 0; 2; 0; 0; 0; 0
all2563	0.946844	1	FAULT	TRUE	1.024	0.738511	0.665261	0.243366	0.520657	2.18607	1; 3; 4; 5; 0; 3; 3; 1; 5	1; 3; 4; 5; 0; 3; 3; 1; 5	1; 3; 4; 5; 0; 3; 3; 1; 5	3	By matching; By MS/MS; By MS/MS; By MS/MS; By matching; By MS/MS; By MS/MS; By MS/MS; By MS/MS	4.8; 11.1; 13.9; 18.4; 0; 10.5; 11.7; 3.3; 17.5	0; 5256.9; 98.413; 21265; 0; 36274; 57203; 21916; 68558	0; 7427.3; 0; 14913; 0; 34757; 30815; 0; 32392	0; 1; 2; 2; 0; 3; 2; 1; 2	2; 4; 4; 3; 5; 4; 2; 2; 1	2; 4; 4; 3; 5; 4; 2; 2; 1	2; 4; 4; 3; 5; 4; 2; 2; 1	3	By MS/MS; By MS/MS; By MS/MS; By MS/MS; By MS/MS; By MS/MS; By MS/MS; By MS/MS; By matching	8.1; 18.4; 14.8; 8.7; 21.4; 17.2; 8.1; 8.1; 4.8	8903.6; 17575; 41685; 6709.1; 55824; 30343; 19583; 19439; 0	0; 0; 16801; 10149; 27717; 28206; 0; 0; 0	1; 3; 2; 2; 5; 1; 2; 1; 0
all2568	0.867649	1	FAULT	TRUE	1.05487	0.689929	0.616248	0.170327	0.561059	1.98179	1; 1; 1; 3; 3; 3; 0; 1; 3	1; 1; 1; 3; 3; 3; 0; 1; 3	1; 1; 1; 3; 3; 3; 0; 1; 3	1	By matching; By matching; By matching; By MS/MS; By MS/MS; By MS/MS; By matching; By MS/MS; By MS/MS	4.1; 5.7; 8.6; 18.8; 16.7; 15.1; 0; 4.1; 18.8	2375.6; 3338.1; 4486; 31069; 11899; 14105; 0; 4813.4; 16920	0; 0; 0; 14184; 10320; 4437.7; 0; 0; 9636	0; 0; 0; 3; 2; 2; 0; 1; 2	2; 4; 3; 3; 5; 2; 2; 1; 0	2; 4; 3; 3; 5; 2; 2; 1; 0	2; 4; 3; 3; 5; 2; 2; 1; 0	2	By matching; By MS/MS; By matching; By MS/MS; By MS/MS; By MS/MS; By MS/MS; By MS/MS; By matching	12.7; 24.5; 15.1; 18.8; 27.8; 13.5; 12.7; 8.6; 0	5741.2; 19101; 11242; 26441; 38396; 7264.7; 6890.9; 0; 0	6249.4; 7410.1; 4322.3; 16952; 11030; 0; 0; 0; 0	0; 1; 0; 3; 4; 1; 1; 1; 0
all2674	0.37644	1	FAULT	TRUE	1.24968	0.828465	0.5159	0.0660678	0.79698	1.87919	10; 9; 16; 2; 3; 3; 4; 8; 6	10; 9; 16; 2; 3; 3; 4; 8; 6	10; 9; 16; 2; 3; 3; 4; 8; 6	6	By MS/MS; By MS/MS; By MS/MS; By matching; By matching; By MS/MS; By matching; By MS/MS; By matching	22.1; 20.4; 31.4; 3.5; 5; 5.2; 9.2; 15.5; 12	237330; 173770; 216580; 4853.2; 75476; 428610; 232850; 173720; 194860	91965; 85824; 102490; 0; 97899; 97665; 162190; 30760; 17252	5; 10; 17; 0; 0; 1; 0; 3; 0	7; 9; 11; 0; 4; 4; 4; 4; 4	7; 9; 11; 0; 4; 4; 4; 4; 4	7; 9; 11; 0; 4; 4; 4; 4; 4	4	By MS/MS; By MS/MS; By MS/MS; By matching; By matching; By matching; By MS/MS; By MS/MS; By matching	14.1; 19.3; 22.1; 0; 7.4; 7.8; 8; 8.1; 7.8	173640; 80837; 56011; 0; 92534; 86948; 109990; 103010; 98593	79877; 56037; 23627; 0; 40706; 75248; 57178; 67199; 92097	9; 12; 9; 0; 0; 0; 1; 1; 0
all2705	0.634739	1	FAULT	TRUE	0.912929	0.494533	0.287799	0.0827393	0.683699	1.30686	5; 5; 6; 6; 3; 6; 6; 7; 7	5; 5; 6; 6; 3; 6; 6; 7; 7	5; 5; 6; 6; 3; 6; 6; 7; 7	6	By MS/MS; By MS/MS; By MS/MS; By MS/MS; By MS/MS; By MS/MS; By MS/MS; By MS/MS; By MS/MS	20; 20.2; 22.8; 18.3; 11.5; 21.6; 18.3; 26.2; 29.1	66513; 85127; 86500; 55273; 44283; 90338; 128370; 125410; 74544	24358; 37551; 33139; 15937; 34385; 37306; 35794; 42410; 34086	1; 3; 5; 8; 1; 6; 5; 7; 5	4; 6; 5; 5; 7; 4; 5; 4; 7	4; 6; 5; 5; 7; 4; 5; 4; 7	4; 6; 5; 5; 7; 4; 5; 4; 7	5	By MS/MS; By MS/MS; By MS/MS; By MS/MS; By MS/MS; By MS/MS; By MS/MS; By MS/MS; By MS/MS	13.5; 18.3; 17.1; 19.5; 21.4; 17.1; 12.7; 13.5; 23.8	86805; 58975; 40388; 32879; 50865; 25105; 32000; 55051; 105790	39734; 28934; 32954; 28652; 19832; 12826; 27663; 39495; 66605	3; 11; 7; 9; 8; 2; 5; 0; 2
all2777	0.809076	1	FAULT	TRUE	1.05067	0.453502	0.37714	0.0291129	0.698131	1.46622	1; 2; 2; 3; 2; 3; 3; 2; 2	1; 2; 2; 3; 2; 3; 3; 2; 2	1; 2; 2; 3; 2; 3; 3; 2; 2	2	By MS/MS; By MS/MS; By MS/MS; By MS/MS; By MS/MS; By MS/MS; By MS/MS; By MS/MS; By MS/MS	18.2; 28.3; 28.3; 56.6; 28.3; 56.6; 56.6; 38.4; 28.3	0; 50813; 42637; 6404.3; 87146; 144320; 91621; 53151; 69566	0; 29919; 30458; 0; 24575; 55818; 49062; 0; 0	1; 3; 2; 2; 4; 3; 2; 2; 4	2; 2; 2; 3; 3; 2; 3; 2; 0	2; 2; 2; 3; 3; 2; 3; 2; 0	2; 2; 2; 3; 3; 2; 3; 2; 0	2	By MS/MS; By MS/MS; By MS/MS; By MS/MS; By MS/MS; By MS/MS; By MS/MS; By MS/MS; By matching	28.3; 28.3; 28.3; 56.6; 56.6; 28.3; 56.6; 46.5; 0	63094; 82198; 160240; 70793; 13104; 54156; 0; 4046.5; 0	33311; 42949; 28804; 27311; 0; 32177; 0; 0; 0	1; 4; 2; 6; 1; 3; 2; 0; 0
all2846	0.319956	1	FAULT	TRUE	0.863768	0.348289	0.206915	0.0405859	0.685924	1.11469	4; 4; 5; 6; 4; 8; 5; 6; 4	4; 4; 5; 6; 4; 8; 5; 6; 4	4; 4; 5; 6; 4; 8; 5; 6; 4	5	By MS/MS; By MS/MS; By MS/MS; By MS/MS; By MS/MS; By MS/MS; By MS/MS; By MS/MS; By MS/MS	9.8; 10.7; 12.8; 16.5; 9.6; 25.6; 13.9; 16.5; 13.3	47239; 89465; 75635; 60207; 34634; 62458; 80123; 41064; 53414	27852; 0; 32026; 25032; 23649; 19310; 28928; 20263; 19423	2; 2; 6; 5; 6; 9; 3; 3; 3	6; 5; 7; 4; 6; 3; 5; 5; 4	6; 5; 7; 4; 6; 3; 5; 5; 4	6; 5; 7; 4; 6; 3; 5; 5; 4	5	By MS/MS; By MS/MS; By MS/MS; By MS/MS; By MS/MS; By MS/MS; By MS/MS; By MS/MS; By matching	14.6; 11.9; 17.8; 11.9; 17.2; 7.8; 16.1; 13.1; 11.3	75672; 43033; 49205; 32933; 64064; 19646; 33534; 41518; 17547	29522; 40915; 23206; 17064; 23227; 16657; 41018; 26641; 19810	1; 6; 8; 4; 6; 1; 5; 1; 0
all2906	0.673711	1	FAULT	TRUE	0.936427	0.40409	0.251525	0.035824	0.712713	1.22973	5; 7; 7; 8; 8; 9; 7; 7; 7	5; 7; 7; 8; 8; 9; 7; 7; 7	5; 7; 7; 8; 8; 9; 7; 7; 7	7	By MS/MS; By MS/MS; By MS/MS; By MS/MS; By MS/MS; By MS/MS; By MS/MS; By MS/MS; By MS/MS	22.6; 29.7; 26.4; 32.8; 32.3; 34.1; 29.5; 29; 29.7	74874; 68835; 40247; 124420; 71282; 56172; 51325; 67695; 77377	45773; 45405; 21660; 49811; 55933; 25754; 58364; 36858; 33741	1; 11; 10; 10; 8; 11; 6; 5; 6	2; 7; 8; 8; 8; 6; 7; 6; 4	2; 7; 8; 8; 8; 6; 7; 6; 4	2; 7; 8; 8; 8; 6; 7; 6; 4	7	By MS/MS; By MS/MS; By MS/MS; By MS/MS; By MS/MS; By MS/MS; By MS/MS; By MS/MS; By matching	9.2; 25.9; 33.8; 31; 32.3; 27.7; 28.5; 27.2; 14.4	11404; 47769; 65101; 91655; 88310; 52921; 12687; 64232; 5973.1	0; 35357; 29448; 52719; 49350; 27493; 59868; 39491; 0	2; 5; 8; 14; 11; 8; 3; 1; 0
all2915	0.385849	1	FAULT	TRUE	0.848157	0.494665	0.62448	0.0989787	0.276876	1.60578	2; 1; 2; 3; 2; 5; 1; 2; 0	2; 1; 2; 3; 2; 5; 1; 2; 0	2; 1; 2; 3; 2; 5; 1; 2; 0	2	By MS/MS; By matching; By MS/MS; By MS/MS; By MS/MS; By MS/MS; By MS/MS; By MS/MS; By matching	7.7; 2.5; 5.7; 8.7; 5.9; 15.6; 2.7; 7.2; 0	9832.8; 3227.6; 4752.3; 55023; 11486; 17230; 8929.9; 3636.5; 0	0; 0; 0; 15292; 0; 7754.6; 0; 0; 0	1; 0; 1; 2; 2; 4; 1; 1; 0	1; 3; 2; 3; 3; 1; 0; 2; 1	1; 3; 2; 3; 3; 1; 0; 2; 1	1; 3; 2; 3; 3; 1; 0; 2; 1	2	By MS/MS; By MS/MS; By MS/MS; By MS/MS; By MS/MS; By matching; By matching; By matching; By MS/MS	4.5; 8.7; 5.9; 8.7; 10.4; 3.2; 0; 5.7; 3.2	0; 24418; 12022; 50449; 38876; 8408.3; 0; 14565; 7777.5	0; 11917; 8151.7; 12422; 21394; 0; 0; 17008; 0	1; 3; 2; 3; 3; 0; 0; 0; 0
all2997	0.798462	1	FAULT	TRUE	1.01779	0.439236	0.648003	0.387496	0.612804	2.71058	2; 1; 3; 2; 3; 8; 0; 3; 1	2; 1; 3; 2; 3; 8; 0; 3; 1	2; 1; 3; 2; 3; 8; 0; 3; 1	2	By matching; By matching; By MS/MS; By MS/MS; By MS/MS; By MS/MS; By matching; By MS/MS; By MS/MS	5.2; 4.1; 10.3; 6; 8; 25.6; 0; 10.8; 2.8	5933.2; 4582.9; 33709; 9095.3; 21018; 39998; 0; 23154; 8415.1	0; 0; 17672; 0; 15572; 19711; 0; 17036; 0	0; 0; 1; 1; 1; 8; 0; 3; 1	1; 1; 2; 4; 2; 1; 1; 5; 0	1; 1; 2; 4; 2; 1; 1; 5; 0	1; 1; 2; 4; 2; 1; 1; 5; 0	1	By MS/MS; By MS/MS; By MS/MS; By MS/MS; By MS/MS; By MS/MS; By MS/MS; By MS/MS; By matching	3.9; 2.8; 6; 11; 5; 3.9; 2.8; 15.9; 0	10032; 0; 10731; 26246; 2915.6; 0; 5927.8; 22135; 0	0; 0; 0; 23104; 0; 0; 0; 11664; 0	1; 1; 0; 3; 1; 1; 1; 1; 0
all3032	0.948645	1	FAULT	TRUE	1.03022	0.97471	0.869771	0.361953	0.378843	2.85045	0; 0; 2; 2; 2; 1; 0; 3; 2	0; 0; 2; 2; 2; 1; 0; 3; 2	0; 0; 2; 2; 2; 1; 0; 3; 2	2	By matching; By matching; By MS/MS; By MS/MS; By MS/MS; By MS/MS; By matching; By MS/MS; By MS/MS	0; 0; 10.2; 10.2; 12.2; 6.6; 0; 16.8; 10.2	0; 0; 18822; 22164; 19247; 27800; 0; 9006.6; 16870	0; 0; 7956.8; 10343; 24070; 0; 0; 0; 8407.2	0; 0; 1; 1; 2; 1; 0; 1; 0	0; 3; 4; 1; 3; 1; 2; 2; 3	0; 3; 4; 1; 3; 1; 2; 2; 3	0; 3; 4; 1; 3; 1; 2; 2; 3	2	By matching; By MS/MS; By MS/MS; By MS/MS; By MS/MS; By matching; By MS/MS; By matching; By matching	0; 17.8; 23.4; 4.6; 16.8; 6.6; 11.2; 11.2; 16.8	0; 12756; 41172; 5006.4; 6909.4; 4237.4; 2885.1; 5925.7; 9232.8	0; 22304; 19545; 0; 7987.5; 0; 0; 4246; 4889.2	0; 1; 4; 1; 2; 0; 1; 0; 0
all3041	0.83278	1	FAULT	TRUE	1.16367	2.43324	1.41605	0.665979	0.109468	6.8582	11; 14; 21; 7; 8; 10; 8; 6; 5	11; 14; 21; 7; 8; 10; 8; 6; 5	11; 14; 21; 7; 8; 10; 8; 6; 5	8	By MS/MS; By MS/MS; By MS/MS; By MS/MS; By MS/MS; By MS/MS; By MS/MS; By MS/MS; By MS/MS	17.5; 20.1; 29.6; 9.5; 12.7; 15.4; 12; 7.8; 8.1	187420; 242590; 471510; 100950; 81857; 27398; 33844; 25605; 22993	138620; 341740; 551000; 9631; 5976.8; 4497.1; 13518; 21787; 17170	12; 19; 34; 1; 1; 3; 2; 5; 4	15; 19; 24; 5; 6; 5; 6; 5; 2	15; 19; 24; 5; 6; 5; 6; 5; 2	15; 19; 24; 5; 6; 5; 6; 5; 2	6	By MS/MS; By MS/MS; By MS/MS; By MS/MS; By MS/MS; By matching; By MS/MS; By matching; By matching	22.1; 22.5; 30.5; 6.7; 9.4; 7.3; 7.9; 5.3; 2.1	242530; 207380; 314460; 69706; 122190; 11122; 75729; 76343; 39996	122890; 260180; 391820; 14007; 9825.3; 6371.9; 37213; 15638; 24743	14; 26; 42; 2; 2; 0; 2; 0; 0
all3054	0.862511	1	FAULT	TRUE	0.929085	0.859678	0.714922	0.233336	0.347776	2.07593	3; 0; 2; 1; 1; 8; 6; 2; 5	3; 0; 2; 1; 1; 8; 6; 2; 5	3; 0; 2; 1; 1; 8; 6; 2; 5	2	By matching; By matching; By MS/MS; By MS/MS; By MS/MS; By MS/MS; By MS/MS; By matching; By MS/MS	4.5; 0; 3.1; 1.2; 1.9; 11.2; 9; 2.3; 8.9	8671.3; 0; 136590; 13171; 0; 10895; 46112; 32691; 58783	21586; 0; 79981; 0; 0; 0; 20515; 18968; 31082	0; 0; 2; 2; 1; 7; 3; 0; 3	2; 0; 1; 4; 2; 2; 3; 1; 2	2; 0; 1; 4; 2; 2; 3; 1; 2	2; 0; 1; 4; 2; 2; 3; 1; 2	2	By matching; By matching; By MS/MS; By MS/MS; By MS/MS; By matching; By matching; By matching; By matching	3.1; 0; 1.2; 7; 3.1; 2.3; 4.2; 1.2; 2.3	8461.6; 0; 7983.8; 42404; 16604; 8816; 90173; 30736; 83133	0; 0; 0; 40374; 13303; 11939; 49564; 0; 48280	0; 0; 1; 2; 1; 0; 0; 0; 0
all3076	0.61074	1	FAULT	TRUE	0.734084	0.792642	0.770123	0.672597	0.220822	4.26347	1; 3; 5; 4; 6; 3; 2; 2; 1	1; 3; 5; 4; 6; 3; 2; 2; 1	1; 3; 5; 4; 6; 3; 2; 2; 1	3	By matching; By MS/MS; By MS/MS; By MS/MS; By MS/MS; By MS/MS; By matching; By MS/MS; By matching	4.1; 14.6; 23.6; 21.1; 32.9; 15.9; 8.1; 4.9; 5.3	213.63; 7644.2; 19863; 46935; 38535; 45405; 10528; 19602; 2755.8	0; 0; 6311.7; 30887; 14912; 12660; 0; 0; 0	0; 1; 1; 4; 3; 4; 0; 1; 0	3; 4; 3; 5; 5; 1; 0; 1; 3	3; 4; 3; 5; 5; 1; 0; 1; 3	3; 4; 3; 5; 5; 1; 0; 1; 3	3	By MS/MS; By MS/MS; By MS/MS; By MS/MS; By MS/MS; By matching; By matching; By matching; By matching	15.4; 21.1; 15.9; 24.4; 27.6; 4.5; 0; 8.5; 14.2	1426.3; 9906.1; 50703; 23686; 23021; 1221.1; 0; 1647; 5747.8	0; 0; 45555; 14274; 22977; 0; 0; 0; 4499	1; 3; 3; 4; 4; 0; 0; 0; 0
all3093	0.760587	1	FAULT	TRUE	1.05442	0.443032	0.310713	0.0198912	0.761242	1.3904	2; 6; 5; 5; 3; 8; 7; 5; 6	2; 6; 5; 5; 3; 8; 7; 5; 6	2; 6; 5; 5; 3; 8; 7; 5; 6	5	By matching; By MS/MS; By MS/MS; By MS/MS; By MS/MS; By MS/MS; By MS/MS; By MS/MS; By MS/MS	6.7; 20; 14.6; 13.4; 9.3; 22.7; 22.3; 14.8; 22.3	23036; 46235; 37540; 25093; 42399; 74709; 92826; 88546; 60765	0; 18702; 26017; 13367; 36844; 23644; 37063; 0; 0	0; 1; 2; 7; 6; 6; 4; 2; 3	5; 7; 7; 5; 3; 6; 1; 4; 5	5; 7; 7; 5; 3; 6; 1; 4; 5	5; 7; 7; 5; 3; 6; 1; 4; 5	5	By MS/MS; By MS/MS; By MS/MS; By MS/MS; By MS/MS; By MS/MS; By matching; By MS/MS; By MS/MS	18.4; 20.6; 21.3; 15.8; 9.7; 17.4; 3.8; 12.8; 14.8	35653; 45211; 30959; 40108; 24941; 86296; 13428; 45424; 51654	27721; 25736; 20424; 18133; 23186; 19367; 0; 31816; 16095	2; 7; 7; 6; 2; 6; 0; 0; 1
all3116	0.248284	1	FAULT	TRUE	0.855069	0.271062	0.207895	0.00359305	0.64986	1.06645	3; 4; 3; 4; 4; 4; 4; 5; 4	3; 4; 3; 4; 4; 4; 4; 5; 4	3; 4; 3; 4; 4; 4; 4; 5; 4	4	By matching; By MS/MS; By MS/MS; By MS/MS; By MS/MS; By MS/MS; By MS/MS; By MS/MS; By MS/MS	16.3; 22.9; 17.6; 21.6; 21.6; 24.5; 22; 29.4; 22.9	23243; 13597; 1932.9; 18237; 5312.7; 3179.8; 36696; 23314; 26036	14266; 7696.9; 0; 15150; 0; 0; 10782; 8898.9; 12095	0; 2; 3; 5; 5; 4; 1; 5; 4	5; 3; 3; 6; 6; 1; 2; 1; 0	5; 3; 3; 6; 6; 1; 2; 1; 0	5; 3; 3; 6; 6; 1; 2; 1; 0	3	By MS/MS; By MS/MS; By MS/MS; By MS/MS; By MS/MS; By MS/MS; By MS/MS; By matching; By matching	28.2; 18; 18.8; 36.3; 37.6; 6.1; 12.2; 4.5; 0	28264; 14744; 5117.2; 27697; 35085; 3976.9; 6185.5; 2857.4; 0	12430; 14035; 0; 12989; 14680; 0; 0; 0; 0	1; 4; 2; 7; 8; 1; 1; 0; 0
all3144	0.98912	1	FAULT	TRUE	0.99551	0.669505	0.599924	0.170808	0.510577	1.89058	1; 4; 3; 2; 0; 3; 2; 2; 2	1; 4; 3; 2; 0; 3; 2; 2; 2	1; 4; 3; 2; 0; 3; 2; 2; 2	2	By matching; By MS/MS; By MS/MS; By MS/MS; By matching; By MS/MS; By matching; By MS/MS; By MS/MS	3.4; 15.3; 11.4; 7.3; 0; 11.4; 7.3; 6.6; 7.3	9588.9; 25379; 10399; 8395.1; 0; 19954; 10076; 25134; 1757.9	0; 17157; 0; 0; 0; 7705.3; 6308.4; 16022; 0	0; 4; 3; 1; 0; 3; 0; 1; 1	2; 3; 1; 2; 1; 1; 1; 5; 3	2; 3; 1; 2; 1; 1; 1; 5; 3	2; 3; 1; 2; 1; 1; 1; 5; 3	2	By MS/MS; By MS/MS; By MS/MS; By MS/MS; By MS/MS; By matching; By MS/MS; By matching; By MS/MS	6.2; 8.4; 2.7; 8; 4.1; 3.4; 3.4; 16.9; 10.3	13109; 16506; 5292.7; 7266.9; 0; 13093; 14753; 30993; 14754	5784.6; 21055; 0; 8685.5; 0; 0; 0; 12955; 8379.9	1; 3; 1; 1; 1; 0; 1; 0; 1
all3149	0.304193	1	FAULT	TRUE	0.524303	0.486226	0.404353	0.559963	0.287776	2.09522	0; 1; 0; 2; 2; 6; 2; 3; 3	0; 1; 0; 2; 2; 6; 2; 3; 3	0; 1; 0; 2; 2; 6; 2; 3; 3	2	By matching; By matching; By matching; By MS/MS; By MS/MS; By MS/MS; By MS/MS; By MS/MS; By MS/MS	0; 3.8; 0; 7.5; 11.3; 28.8; 11.3; 13.5; 17.6	0; 3667.3; 0; 4231.9; 22837; 48232; 19147; 28361; 17502	0; 0; 0; 0; 13948; 9447.4; 9913.1; 8592.2; 9521.5	0; 0; 0; 1; 3; 9; 1; 2; 5	4; 2; 3; 5; 2; 3; 4; 1; 0	4; 2; 3; 5; 2; 3; 4; 1; 0	4; 2; 3; 5; 2; 3; 4; 1; 0	3	By MS/MS; By MS/MS; By MS/MS; By MS/MS; By MS/MS; By MS/MS; By MS/MS; By matching; By matching	21.3; 8.2; 13.5; 21.3; 11.6; 13.5; 17.9; 5.3; 0	24924; 0; 20380; 35409; 1722.2; 23904; 31401; 4687; 0	9072.6; 0; 12356; 9826.4; 0; 37346; 11697; 0; 0	1; 2; 1; 6; 2; 2; 2; 0; 0
all3184	0.434937	1	FAULT	TRUE	1.31568	1.25627	0.78543	0.189535	0.698252	2.54848	3; 2; 4; 3; 3; 6; 2; 2; 3	3; 2; 4; 3; 3; 6; 2; 2; 3	3; 2; 4; 3; 3; 6; 2; 2; 3	3	By MS/MS; By MS/MS; By MS/MS; By MS/MS; By MS/MS; By MS/MS; By MS/MS; By MS/MS; By MS/MS	24.9; 15.5; 29.1; 24.4; 27.2; 44.6; 20.2; 20.2; 28.6	64498; 73608; 29253; 103050; 12042; 233990; 73099; 64958; 28570	31715; 94100; 15942; 47628; 10984; 48901; 48239; 20559; 17862	2; 6; 4; 2; 4; 11; 6; 2; 3	4; 3; 4; 3; 5; 3; 3; 1; 1	4; 3; 4; 3; 5; 3; 3; 1; 1	4; 3; 4; 3; 5; 3; 3; 1; 1	3	By MS/MS; By MS/MS; By MS/MS; By MS/MS; By MS/MS; By MS/MS; By MS/MS; By MS/MS; By MS/MS	31; 27.2; 29.1; 28.6; 36.2; 24.9; 28.6; 10.8; 10.8	23910; 21626; 104130; 35033; 116520; 88708; 21467; 9122.2; 18951	14454; 12550; 54956; 15160; 28987; 37259; 17203; 0; 0	6; 1; 4; 3; 7; 4; 1; 1; 1
all3272	0.0417418	1	FAULT	TRUE	0.268701	0.271944	0.158261	0.276571	0.158884	0.58397	7; 7; 5; 7; 5; 6; 5; 6; 6	7; 7; 5; 7; 5; 6; 5; 6; 6	7; 7; 5; 7; 5; 6; 5; 6; 6	6	By MS/MS; By MS/MS; By MS/MS; By MS/MS; By MS/MS; By MS/MS; By MS/MS; By MS/MS; By MS/MS	30.5; 27.7; 21; 26.6; 20.2; 23.5; 21.3; 24.9; 24.9	25715; 62031; 24136; 24623; 25809; 36885; 49283; 57167; 62722	15002; 10150; 18291; 22501; 12016; 11950; 32363; 33814; 38230	1; 4; 5; 7; 4; 9; 3; 3; 6	6; 10; 7; 9; 5; 4; 7; 7; 10	6; 10; 7; 9; 5; 4; 7; 7; 10	6; 10; 7; 9; 5; 4; 7; 7; 10	7	By MS/MS; By MS/MS; By MS/MS; By MS/MS; By MS/MS; By MS/MS; By MS/MS; By MS/MS; By MS/MS	24.9; 42; 28.6; 35.3; 18.5; 16.8; 30.8; 28.3; 41.2	80354; 92589; 98547; 45608; 29444; 21394; 182180; 219690; 197710	44005; 33138; 22577; 17232; 14184; 44564; 161610; 156380; 148140	13; 8; 8; 5; 3; 1; 21; 11; 4
all3332	0.381605	1	FAULT	TRUE	0.751892	0.420575	0.385624	0.192133	0.465902	1.39553	3; 1; 1; 2; 3; 2; 1; 2; 2	3; 1; 1; 2; 3; 2; 1; 2; 2	3; 1; 1; 2; 3; 2; 1; 2; 2	2	By MS/MS; By matching; By MS/MS; By MS/MS; By MS/MS; By MS/MS; By MS/MS; By MS/MS; By MS/MS	22.3; 6.3; 10.7; 17; 22.3; 17; 6.3; 16; 17	33633; 5973.1; 14535; 12690; 32412; 21814; 0; 15494; 31391	9227.4; 0; 0; 0; 9210.4; 7103.3; 0; 9460.6; 17284	0; 0; 1; 2; 1; 1; 1; 2; 2	2; 1; 2; 1; 1; 2; 1; 0; 3	2; 1; 2; 1; 1; 2; 1; 0; 3	2; 1; 2; 1; 1; 2; 1; 0; 3	1	By MS/MS; By matching; By MS/MS; By matching; By matching; By matching; By MS/MS; By matching; By MS/MS	17; 6.3; 17; 6.3; 6.3; 11.7; 10.7; 0; 22.3	41776; 6167.9; 34798; 8046.6; 10812; 8583; 0; 0; 14090	19643; 0; 15199; 0; 0; 6447.5; 0; 0; 7533.7	1; 0; 0; 0; 0; 0; 1; 0; 0
all3375	0.844513	1	FAULT	TRUE	0.942256	0.580076	0.519399	0.1589	0.526609	1.71392	2; 2; 4; 6; 5; 6; 5; 5; 3	2; 2; 4; 6; 5; 6; 5; 5; 3	2; 2; 4; 6; 5; 6; 5; 5; 3	5	By matching; By matching; By MS/MS; By MS/MS; By MS/MS; By MS/MS; By MS/MS; By MS/MS; By MS/MS	3.7; 2.7; 7.2; 10.2; 7.5; 8.6; 9.6; 10.4; 4.4	8591.6; 1484.3; 9233.5; 514000; 9201.6; 56433; 51693; 15973; 30699	0; 0; 0; 8048.2; 9600.5; 20808; 25226; 0; 25948	0; 0; 1; 2; 3; 4; 4; 3; 1	4; 3; 4; 5; 5; 5; 4; 1; 1	4; 3; 4; 5; 5; 5; 4; 1; 1	4; 3; 4; 5; 5; 5; 4; 1; 1	4	By MS/MS; By MS/MS; By MS/MS; By MS/MS; By MS/MS; By MS/MS; By MS/MS; By matching; By matching	5.6; 4.2; 6.9; 8.3; 8.3; 6.9; 7; 2.2; 2.2	6924.4; 1847.1; 9481.7; 24651; 36253; 38122; 13200; 3748.3; 1263.8	8871.7; 0; 0; 16780; 29031; 15259; 0; 0; 0	1; 1; 0; 2; 7; 1; 3; 0; 0
all3401	0.137443	1	FAULT	TRUE	0.760424	0.239404	0.189385	0.054293	0.604501	1.00366	1; 2; 1; 3; 3; 3; 3; 4; 2	1; 2; 1; 3; 3; 3; 3; 4; 2	1; 2; 1; 3; 3; 3; 3; 4; 2	3	By matching; By MS/MS; By MS/MS; By MS/MS; By MS/MS; By MS/MS; By MS/MS; By MS/MS; By MS/MS	1.8; 4.1; 2.1; 5.4; 5.4; 5.4; 5.4; 8.5; 3.4	198.66; 16556; 5275.2; 28726; 29160; 31532; 15438; 27064; 13667	0; 9289.2; 0; 11596; 13048; 9808.2; 10826; 10670; 13454	0; 1; 1; 6; 4; 7; 1; 3; 2	0; 1; 1; 3; 2; 4; 3; 1; 2	0; 1; 1; 3; 2; 4; 3; 1; 2	0; 1; 1; 3; 2; 4; 3; 1; 2	2	By matching; By MS/MS; By MS/MS; By MS/MS; By MS/MS; By MS/MS; By MS/MS; By MS/MS; By matching	0; 2.1; 2.1; 5.4; 3.4; 7.2; 5.4; 2.1; 3.4	0; 5539.4; 10442; 29089; 23799; 34392; 13355; 4891.2; 15518	0; 0; 0; 14429; 13403; 8207.8; 19049; 0; 11613	0; 2; 0; 4; 2; 2; 3; 0; 0
all3509	0.673882	1	FAULT	TRUE	1.18318	0.859496	0.861714	0.429471	0.626502	3.52117	1; 1; 1; 3; 2; 3; 3; 4; 3	1; 1; 1; 3; 2; 3; 3; 4; 3	1; 1; 1; 3; 2; 3; 3; 4; 3	3	By matching; By matching; By MS/MS; By MS/MS; By MS/MS; By MS/MS; By MS/MS; By MS/MS; By matching	6.3; 6; 4.1; 10.4; 10.4; 12.7; 10.4; 20.9; 15.8	502.71; 2588.9; 0; 19284; 13344; 8243.9; 9716; 29437; 11741	0; 0; 0; 11299; 5088.9; 7889.5; 8418.1; 13119; 4496.2	0; 0; 1; 2; 1; 3; 2; 3; 0	1; 4; 1; 4; 2; 0; 1; 1; 1	1; 4; 1; 4; 2; 0; 1; 1; 1	1; 4; 1; 4; 2; 0; 1; 1; 1	1	By matching; By MS/MS; By MS/MS; By MS/MS; By MS/MS; By matching; By matching; By matching; By matching	6; 13.6; 6; 13.6; 9.5; 0; 6; 6; 6	2433.8; 9902.4; 1878.7; 32653; 7367.3; 0; 566.92; 2173; 2449.6	0; 5727.3; 0; 12400; 0; 0; 0; 0; 3227.9	0; 2; 0; 2; 1; 0; 0; 0; 0
all3526	0.125954	1	FAULT	TRUE	0.501585	0.366207	0.363764	0.217439	0.20677	1.07514	0; 2; 3; 3; 1; 2; 2; 1; 2	0; 2; 3; 3; 1; 2; 2; 1; 2	0; 2; 3; 3; 1; 2; 2; 1; 2	2	By matching; By matching; By MS/MS; By MS/MS; By matching; By matching; By matching; By matching; By MS/MS	0; 6.9; 11.5; 10.4; 2.8; 8.9; 7.4; 5.1; 8.1	0; 3266.3; 34003; 294180; 73670; 14555; 6377.2; 3721.1; 21640	0; 0; 45075; 13013; 0; 0; 0; 0; 39794	0; 0; 2; 1; 0; 0; 0; 0; 1	3; 3; 3; 2; 3; 0; 4; 2; 3	3; 3; 3; 2; 3; 0; 4; 2; 3	3; 3; 3; 2; 3; 0; 4; 2; 3	3	By matching; By MS/MS; By MS/MS; By matching; By MS/MS; By matching; By MS/MS; By matching; By matching	11.5; 8.7; 13; 7.9; 9.2; 0; 13.7; 7.6; 10.7	87704; 105680; 389950; 79262; 326650; 0; 13980; 10681; 15891	0; 40331; 105550; 0; 0; 0; 47272; 28559; 62447	0; 2; 2; 0; 1; 0; 3; 0; 0
all3536	0.546052	1	FAULT	FAULT	0.777813	0.559655	0.77717	0.127774	0.0518414	1.73167	0; 0; 2; 2; 3; 1; 0; 0; 0	0; 0; 2; 2; 3; 1; 0; 0; 0	0; 0; 2; 2; 3; 1; 0; 0; 0	0	By matching; By matching; By matching; By MS/MS; By matching; By matching; By matching; By matching; By matching	0; 0; 3.9; 4.3; 6.6; 2.2; 0; 0; 0	0; 0; 4197.4; 23245; 8730; 2155.3; 0; 0; 0	0; 0; 2997.4; 8907; 3456.6; 0; 0; 0; 0	0; 0; 0; 2; 0; 0; 0; 0; 0	0; 4; 2; 3; 3; 1; 0; 1; 1	0; 4; 2; 3; 3; 1; 0; 1; 1	0; 4; 2; 3; 3; 1; 0; 1; 1	1	By matching; By MS/MS; By MS/MS; By MS/MS; By MS/MS; By matching; By matching; By matching; By matching	0; 9.9; 3.9; 6.1; 7; 3.7; 0; 2; 2.2	0; 8239.4; 866.13; 7253; 10410; 1761.1; 0; 1156.9; 597.65	0; 7809.2; 0; 0; 5788.2; 0; 0; 0; 0	0; 3; 2; 3; 3; 0; 0; 0; 0
all3538	0.142305	1	FAULT	TRUE	1.24778	0.540739	0.314689	0.0367906	0.971274	1.61961	6; 8; 8; 10; 12; 10; 9; 9; 9	6; 8; 8; 10; 12; 10; 9; 9; 9	6; 8; 8; 10; 12; 10; 9; 9; 9	9	By MS/MS; By MS/MS; By MS/MS; By MS/MS; By MS/MS; By MS/MS; By MS/MS; By MS/MS; By MS/MS	23.1; 30.5; 29.6; 40.6; 44.3; 37.1; 30.3; 33.6; 31.5	139590; 147120; 118580; 191110; 165360; 346190; 263960; 215370; 305480	88907; 68022; 55684; 105890; 77414; 98711; 95539; 82172; 150990	3; 8; 8; 24; 17; 31; 13; 16; 14	6; 8; 8; 9; 11; 11; 10; 6; 9	6; 8; 8; 9; 11; 11; 10; 6; 9	6; 8; 8; 9; 11; 11; 10; 6; 9	9	By MS/MS; By MS/MS; By MS/MS; By MS/MS; By MS/MS; By MS/MS; By MS/MS; By MS/MS; By MS/MS	23.8; 29.1; 28.4; 32.9; 40.6; 39.6; 33.6; 19.1; 32.2	155920; 105520; 117910; 235470; 161190; 198210; 109230; 34854; 84824	62803; 58300; 54671; 89671; 70954; 85737; 91045; 57027; 34691	6; 11; 13; 27; 21; 11; 8; 3; 1
all3555	0.30097	1	FAULT	TRUE	1.19128	0.504423	0.334552	0.0307057	0.887122	1.57092	3; 4; 5; 4; 4; 5; 5; 5; 4	3; 4; 5; 4; 4; 5; 5; 5; 4	3; 4; 5; 4; 4; 5; 5; 5; 4	4	By matching; By MS/MS; By MS/MS; By MS/MS; By MS/MS; By MS/MS; By MS/MS; By MS/MS; By MS/MS	7.5; 14.3; 14.8; 12.1; 11.5; 13.9; 21.4; 15.5; 12.1	40801; 12011; 10156; 59204; 62575; 59088; 84389; 74882; 75801	27503; 10772; 0; 35545; 36631; 15775; 31107; 25119; 31798	0; 3; 6; 3; 5; 10; 7; 5; 7	4; 5; 4; 3; 4; 1; 4; 4; 2	4; 5; 4; 3; 4; 1; 4; 4; 2	4; 5; 4; 3; 4; 1; 4; 4; 2	4	By MS/MS; By MS/MS; By MS/MS; By MS/MS; By MS/MS; By MS/MS; By MS/MS; By MS/MS; By MS/MS	13.2; 18.5; 9.9; 8; 11.7; 2.2; 12.1; 12.1; 5.3	39569; 38987; 51729; 0; 44387; 24748; 8936.6; 48056; 37369	16632; 18418; 17615; 0; 21521; 0; 0; 29315; 25112	2; 3; 5; 4; 3; 1; 3; 2; 1
all3556	0.823559	1	FAULT	TRUE	0.956773	0.543149	0.322491	0.081516	0.694642	1.38873	6; 8; 5; 5; 4; 8; 5; 6; 3	6; 8; 5; 5; 4; 8; 5; 6; 3	6; 8; 5; 5; 4; 8; 5; 6; 3	5	By MS/MS; By MS/MS; By MS/MS; By MS/MS; By MS/MS; By MS/MS; By MS/MS; By MS/MS; By MS/MS	19.8; 25.5; 14.9; 18.9; 13.4; 25.5; 17.1; 18; 13.6	95927; 112630; 66643; 41496; 55618; 57876; 63262; 67452; 11450	41284; 48402; 48084; 26745; 30665; 19584; 39473; 29502; 0	3; 5; 5; 3; 3; 10; 3; 4; 2	6; 8; 6; 5; 6; 5; 6; 6; 5	6; 8; 6; 5; 6; 5; 6; 6; 5	6; 8; 6; 5; 6; 5; 6; 6; 5	6	By MS/MS; By MS/MS; By MS/MS; By MS/MS; By MS/MS; By MS/MS; By MS/MS; By MS/MS; By MS/MS	23.7; 30.1; 23.3; 16; 17.4; 14.5; 23.3; 18.9; 15.2	54288; 114920; 57604; 16120; 39410; 16697; 48747; 93729; 64627	41203; 53544; 28952; 13179; 25466; 7232.9; 43194; 49435; 51037	5; 11; 7; 3; 4; 0; 7; 1; 2
all3570	0.0805816	1	FAULT	TRUE	1.2958	0.567235	0.330109	0.048863	1.0174	1.70734	6; 8; 8; 9; 10; 10; 6; 10; 9	6; 8; 8; 9; 10; 10; 6; 10; 9	6; 8; 8; 9; 10; 10; 6; 10; 9	9	By MS/MS; By MS/MS; By MS/MS; By MS/MS; By MS/MS; By MS/MS; By MS/MS; By MS/MS; By MS/MS	45; 50.3; 45; 72.8; 72.8; 73.4; 50.3; 73.4; 50.9	92656; 123240; 263410; 404990; 450010; 331720; 329090; 263640; 324840	90591; 69429; 128780; 156620; 126870; 134960; 126940; 134800; 158120	4; 6; 10; 17; 16; 21; 7; 10; 10	8; 8; 5; 8; 9; 8; 7; 9; 10	8; 8; 5; 8; 9; 8; 7; 9; 10	8; 8; 5; 8; 9; 8; 7; 9; 10	8	By MS/MS; By MS/MS; By MS/MS; By MS/MS; By MS/MS; By MS/MS; By MS/MS; By MS/MS; By MS/MS	42; 45.6; 36.7; 37.3; 50.9; 50.3; 67.5; 73.4; 72.8	233640; 50083; 132170; 372400; 366600; 98893; 122240; 98687; 99025	87478; 32386; 89190; 153120; 111720; 97263; 102220; 87476; 42049	4; 8; 11; 14; 17; 8; 7; 5; 3
all3642	0.0588184	1	FAULT	TRUE	1.30615	0.549636	0.319867	0.0536626	1.04316	1.71726	7; 10; 10; 13; 9; 11; 9; 10; 10	7; 10; 10; 13; 9; 11; 9; 10; 10	5; 7; 7; 10; 6; 8; 6; 8; 7	7	By MS/MS; By MS/MS; By MS/MS; By MS/MS; By MS/MS; By MS/MS; By MS/MS; By MS/MS; By MS/MS	19.6; 26.4; 24.7; 29.8; 23.6; 27.2; 24.2; 25.6; 25	134210; 110890; 182710; 139440; 117900; 240230; 233060; 223560; 163080	72457; 63234; 74321; 76124; 53727; 78425; 86327; 75275; 76120	7; 7; 7; 20; 18; 16; 9; 12; 12	8; 12; 12; 11; 13; 7; 9; 7; 5	8; 12; 12; 11; 13; 7; 9; 7; 5	5; 9; 7; 8; 11; 5; 5; 3; 3	5	By MS/MS; By MS/MS; By MS/MS; By MS/MS; By MS/MS; By MS/MS; By MS/MS; By MS/MS; By matching	19.6; 29.8; 29.5; 27.7; 28; 18.5; 21.7; 17.5; 11.8	124570; 88811; 76178; 148720; 135660; 85553; 123880; 98030; 90207	71008; 41601; 39858; 61792; 60391; 33331; 88220; 45906; 24623	5; 17; 17; 33; 22; 5; 6; 5; 0
all3653	0.808195	1	FAULT	TRUE	1.04721	0.577539	0.336105	0.025684	0.733194	1.41644	9; 9; 9; 9; 10; 12; 10; 9; 10	9; 9; 9; 9; 10; 12; 10; 9; 10	9; 9; 9; 9; 10; 12; 10; 9; 10	9	By MS/MS; By MS/MS; By MS/MS; By MS/MS; By MS/MS; By MS/MS; By MS/MS; By MS/MS; By MS/MS	68.3; 68.3; 68.3; 72.7; 72.7; 82; 72.7; 67.7; 77.6	644300; 799410; 616650; 366690; 299320; 790270; 585640; 670990; 496380	555620; 408970; 240720; 152260; 203440; 299120; 250580; 375880; 218610	11; 23; 26; 38; 29; 35; 24; 24; 26	10; 11; 12; 11; 10; 10; 9; 7; 9	10; 11; 12; 11; 10; 10; 9; 7; 9	10; 11; 12; 11; 10; 10; 9; 7; 9	10	By MS/MS; By MS/MS; By MS/MS; By MS/MS; By MS/MS; By MS/MS; By MS/MS; By MS/MS; By MS/MS	68.3; 72.7; 82; 72.7; 72.7; 81.4; 72; 51.6; 72	775060; 563940; 960970; 585600; 387890; 622580; 399070; 386080; 435520	295860; 202440; 318940; 214810; 181050; 197110; 332730; 359110; 302710	20; 42; 50; 47; 36; 20; 17; 11; 9
all3660	0.253802	1	FAULT	TRUE	1.1945	0.523337	0.304562	0.0263176	0.916455	1.53712	5; 7; 6; 7; 7; 7; 4; 6; 7	5; 7; 6; 7; 7; 7; 4; 6; 7	5; 7; 6; 7; 7; 7; 4; 6; 7	7	By MS/MS; By MS/MS; By MS/MS; By MS/MS; By MS/MS; By MS/MS; By MS/MS; By MS/MS; By MS/MS	34.2; 39.6; 39.1; 37.3; 39.1; 39.6; 22.2; 39.1; 39.1	275410; 270590; 264600; 111880; 250590; 185560; 71525; 235010; 211060	148820; 126810; 172980; 71249; 103970; 75361; 88203; 103060; 81730	5; 13; 15; 19; 14; 16; 5; 8; 9	5; 8; 8; 9; 9; 6; 5; 6; 4	5; 8; 8; 9; 9; 6; 5; 6; 4	5; 8; 8; 9; 9; 6; 5; 6; 4	6	By MS/MS; By MS/MS; By MS/MS; By MS/MS; By MS/MS; By MS/MS; By MS/MS; By MS/MS; By MS/MS	34.2; 44.4; 42.7; 47.6; 47.6; 34.2; 34.2; 34.2; 25.8	68109; 79746; 163400; 201240; 186980; 130180; 109560; 63706; 53344	41236; 134980; 77504; 88093; 89167; 80547; 92410; 65610; 87520	6; 16; 10; 13; 19; 5; 13; 4; 3
all3680	0.893664	1	FAULT	TRUE	1.02944	0.631822	0.385932	0.107265	0.726357	1.57991	7; 3; 7; 5; 4; 6; 5; 7; 5	7; 3; 7; 5; 4; 6; 5; 7; 5	7; 3; 7; 5; 4; 6; 5; 7; 5	5	By MS/MS; By matching; By MS/MS; By MS/MS; By MS/MS; By MS/MS; By MS/MS; By MS/MS; By MS/MS	34.3; 16.7; 34; 25.6; 21.6; 29.1; 27.4; 34.6; 27.4	52214; 35895; 36402; 35480; 55789; 38155; 79423; 44657; 40257	11341; 14804; 14190; 21035; 19792; 16310; 22612; 10361; 29519	2; 0; 5; 12; 9; 8; 5; 8; 9	3; 7; 5; 5; 7; 4; 3; 2; 5	3; 7; 5; 5; 7; 4; 3; 2; 5	3; 7; 5; 5; 7; 4; 3; 2; 5	5	By MS/MS; By MS/MS; By MS/MS; By MS/MS; By MS/MS; By MS/MS; By MS/MS; By MS/MS; By matching	15.3; 32.9; 23.3; 25.9; 41.8; 16.4; 14.4; 11; 24.8	7750.5; 47207; 13774; 44648; 46680; 2915.2; 14789; 14387; 19350	6009.9; 11541; 9659; 18438; 15906; 0; 31669; 19948; 16175	5; 8; 6; 11; 16; 2; 1; 2; 0
all3717	0.0203765	1	FAULT	FAULT	Infinity	#N/A	#N/A	#N/A	#N/A	#N/A	1; 5; 0; 0; 4; 5; 1; 1; 2	1; 5; 0; 0; 4; 5; 1; 1; 2	1; 5; 0; 0; 4; 5; 1; 1; 2	1	By matching; By MS/MS; By matching; By matching; By MS/MS; By MS/MS; By matching; By matching; By MS/MS	3.4; 17.2; 0; 0; 13.8; 13.6; 3.4; 2.7; 6.6	2173.2; 44273; 0; 0; 20149; 23457; 4432.3; 14431; 8065.9	0; 10438; 0; 0; 0; 13168; 0; 0; 9021.4	0; 1; 0; 0; 3; 5; 0; 0; 0	1; 0; 1; 1; 1; 2; 2; 0; 2	1; 0; 1; 1; 1; 2; 2; 0; 2	1; 0; 1; 1; 1; 2; 2; 0; 2	1	By matching; By matching; By MS/MS; By matching; By matching; By matching; By MS/MS; By matching; By MS/MS	3.4; 0; 2.4; 3.9; 2.4; 5.4; 6.1; 0; 7.5	1357; 0; 32063; 8040.3; 3542.6; 4019.2; 16253; 0; 1383.8	0; 0; 0; 0; 0; 0; 0; 0; 0	0; 0; 1; 0; 0; 0; 1; 0; 1
all3764	0.198143	1	FAULT	TRUE	0.765774	0.266426	0.281733	0.0499192	0.514183	1.09784	2; 2; 2; 4; 2; 2; 2; 1; 2	2; 2; 2; 4; 2; 2; 2; 1; 2	2; 2; 2; 4; 2; 2; 2; 1; 2	2	By matching; By matching; By matching; By MS/MS; By MS/MS; By matching; By matching; By matching; By matching	9.2; 9.2; 9.2; 16.5; 9.2; 9.2; 9.2; 4.6; 9.2	7385.8; 9236.1; 7815.8; 25880; 12283; 15129; 20497; 13778; 18477	0; 0; 17570; 29711; 23166; 0; 0; 0; 19899	0; 0; 0; 2; 1; 0; 0; 0; 0	0; 3; 2; 1; 2; 0; 1; 1; 3	0; 3; 2; 1; 2; 0; 1; 1; 3	0; 3; 2; 1; 2; 0; 1; 1; 3	1	By matching; By matching; By MS/MS; By matching; By matching; By matching; By matching; By matching; By matching	0; 11.9; 9.2; 4.6; 9.2; 0; 4.6; 4.6; 11.9	0; 12503; 11292; 1847.9; 8544; 0; 7923.3; 4459.6; 16047	0; 27138; 32918; 0; 0; 0; 0; 0; 21937	0; 0; 1; 0; 0; 0; 0; 0; 0
all3794	0.720594	1	FAULT	TRUE	0.848015	0.90486	0.63608	0.442138	0.435227	2.60501	4; 5; 6; 3; 2; 5; 5; 5; 6	4; 5; 6; 3; 2; 5; 5; 5; 6	4; 5; 6; 3; 2; 5; 5; 5; 6	5	By MS/MS; By MS/MS; By MS/MS; By MS/MS; By MS/MS; By MS/MS; By MS/MS; By MS/MS; By MS/MS	16.9; 21.1; 26.9; 9.7; 8.7; 22; 24; 19.9; 27.6	103430; 17743; 118730; 23460; 11868; 30960; 24831; 67314; 33184	32140; 14383; 46329; 8964.6; 0; 10150; 21394; 21266; 23154	3; 5; 6; 1; 2; 4; 6; 5; 8	2; 2; 2; 3; 2; 2; 3; 4; 2	2; 2; 2; 3; 2; 2; 3; 4; 2	2; 2; 2; 3; 2; 2; 3; 4; 2	2	By MS/MS; By MS/MS; By MS/MS; By MS/MS; By MS/MS; By matching; By MS/MS; By MS/MS; By matching	7; 8.7; 6.3; 11.6; 8.5; 7.3; 12.1; 14; 6.5	187530; 53970; 15489; 11145; 0; 11069; 3805; 15650; 42285	65012; 26668; 0; 10629; 0; 0; 8208.9; 11497; 23359	1; 1; 3; 1; 2; 0; 1; 1; 0
all3797	0.335178	1	FAULT	TRUE	0.882822	0.310641	0.180781	0.0365575	0.72912	1.10352	6; 10; 8; 8; 7; 10; 5; 7; 9	6; 10; 8; 8; 7; 10; 5; 7; 9	6; 10; 8; 8; 7; 10; 5; 7; 9	8	By MS/MS; By MS/MS; By MS/MS; By MS/MS; By MS/MS; By MS/MS; By MS/MS; By MS/MS; By MS/MS	40.2; 48.3; 50.2; 41.8; 37.9; 56.3; 31.4; 33.7; 42.5	138310; 138440; 220180; 237630; 169480; 351600; 225210; 321840; 378040	109120; 87677; 135520; 112720; 125890; 109670; 97868; 120760; 115490	3; 11; 9; 17; 13; 20; 7; 11; 12	6; 6; 11; 8; 7; 10; 4; 2; 6	6; 6; 11; 8; 7; 10; 4; 2; 6	6; 6; 11; 8; 7; 10; 4; 2; 6	6	By MS/MS; By MS/MS; By MS/MS; By MS/MS; By MS/MS; By MS/MS; By MS/MS; By MS/MS; By MS/MS	36; 36; 60.2; 41; 37.9; 59.4; 24.1; 13.4; 29.5	332990; 196370; 289080; 198620; 206980; 256600; 39755; 55911; 204340	117480; 133180; 147980; 112980; 108000; 73853; 70027; 109210; 193660	6; 14; 26; 19; 12; 12; 5; 3; 4
all3805	0.013617	1	FAULT	FAULT	Infinity	#N/A	#N/A	#N/A	#N/A	#N/A	1; 0; 3; 2; 0; 2; 3; 0; 0	1; 0; 3; 2; 0; 2; 3; 0; 0	1; 0; 3; 2; 0; 2; 3; 0; 0	1	By matching; By matching; By MS/MS; By matching; By matching; By MS/MS; By matching; By matching; By matching	8; 0; 22.3; 14.3; 0; 14.3; 22.3; 0; 0	2266.1; 0; 16829; 5882.3; 0; 7296; 10582; 0; 0	0; 0; 0; 7398.5; 0; 7458.6; 5480; 0; 0	0; 0; 3; 0; 0; 2; 0; 0; 0	1; 2; 2; 0; 1; 0; 0; 0; 0	1; 2; 2; 0; 1; 0; 0; 0; 0	1; 2; 2; 0; 1; 0; 0; 0; 0	0	By MS/MS; By MS/MS; By MS/MS; By matching; By matching; By matching; By matching; By matching; By matching	8; 14.3; 14.3; 0; 8; 0; 0; 0; 0	10778; 7540.2; 5446; 0; 4258.3; 0; 0; 0; 0	0; 0; 0; 0; 0; 0; 0; 0; 0	2; 3; 2; 0; 0; 0; 0; 0; 0
all3822	0.66055	1	FAULT	TRUE	1.07676	0.533112	0.31025	0.0412155	0.802836	1.44326	6; 7; 7; 10; 9; 12; 9; 9; 9	6; 7; 7; 10; 9; 12; 9; 9; 9	6; 7; 7; 10; 9; 12; 9; 9; 9	9	By MS/MS; By MS/MS; By MS/MS; By MS/MS; By MS/MS; By MS/MS; By MS/MS; By MS/MS; By MS/MS	42.6; 45; 39.3; 53.3; 52.5; 55.8; 47.9; 33.9; 42.1	159400; 122640; 129670; 135300; 153990; 119070; 162860; 210860; 74020	88513; 80706; 73917; 50637; 43065; 54109; 115100; 87258; 43807	5; 7; 9; 11; 12; 13; 7; 8; 5	5; 5; 8; 9; 11; 8; 13; 4; 6	5; 5; 8; 9; 11; 8; 13; 4; 6	5; 5; 8; 9; 11; 8; 13; 4; 6	8	By MS/MS; By MS/MS; By MS/MS; By MS/MS; By MS/MS; By MS/MS; By MS/MS; By MS/MS; By MS/MS	31.8; 31.8; 46.3; 47.5; 53.7; 46.3; 59.5; 20.2; 41.3	152890; 59114; 79347; 107450; 197650; 140520; 103620; 65130; 64218	78052; 36317; 41203; 49618; 55362; 52082; 94736; 72085; 62292	3; 7; 5; 13; 13; 3; 9; 1; 0
all3826	0.80486	1	FAULT	TRUE	0.865156	0.88598	0.80061	0.823485	0.437924	9.36471	2; 2; 1; 2; 2; 2; 2; 2; 2	2; 2; 1; 2; 2; 2; 2; 2; 2	2; 2; 1; 2; 2; 2; 2; 2; 2	2	By matching; By MS/MS; By MS/MS; By MS/MS; By MS/MS; By MS/MS; By MS/MS; By MS/MS; By MS/MS	14.5; 14.5; 8.7; 14.5; 14.5; 14.5; 14.5; 14.5; 14.5	19198; 29859; 13019; 22651; 7927.4; 50320; 7592; 36665; 34976	9611.7; 13934; 10259; 9241.5; 0; 11030; 0; 10033; 19626	0; 1; 1; 5; 3; 3; 1; 1; 4	2; 1; 1; 2; 2; 3; 1; 0; 0	2; 1; 1; 2; 2; 3; 1; 0; 0	2; 1; 1; 2; 2; 3; 1; 0; 0	1	By MS/MS; By MS/MS; By MS/MS; By MS/MS; By MS/MS; By MS/MS; By MS/MS; By matching; By matching	14.5; 8.7; 8.7; 14.5; 14.5; 19.5; 5.8; 0; 0	39489; 0; 6448.5; 5291.5; 9874.7; 15150; 0; 0; 0	30309; 0; 0; 3214.6; 7246.2; 8435.4; 0; 0; 0	2; 1; 1; 8; 4; 3; 2; 0; 0
all3840	0.0940309	1	FAULT	TRUE	0	#N/A	#N/A	#N/A	#N/A	#N/A	0; 0; 0; 2; 0; 2; 1; 3; 3	0; 0; 0; 2; 0; 2; 1; 3; 3	0; 0; 0; 2; 0; 2; 1; 3; 3	1	By matching; By matching; By matching; By matching; By matching; By MS/MS; By matching; By MS/MS; By MS/MS	0; 0; 0; 17.1; 0; 17.1; 7.4; 24.6; 39.4	0; 0; 0; 939.08; 0; 3564.9; 2042.1; 9242.6; 6086.8	0; 0; 0; 0; 0; 0; 0; 0; 0	0; 0; 0; 0; 0; 1; 0; 2; 1	2; 3; 1; 1; 3; 0; 4; 3; 2	2; 3; 1; 1; 3; 0; 4; 3; 2	2; 3; 1; 1; 3; 0; 4; 3; 2	2	By MS/MS; By matching; By MS/MS; By matching; By MS/MS; By matching; By MS/MS; By MS/MS; By matching	17.7; 25.1; 8; 9.7; 25.1; 0; 32.6; 22.9; 14.9	0; 5637.1; 5357.8; 0; 5311.3; 0; 26775; 28742; 30613	0; 4799.3; 0; 0; 0; 0; 15564; 11477; 0	1; 0; 1; 0; 1; 0; 3; 1; 0
all3841	0.315435	1	FAULT	TRUE	0.705046	0.384666	#N/A	#N/A	#N/A	#N/A	1; 2; 0; 2; 1; 3; 2; 1; 2	1; 2; 0; 2; 1; 3; 2; 1; 2	1; 2; 0; 2; 1; 3; 2; 1; 2	2	By MS/MS; By MS/MS; By matching; By MS/MS; By MS/MS; By MS/MS; By MS/MS; By MS/MS; By MS/MS	8.6; 18.4; 0; 15.1; 8.6; 23.7; 18.4; 8.6; 17.1	9685.4; 7978.1; 0; 0; 5126.9; 12561; 35579; 5658.1; 7648.2	0; 5592.6; 0; 0; 0; 4191; 12067; 0; 0	1; 2; 0; 3; 1; 4; 1; 2; 1	2; 2; 3; 0; 1; 0; 0; 0; 0	2; 2; 3; 0; 1; 0; 0; 0; 0	2; 2; 3; 0; 1; 0; 0; 0; 0	0	By MS/MS; By MS/MS; By MS/MS; By matching; By MS/MS; By matching; By matching; By matching; By matching	15.9; 17.1; 25.7; 0; 9.8; 0; 0; 0; 0	9120.4; 9979.5; 19669; 0; 0; 0; 0; 0; 0	0; 0; 9438.8; 0; 0; 0; 0; 0; 0	4; 5; 5; 0; 2; 0; 0; 0; 0
all3854	0.735763	1	FAULT	TRUE	0.974276	0.222278	0.129357	0.00393652	0.848457	1.1078	9; 9; 9; 10; 10; 9; 8; 9; 8	9; 9; 9; 10; 10; 9; 8; 9; 8	9; 9; 9; 10; 10; 9; 8; 9; 8	9	By MS/MS; By MS/MS; By MS/MS; By MS/MS; By MS/MS; By MS/MS; By MS/MS; By MS/MS; By MS/MS	53.5; 53.5; 53.5; 49.1; 56; 53.5; 48.7; 53.5; 44.7	1191000; 748600; 916220; 1106200; 1063700; 1294800; 1217300; 1198600; 1157600	712020; 538620; 500800; 566000; 520180; 466260; 496280; 523170; 486450	17; 23; 24; 26; 27; 28; 20; 23; 14	7; 11; 10; 10; 11; 9; 8; 6; 9	7; 11; 10; 10; 11; 9; 8; 6; 9	7; 11; 10; 10; 11; 9; 8; 6; 9	9	By MS/MS; By MS/MS; By MS/MS; By MS/MS; By MS/MS; By MS/MS; By MS/MS; By MS/MS; By MS/MS	45.4; 59.3; 54.9; 49.1; 59.3; 53.5; 44.7; 29.7; 53.5	839680; 974480; 719770; 1084700; 894310; 852040; 573710; 600110; 780570	580670; 545500; 591100; 531390; 493790; 434590; 465090; 469760; 488960	16; 35; 23; 36; 20; 21; 15; 7; 7
all3909	0.649324	1	FAULT	TRUE	1.07586	0.400732	0.296515	0.0206023	0.798021	1.39896	3; 5; 2; 4; 4; 7; 4; 4; 3	3; 5; 2; 4; 4; 7; 4; 4; 3	3; 5; 2; 4; 4; 7; 4; 4; 3	4	By MS/MS; By MS/MS; By MS/MS; By MS/MS; By MS/MS; By MS/MS; By MS/MS; By MS/MS; By MS/MS	16.6; 23.4; 10.6; 19.4; 17.4; 28.3; 17.4; 17.1; 13.4	17316; 81741; 0; 24146; 53290; 86987; 14662; 43558; 39874	0; 26397; 0; 0; 33625; 22407; 11989; 27112; 21070	1; 2; 1; 4; 3; 7; 1; 3; 2	0; 4; 4; 3; 6; 4; 2; 2; 1	0; 4; 4; 3; 6; 4; 2; 2; 1	0; 4; 4; 3; 6; 4; 2; 2; 1	3	By matching; By MS/MS; By MS/MS; By MS/MS; By MS/MS; By MS/MS; By matching; By MS/MS; By matching	0; 15.4; 17.4; 11.4; 23.1; 17.4; 8.3; 8.9; 4.6	0; 13836; 14291; 24635; 78708; 38351; 3950.5; 29578; 0	0; 18187; 16018; 25135; 28978; 14773; 0; 22269; 0	0; 2; 2; 1; 5; 1; 0; 1; 0
all3918	0.0517453	1	FAULT	FAULT	0.643825	0.180171	0.26495	0.0743343	0.415332	0.97572	1; 2; 1; 0; 1; 1; 2; 1; 2	1; 2; 1; 0; 1; 1; 2; 1; 2	1; 2; 1; 0; 1; 1; 2; 1; 2	1	By matching; By matching; By MS/MS; By matching; By matching; By matching; By matching; By matching; By matching	4; 7.6; 4; 0; 3.6; 3.6; 7.6; 4; 7.6	4590.2; 8852.6; 10441; 0; 1874.5; 5227.4; 20944; 11587; 14090	0; 6668.1; 0; 0; 0; 0; 9176.1; 0; 6246.2	0; 0; 1; 0; 0; 0; 0; 0; 0	1; 1; 1; 0; 0; 1; 1; 2; 2	1; 1; 1; 0; 0; 1; 1; 2; 2	1; 1; 1; 0; 0; 1; 1; 2; 2	1	By matching; By matching; By MS/MS; By matching; By matching; By matching; By matching; By matching; By matching	4; 3.6; 4; 0; 0; 4; 4; 7.6; 7.6	6441.1; 4115; 5271.7; 0; 0; 7247.7; 22210; 20818; 19819	0; 0; 0; 0; 0; 0; 0; 9420; 10717	0; 0; 1; 0; 0; 0; 0; 0; 0
all3940	0.538477	1	FAULT	TRUE	0.89669	0.363626	0.255076	0.0708472	0.691749	1.23837	5; 6; 6; 5; 5; 5; 4; 4; 3	5; 6; 6; 5; 5; 5; 4; 4; 3	5; 6; 6; 5; 5; 5; 4; 4; 3	5	By MS/MS; By MS/MS; By MS/MS; By MS/MS; By MS/MS; By MS/MS; By MS/MS; By MS/MS; By MS/MS	59; 70.1; 68.1; 53.5; 53.5; 54.9; 48.6; 41.7; 29.9	42860; 53849; 80353; 55801; 44851; 68131; 39076; 25829; 22234	19598; 23753; 29156; 18707; 20242; 28900; 21066; 20590; 29883	4; 10; 10; 6; 5; 5; 4; 5; 8	5; 6; 8; 4; 5; 4; 3; 2; 3	5; 6; 8; 4; 5; 4; 3; 2; 3	5; 6; 8; 4; 5; 4; 3; 2; 3	4	By MS/MS; By MS/MS; By MS/MS; By MS/MS; By MS/MS; By MS/MS; By matching; By MS/MS; By matching	61.1; 68.1; 76.4; 40.3; 58.3; 47.9; 34; 21.5; 16	4445.7; 71421; 169070; 21551; 56313; 24496; 943.77; 5528.5; 22879	0; 29799; 22670; 21745; 23114; 11923; 0; 0; 38062	7; 11; 7; 4; 2; 3; 0; 0; 0
all3941	0.286567	1	FAULT	TRUE	0.673214	0.564386	0.38639	0.201387	0.378473	1.30748	2; 5; 6; 3; 2; 6; 4; 3; 3	2; 5; 6; 3; 2; 6; 4; 3; 3	2; 5; 6; 3; 2; 6; 4; 3; 3	3	By matching; By MS/MS; By MS/MS; By MS/MS; By MS/MS; By MS/MS; By MS/MS; By MS/MS; By MS/MS	9.8; 27; 24.9; 18.4; 11.9; 27.3; 17.8; 10.4; 13.1	4875.9; 35938; 88674; 24339; 9467.9; 1800200; 31460; 28803; 19945	0; 136460; 105270; 59481; 40480; 114690; 44333; 36394; 39975	0; 3; 6; 5; 1; 4; 1; 3; 2	4; 6; 6; 2; 4; 4; 2; 1; 3	4; 6; 6; 2; 4; 4; 2; 1; 3	4; 6; 6; 2; 4; 4; 2; 1; 3	4	By MS/MS; By MS/MS; By MS/MS; By MS/MS; By MS/MS; By matching; By MS/MS; By matching; By matching	14.5; 21.4; 26.1; 11.9; 21.7; 16.3; 6.5; 3.3; 11.9	43748; 287090; 58230; 5920.7; 39646; 872620; 0; 14389; 11813	35922; 177250; 171230; 0; 40926; 94629; 0; 0; 61376	3; 7; 6; 2; 4; 0; 4; 0; 0
all3953	0.561981	1	FAULT	TRUE	0.889769	0.253653	0.280825	0.0956001	0.673911	1.29373	1; 3; 3; 3; 2; 4; 4; 3; 3	1; 3; 3; 3; 2; 4; 4; 3; 3	1; 3; 3; 3; 2; 4; 4; 3; 3	3	By matching; By MS/MS; By MS/MS; By MS/MS; By MS/MS; By MS/MS; By MS/MS; By MS/MS; By MS/MS	7.7; 12.8; 13.4; 13.9; 3.6; 16.9; 17.8; 11; 12.2	4865.7; 12074; 10584; 0; 14667; 16592; 23168; 18386; 14379	0; 9053.2; 0; 0; 0; 9613.7; 10549; 11435; 10670	0; 2; 2; 3; 1; 4; 2; 1; 2	4; 2; 2; 2; 3; 1; 1; 3; 0	4; 2; 2; 2; 3; 1; 1; 3; 0	4; 2; 2; 2; 3; 1; 1; 3; 0	2	By MS/MS; By MS/MS; By matching; By MS/MS; By MS/MS; By matching; By MS/MS; By matching; By matching	18.4; 8.3; 6.5; 8.9; 14.5; 2.7; 3.3; 11; 0	24245; 4041.4; 11227; 10342; 28793; 17506; 7870.6; 14993; 0	7953.3; 0; 0; 0; 15006; 0; 0; 9876.3; 0	2; 3; 0; 3; 2; 0; 1; 0; 0
all3964	0.142253	1	FAULT	TRUE	0.886834	0.210767	0.122658	0.00538669	0.768554	1.01472	7; 13; 8; 12; 11; 16; 11; 8; 10	7; 13; 8; 12; 11; 16; 11; 8; 10	7; 13; 8; 12; 11; 16; 11; 8; 10	11	By MS/MS; By MS/MS; By MS/MS; By MS/MS; By MS/MS; By MS/MS; By MS/MS; By MS/MS; By MS/MS	20.8; 43.6; 25.9; 38.3; 37.5; 47.6; 38.1; 24.8; 37.1	230040; 262310; 222180; 306690; 239410; 259630; 298680; 178800; 206940	112940; 112210; 94698; 144010; 130890; 127950; 123920; 93478; 90674	2; 12; 11; 27; 17; 22; 7; 9; 14	9; 12; 11; 17; 14; 12; 7; 6; 8	9; 12; 11; 17; 14; 12; 7; 6; 8	9; 12; 11; 17; 14; 12; 7; 6; 8	11	By MS/MS; By MS/MS; By MS/MS; By MS/MS; By MS/MS; By MS/MS; By MS/MS; By MS/MS; By MS/MS	26.5; 39.6; 31.8; 56.2; 48.4; 37.7; 24.8; 15.2; 22.3	184790; 180040; 276680; 292020; 300440; 268460; 150770; 155810; 448400	119620; 111980; 156110; 128240; 127860; 100170; 115630; 114510; 109090	8; 12; 14; 26; 24; 9; 4; 3; 0
all3976	0.617739	1	FAULT	TRUE	1.14951	0.638278	0.571499	0.2314	0.757537	2.23363	4; 2; 4; 2; 2; 4; 4; 4; 4	4; 2; 4; 2; 2; 4; 4; 4; 4	4; 2; 4; 2; 2; 4; 4; 4; 4	4	By MS/MS; By MS/MS; By MS/MS; By MS/MS; By MS/MS; By MS/MS; By MS/MS; By MS/MS; By MS/MS	16; 11.7; 17.8; 9.6; 6.1; 14.6; 17.6; 14.6; 18.1	118870; 96612; 110730; 70092; 23824; 15523; 127630; 9473.5; 147470	28747; 0; 36258; 36555; 28080; 0; 44742; 27068; 43371	1; 2; 6; 6; 1; 3; 3; 3; 3	3; 1; 3; 2; 3; 2; 2; 0; 1	3; 1; 3; 2; 3; 2; 2; 0; 1	3; 1; 3; 2; 3; 2; 2; 0; 1	2	By matching; By MS/MS; By MS/MS; By MS/MS; By MS/MS; By MS/MS; By MS/MS; By matching; By matching	12.9; 3.1; 13.1; 11.7; 14.6; 9.6; 10.1; 0; 4.9	118660; 0; 42725; 55667; 52048; 12676; 1436.6; 0; 1538.5	46313; 0; 29131; 25246; 0; 10335; 0; 0; 0	0; 1; 2; 3; 3; 1; 2; 0; 0
all3984	0.267846	1	FAULT	TRUE	1.43973	1.41329	0.864206	0.281424	0.838566	3.16862	3; 4; 4; 6; 3; 4; 5; 5; 6	3; 4; 4; 6; 3; 4; 5; 5; 6	3; 4; 4; 6; 3; 4; 5; 5; 6	4	By MS/MS; By MS/MS; By MS/MS; By MS/MS; By MS/MS; By MS/MS; By MS/MS; By MS/MS; By MS/MS	25.1; 30.7; 28.1; 49.8; 24.7; 31.2; 38.1; 40.7; 43.7	33398; 13027; 51817; 27853; 38040; 19623; 70679; 57985; 49898	14192; 7627; 18070; 6520.9; 9222.1; 11827; 27872; 25842; 26088	1; 10; 9; 8; 8; 9; 13; 19; 17	4; 4; 4; 4; 2; 3; 2; 3; 2	4; 4; 4; 4; 2; 3; 2; 3; 2	4; 4; 4; 4; 2; 3; 2; 3; 2	3	By MS/MS; By MS/MS; By MS/MS; By MS/MS; By MS/MS; By MS/MS; By MS/MS; By MS/MS; By matching	32; 29; 34.2; 31.2; 20.8; 22.1; 18.2; 27.3; 18.6	43721; 35891; 14457; 12652; 6091.8; 8948.9; 7613.9; 11424; 1603.4	30313; 11970; 7519.1; 6966.9; 6998.2; 9832.3; 0; 5796.4; 2925.6	10; 11; 9; 10; 7; 2; 2; 2; 0
all4008	0.768307	1	FAULT	TRUE	0.939371	0.586303	0.347553	0.0348252	0.617877	1.32865	3; 6; 9; 10; 6; 11; 7; 8; 11	3; 6; 9; 10; 6; 11; 7; 8; 11	3; 6; 9; 10; 6; 11; 7; 8; 11	8	By MS/MS; By MS/MS; By MS/MS; By MS/MS; By MS/MS; By MS/MS; By MS/MS; By MS/MS; By MS/MS	6.3; 16.1; 26.1; 30.1; 13.1; 26.8; 22.4; 23.6; 30.7	19391; 49716; 12764; 33863; 43081; 60181; 61320; 36511; 49388	9137.5; 14184; 8650.7; 17891; 19897; 37870; 28480; 19217; 9441.8	1; 1; 5; 8; 3; 9; 4; 5; 5	5; 4; 6; 8; 10; 2; 5; 4; 2	5; 4; 6; 8; 10; 2; 5; 4; 2	5; 4; 6; 8; 10; 2; 5; 4; 2	5	By matching; By MS/MS; By MS/MS; By MS/MS; By MS/MS; By MS/MS; By matching; By MS/MS; By matching	14.9; 10.9; 13.4; 20.4; 26.3; 4.8; 13.6; 10.9; 3.4	24342; 24356; 18848; 30687; 57620; 5445.8; 22362; 21360; 15658	22080; 24124; 15128; 14478; 30354; 0; 12160; 14536; 16870	0; 5; 4; 5; 8; 1; 0; 1; 0
all4018	0.99292	1	FAULT	TRUE	1.00178	0.434635	0.361449	0.0865619	0.706796	1.48664	1; 3; 1; 4; 4; 4; 2; 4; 2	1; 3; 1; 4; 4; 4; 2; 4; 2	1; 3; 1; 4; 4; 4; 2; 4; 2	3	By matching; By MS/MS; By matching; By MS/MS; By MS/MS; By MS/MS; By MS/MS; By MS/MS; By MS/MS	3.3; 12.4; 2.4; 13.5; 12; 15.3; 8.5; 15.3; 8.5	0; 19581; 1221.1; 31667; 27380; 2527; 23271; 30590; 0	0; 10642; 0; 13777; 10121; 0; 8787.5; 8091.5; 0	0; 1; 0; 7; 7; 4; 2; 3; 2	2; 3; 1; 4; 3; 1; 5; 3; 1	2; 3; 1; 4; 3; 1; 5; 3; 1	2; 3; 1; 4; 3; 1; 5; 3; 1	3	By MS/MS; By MS/MS; By MS/MS; By MS/MS; By MS/MS; By MS/MS; By MS/MS; By MS/MS; By matching	6.5; 11.8; 3.3; 15.7; 8.7; 5.2; 20.5; 11.8; 5.2	6050.9; 11097; 0; 26829; 21566; 3787.1; 26846; 16125; 6921.8	0; 6597.6; 0; 12153; 7523; 0; 13602; 9908.1; 0	1; 3; 0; 5; 6; 1; 2; 2; 0
all4019	0.19455	1	FAULT	TRUE	1.25143	0.392275	0.432812	0.103666	0.916641	1.87568	1; 0; 2; 4; 4; 2; 1; 0; 1	1; 0; 2; 4; 4; 2; 1; 0; 1	1; 0; 2; 4; 4; 2; 1; 0; 1	1	By matching; By matching; By matching; By MS/MS; By MS/MS; By MS/MS; By matching; By matching; By matching	3.1; 0; 5.5; 9.6; 13.4; 7.5; 3.1; 0; 3.1	5408.9; 0; 7455.7; 18873; 62250; 118640; 1887.4; 0; 3776.4	0; 0; 0; 37088; 43618; 0; 0; 0; 0	0; 0; 0; 3; 2; 2; 0; 0; 0	0; 2; 2; 3; 2; 3; 2; 2; 1	0; 2; 2; 3; 2; 3; 2; 2; 1	0; 2; 2; 3; 2; 3; 2; 2; 1	2	By matching; By matching; By matching; By MS/MS; By MS/MS; By matching; By MS/MS; By matching; By matching	0; 5.9; 5.1; 9.2; 8.6; 11; 4.3; 4.3; 3.1	0; 9386.3; 10608; 66294; 120230; 66204; 3770.2; 14138; 2865.5	0; 0; 41008; 22645; 38161; 21387; 0; 0; 0	0; 0; 0; 1; 3; 0; 1; 0; 0
all4021	0.862693	1	FAULT	TRUE	1.03716	0.444147	0.398103	0.0689141	0.694268	1.53358	2; 3; 3; 2; 1; 5; 1; 2; 1	2; 3; 3; 2; 1; 5; 1; 2; 1	2; 3; 3; 2; 1; 5; 1; 2; 1	2	By MS/MS; By matching; By MS/MS; By matching; By MS/MS; By MS/MS; By matching; By MS/MS; By MS/MS	9.5; 14; 14.9; 9.2; 5.2; 26.9; 5.2; 12.9; 5.2	38833; 61519; 28185; 24996; 0; 31567; 5061.8; 4538; 0	20551; 18170; 18684; 0; 0; 10280; 0; 0; 0	0; 0; 2; 0; 1; 3; 0; 2; 1	1; 2; 2; 1; 2; 1; 4; 1; 1	1; 2; 2; 1; 2; 1; 4; 1; 1	1; 2; 2; 1; 2; 1; 4; 1; 1	1	By matching; By MS/MS; By MS/MS; By MS/MS; By MS/MS; By matching; By MS/MS; By MS/MS; By matching	4.3; 9.2; 9.2; 5.2; 9.2; 4.3; 21.2; 4; 4	5009; 14074; 10758; 19541; 24258; 15379; 30765; 15948; 15897	0; 14595; 9188.4; 16721; 20830; 0; 20208; 0; 0	0; 2; 3; 1; 2; 0; 4; 1; 0
all4042	0.754305	1	FAULT	TRUE	0.873713	0.784239	0.652185	0.386483	0.425997	2.42222	4; 3; 5; 4; 3; 3; 4; 2; 1	4; 3; 5; 4; 3; 3; 4; 2; 1	4; 3; 5; 4; 3; 3; 4; 2; 1	3	By matching; By MS/MS; By MS/MS; By MS/MS; By MS/MS; By MS/MS; By MS/MS; By MS/MS; By matching	9.8; 8; 15.2; 9.8; 7.1; 7.3; 9.8; 4.9; 2.7	36614; 4985.5; 24442; 16862; 17639; 8567.8; 9919.9; 910.23; 6147.6	0; 0; 10170; 10635; 18079; 6929; 4952.2; 0; 0	0; 2; 3; 4; 3; 4; 1; 1; 0	2; 5; 3; 4; 3; 2; 1; 3; 3	2; 5; 3; 4; 3; 2; 1; 3; 3	2; 5; 3; 4; 3; 2; 1; 3; 3	3	By matching; By MS/MS; By MS/MS; By MS/MS; By MS/MS; By matching; By matching; By matching; By matching	4.9; 11.8; 6.4; 9.6; 7.6; 4.9; 2.5; 7.6; 7.8	9020.6; 33363; 3815.7; 2445.4; 12067; 20160; 32363; 2635.3; 30971	0; 16372; 0; 3505.2; 23678; 0; 0; 2718.9; 11072	0; 3; 4; 2; 4; 0; 0; 0; 0
all4071	0.802947	1	FAULT	TRUE	0.943348	0.48636	0.387131	0.0952269	0.623704	1.46156	3; 3; 2; 3; 3; 6; 6; 1; 2	3; 3; 2; 3; 3; 6; 6; 1; 2	3; 3; 2; 3; 3; 6; 6; 1; 2	3	By matching; By MS/MS; By MS/MS; By MS/MS; By MS/MS; By MS/MS; By MS/MS; By MS/MS; By MS/MS	8.4; 7.5; 5; 6.6; 7.8; 19.8; 20.3; 2.9; 4.5	5546.8; 9360.7; 5250.7; 24696; 23398; 38052; 45710; 16504; 24797	5563.1; 9965.8; 0; 20130; 19265; 9454.8; 17226; 0; 17389	0; 1; 1; 2; 4; 6; 3; 2; 2	4; 3; 3; 6; 3; 2; 1; 2; 1	4; 3; 3; 6; 3; 2; 1; 2; 1	4; 3; 3; 6; 3; 2; 1; 2; 1	3	By MS/MS; By MS/MS; By MS/MS; By MS/MS; By MS/MS; By MS/MS; By MS/MS; By matching; By matching	13; 8; 8.9; 15.3; 9.8; 6.2; 1.6; 6.2; 3	47678; 13339; 10114; 44218; 27663; 986.63; 0; 20157; 5121.3	12440; 15471; 0; 22693; 9552.6; 0; 0; 0; 0	4; 3; 2; 6; 2; 1; 1; 0; 0
all4121	0.213426	1	FAULT	TRUE	1.17467	0.446964	0.260116	0.0327423	0.946975	1.48188	8; 6; 8; 13; 12; 11; 9; 10; 12	8; 6; 8; 13; 12; 11; 9; 10; 12	8; 6; 8; 13; 12; 11; 9; 10; 12	10	By MS/MS; By MS/MS; By MS/MS; By MS/MS; By MS/MS; By MS/MS; By MS/MS; By MS/MS; By MS/MS	30.2; 24.1; 32; 47.3; 45.7; 37.3; 35.7; 36.1; 43.2	260130; 195620; 270610; 303950; 219120; 325040; 314640; 230970; 404070	151390; 106130; 165560; 127680; 104860; 100410; 129950; 92633; 122880	5; 6; 11; 16; 16; 13; 15; 9; 10	7; 11; 11; 12; 13; 12; 7; 7; 8	7; 11; 11; 12; 13; 12; 7; 7; 8	7; 11; 11; 12; 13; 12; 7; 7; 8	11	By MS/MS; By MS/MS; By MS/MS; By MS/MS; By MS/MS; By MS/MS; By MS/MS; By MS/MS; By MS/MS	26.8; 37.3; 35.5; 41.4; 43.2; 42.7; 22.5; 21.6; 27	158160; 106020; 115260; 187790; 283290; 232880; 203930; 162140; 191870	86354; 51046; 64248; 132590; 150930; 107740; 99657; 93339; 83293	7; 9; 9; 20; 17; 12; 5; 5; 3
all4131	0.125437	1	FAULT	TRUE	1.17607	0.364319	0.212019	0.0244446	0.988863	1.42221	16; 16; 14; 18; 17; 18; 14; 15; 15	16; 16; 14; 18; 17; 18; 14; 15; 15	16; 16; 14; 18; 17; 18; 14; 15; 15	16	By MS/MS; By MS/MS; By MS/MS; By MS/MS; By MS/MS; By MS/MS; By MS/MS; By MS/MS; By MS/MS	59.2; 60.5; 53.2; 63.2; 62.8; 63.8; 52.8; 56; 53.2	942780; 987290; 891290; 1038100; 1503200; 1647200; 1149400; 1243800; 1144900	433920; 438690; 378300; 496580; 632570; 549400; 526250; 548240; 584110	10; 19; 19; 42; 41; 36; 23; 26; 29	13; 16; 15; 16; 17; 18; 11; 11; 11	13; 16; 15; 16; 17; 18; 11; 11; 11	13; 16; 15; 16; 17; 18; 11; 11; 11	15	By MS/MS; By MS/MS; By MS/MS; By MS/MS; By MS/MS; By MS/MS; By MS/MS; By MS/MS; By MS/MS	49.2; 58.2; 49.2; 54.2; 60; 66.2; 38.8; 40; 40	304640; 650970; 624390; 1067900; 1300900; 990000; 409950; 382280; 277310	260440; 354060; 357870; 557520; 587060; 462930; 371350; 383390; 282990	9; 30; 29; 38; 34; 29; 12; 8; 4
all4140	0.177423	1	FAULT	TRUE	0.678761	0.335198	0.328142	0.109858	0.404784	1.12028	4; 3; 4; 4; 3; 6; 2; 3; 2	4; 3; 4; 4; 3; 6; 2; 3; 2	4; 3; 4; 4; 3; 6; 2; 3; 2	3	By MS/MS; By MS/MS; By MS/MS; By MS/MS; By MS/MS; By MS/MS; By matching; By MS/MS; By MS/MS	11.6; 10.6; 11.4; 8.7; 6.9; 16.9; 5.5; 9.9; 6.7	14027; 15484; 14457; 13141; 4742.5; 31170; 5686.8; 18567; 9781.4	0; 0; 0; 13962; 0; 12193; 0; 7856.2; 0	1; 3; 3; 3; 2; 5; 0; 2; 1	4; 5; 6; 1; 4; 1; 5; 2; 3	4; 5; 6; 1; 4; 1; 5; 2; 3	4; 5; 6; 1; 4; 1; 5; 2; 3	4	By MS/MS; By MS/MS; By MS/MS; By MS/MS; By MS/MS; By matching; By MS/MS; By MS/MS; By matching	11.7; 10.4; 11.6; 2; 8.9; 1.7; 11.4; 6.2; 6.5	49618; 29168; 36024; 3059.8; 26838; 1004.2; 12062; 3314.8; 30242	22817; 8861.4; 18338; 0; 12648; 0; 0; 0; 16895	2; 4; 8; 1; 2; 0; 2; 1; 0
all4145	0.160143	1	FAULT	TRUE	0.738572	0.394816	0.229767	0.0816188	0.555629	1.05279	5; 5; 4; 5; 4; 6; 4; 4; 5	5; 5; 4; 5; 4; 6; 4; 4; 5	5; 5; 4; 5; 4; 6; 4; 4; 5	5	By MS/MS; By MS/MS; By MS/MS; By MS/MS; By MS/MS; By MS/MS; By MS/MS; By MS/MS; By MS/MS	46.6; 47.2; 37.4; 46.6; 37.4; 54; 37.4; 37.4; 46.6	145300; 176340; 163720; 137000; 120460; 192890; 76575; 145750; 183810	66178; 106010; 96411; 58013; 62202; 57844; 64324; 74339; 77118	1; 3; 2; 14; 13; 7; 3; 4; 4	4; 4; 6; 4; 5; 4; 4; 4; 4	4; 4; 6; 4; 5; 4; 4; 4; 4	4; 4; 6; 4; 5; 4; 4; 4; 4	4	By MS/MS; By MS/MS; By MS/MS; By MS/MS; By MS/MS; By MS/MS; By MS/MS; By MS/MS; By MS/MS	37.4; 37.4; 54; 37.4; 46.6; 30.1; 39.9; 37.4; 35.6	206750; 134270; 193900; 104060; 123430; 100830; 177380; 226560; 80461	142480; 78286; 66906; 58085; 52477; 38831; 155110; 134380; 95785	4; 10; 13; 8; 12; 3; 5; 3; 2
all4148	0.969733	1	FAULT	TRUE	1.00466	0.363481	0.211532	0.0272304	0.816475	1.24909	3; 2; 2; 3; 3; 3; 3; 4; 3	3; 2; 2; 3; 3; 3; 3; 4; 3	3; 2; 2; 3; 3; 3; 3; 4; 3	3	By MS/MS; By MS/MS; By MS/MS; By MS/MS; By MS/MS; By MS/MS; By MS/MS; By MS/MS; By MS/MS	38.4; 38.4; 38.4; 38.4; 38.4; 38.4; 38.4; 79.8; 38.4	338340; 417980; 170630; 709070; 705540; 418390; 629120; 265920; 623760	299330; 314110; 196400; 326050; 315670; 169330; 260150; 300970; 276290	5; 6; 7; 14; 18; 7; 17; 9; 20	3; 3; 3; 3; 3; 3; 3; 2; 3	3; 3; 3; 3; 3; 3; 3; 2; 3	3; 3; 3; 3; 3; 3; 3; 2; 3	3	By MS/MS; By MS/MS; By MS/MS; By MS/MS; By MS/MS; By MS/MS; By MS/MS; By MS/MS; By MS/MS	38.4; 38.4; 38.4; 38.4; 38.4; 38.4; 38.4; 38.4; 38.4	400080; 426130; 333290; 667250; 631850; 575910; 373130; 389530; 291770	179880; 220920; 142920; 393270; 285470; 244180; 259970; 359830; 201680	13; 14; 16; 14; 21; 10; 11; 9; 12
all4187	0.499595	1	FAULT	TRUE	0.769146	0.79558	0.482519	0.253987	0.41403	1.64799	2; 2; 4; 3; 4; 3; 2; 2; 3	2; 2; 4; 3; 4; 3; 2; 2; 3	2; 2; 4; 3; 4; 3; 2; 2; 3	3	By MS/MS; By MS/MS; By MS/MS; By MS/MS; By MS/MS; By MS/MS; By MS/MS; By MS/MS; By MS/MS	21.7; 21.7; 38.4; 28.3; 38.4; 31.9; 21.7; 21.7; 31.9	134360; 113230; 135460; 112470; 121000; 127660; 18407; 27595; 43823	77630; 92151; 88834; 42478; 37920; 32967; 5204.5; 42196; 18488	5; 2; 6; 10; 6; 6; 3; 5; 6	2; 3; 2; 3; 4; 3; 1; 2; 3	2; 3; 2; 3; 4; 3; 1; 2; 3	2; 3; 2; 3; 4; 3; 1; 2; 3	3	By MS/MS; By MS/MS; By MS/MS; By MS/MS; By MS/MS; By MS/MS; By matching; By matching; By MS/MS	21.7; 31.9; 21.7; 31.9; 38.4; 31.9; 12.3; 22.5; 31.9	103430; 89261; 107400; 117180; 76327; 127500; 1765.1; 2990.6; 26343	69969; 68167; 45264; 69073; 60402; 130700; 0; 2666.9; 13185	3; 7; 8; 7; 12; 6; 0; 0; 1
all4191	0.386504	1	FAULT	TRUE	0.86335	0.410776	0.239056	0.0534724	0.661615	1.16263	10; 10; 9; 10; 9; 11; 5; 6; 8	10; 10; 9; 10; 9; 11; 5; 6; 8	10; 10; 9; 10; 9; 11; 5; 6; 8	9	By MS/MS; By MS/MS; By MS/MS; By MS/MS; By MS/MS; By MS/MS; By MS/MS; By MS/MS; By MS/MS	49.8; 49.8; 47.3; 59; 55.9; 40; 31.1; 33.3; 40	160570; 214200; 153660; 189900; 202890; 258640; 147830; 188890; 153640	102340; 102270; 52979; 93858; 81053; 127690; 81506; 96587; 82598	7; 11; 9; 26; 19; 20; 8; 7; 14	10; 12; 11; 7; 7; 11; 7; 7; 9	10; 12; 11; 7; 7; 11; 7; 7; 9	10; 12; 11; 7; 7; 11; 7; 7; 9	9	By MS/MS; By MS/MS; By MS/MS; By MS/MS; By MS/MS; By MS/MS; By MS/MS; By MS/MS; By MS/MS	44.8; 64.4; 61.3; 40.6; 39; 59; 38.4; 38.4; 46.7	166980; 113600; 229210; 153750; 161920; 193400; 112630; 126470; 251010	124570; 55543; 78272; 81098; 80494; 70060; 126490; 93709; 165070	10; 17; 20; 19; 19; 14; 12; 7; 5
all4192	0.508943	1	FAULT	TRUE	3.42115	6.0103	#N/A	1.99971	#N/A	#N/A	1; 2; 3; 2; 3; 3; 2; 2; 1	1; 2; 3; 2; 3; 3; 2; 2; 1	1; 2; 3; 2; 3; 3; 2; 2; 1	2	By matching; By MS/MS; By MS/MS; By MS/MS; By MS/MS; By MS/MS; By MS/MS; By MS/MS; By MS/MS	9.9; 19.8; 31.3; 19.8; 31.3; 31.3; 19.8; 19.8; 9.9	28797; 0; 31563; 26914; 10388; 92663; 37480; 44197; 35424	0; 0; 2288.2; 0; 3176.3; 63603; 0; 0; 0	0; 1; 2; 11; 9; 4; 1; 3; 2	2; 2; 2; 2; 3; 3; 2; 2; 2	2; 2; 2; 2; 3; 3; 2; 2; 2	2; 2; 2; 2; 3; 3; 2; 2; 2	2	By MS/MS; By MS/MS; By MS/MS; By MS/MS; By MS/MS; By MS/MS; By MS/MS; By MS/MS; By MS/MS	19.8; 19.8; 19.8; 19.8; 31.3; 31.3; 19.8; 19.8; 19.8	26115; 7923.3; 4569.5; 19859; 16276; 30507; 0; 11791; 13202	0; 0; 0; 0; 2831; 8320; 0; 0; 0	1; 1; 3; 7; 7; 2; 2; 1; 1
all4193	0.0255401	1	FAULT	TRUE	2.16301	1.05555	0.726481	0.00366689	1.44311	2.89883	2; 3; 2; 3; 2; 4; 2; 2; 1	2; 3; 2; 3; 2; 4; 2; 2; 1	2; 3; 2; 3; 2; 4; 2; 2; 1	2	By MS/MS; By MS/MS; By MS/MS; By MS/MS; By MS/MS; By MS/MS; By MS/MS; By MS/MS; By MS/MS	23; 34.9; 23; 34.9; 23; 38.1; 23; 23; 11.1	38022; 88908; 45946; 6688.3; 40230; 133140; 65779; 112230; 45922	31490; 61956; 0; 10366; 18481; 38502; 38332; 54168; 0	2; 7; 6; 9; 7; 12; 5; 8; 8	2; 2; 4; 3; 2; 3; 4; 1; 2	2; 2; 4; 3; 2; 3; 4; 1; 2	2; 2; 4; 3; 2; 3; 4; 1; 2	2	By MS/MS; By MS/MS; By MS/MS; By MS/MS; By MS/MS; By MS/MS; By MS/MS; By MS/MS; By MS/MS	23; 23; 38.1; 29.4; 23; 29.4; 43.7; 11.1; 23	43543; 23067; 55043; 56159; 31173; 57705; 42707; 24730; 1079.4	14069; 0; 14350; 18220; 0; 13532; 15562; 0; 0	5; 6; 6; 14; 10; 1; 5; 2; 1
all4196	0.167232	1	FAULT	TRUE	1.3447	0.681436	0.501781	0.109363	0.953076	2.06657	2; 2; 3; 4; 4; 3; 4; 4; 4	2; 2; 3; 4; 4; 3; 4; 4; 4	2; 2; 3; 4; 4; 3; 4; 4; 4	4	By matching; By MS/MS; By MS/MS; By MS/MS; By MS/MS; By MS/MS; By MS/MS; By MS/MS; By MS/MS	13; 12.5; 22.3; 29.9; 32.6; 25.5; 38; 29.9; 32.6	6122.3; 24974; 47530; 60310; 46690; 41854; 46263; 35471; 44451	9693.9; 18795; 31252; 23076; 26236; 18834; 13556; 20800; 22477	0; 2; 2; 8; 5; 5; 5; 4; 4	1; 4; 1; 5; 4; 6; 1; 4; 1	1; 4; 1; 5; 4; 6; 1; 4; 1	1; 4; 1; 5; 4; 6; 1; 4; 1	4	By matching; By MS/MS; By matching; By MS/MS; By MS/MS; By MS/MS; By MS/MS; By matching; By matching	5.4; 29.9; 9.8; 33.2; 37; 54.9; 7.1; 28.3; 6	7560.8; 27365; 2549.9; 35291; 24609; 49420; 29946; 36466; 8153.6	0; 13712; 0; 12851; 10177; 19424; 0; 13430; 0	0; 4; 0; 3; 7; 6; 1; 0; 0
all4198	0.202325	1	FAULT	TRUE	1.23129	0.547122	0.340702	0.0452271	0.936094	1.64314	4; 2; 6; 4; 3; 6; 5; 5; 5	4; 2; 6; 4; 3; 6; 5; 5; 5	4; 2; 6; 4; 3; 6; 5; 5; 5	5	By MS/MS; By MS/MS; By MS/MS; By MS/MS; By MS/MS; By MS/MS; By MS/MS; By MS/MS; By MS/MS	36.5; 19.6; 46.6; 36.5; 27; 46.6; 45.9; 45.9; 45.9	100640; 14284; 125810; 124100; 47074; 128270; 199400; 213170; 209080	28544; 0; 48081; 60188; 62264; 38461; 78854; 71877; 79802	1; 3; 6; 7; 2; 8; 2; 5; 4	4; 5; 4; 6; 5; 3; 4; 5; 3	4; 5; 4; 6; 5; 3; 4; 5; 3	4; 5; 4; 6; 5; 3; 4; 5; 3	4	By MS/MS; By MS/MS; By MS/MS; By MS/MS; By MS/MS; By MS/MS; By MS/MS; By MS/MS; By matching	37.2; 37.2; 36.5; 46.6; 37.2; 29.1; 36.5; 37.2; 27	84753; 55192; 70170; 98782; 94433; 57082; 79638; 71540; 49772	0; 41943; 47406; 37381; 40145; 17512; 48484; 49866; 67394	3; 6; 6; 12; 6; 2; 2; 2; 0
all4199	0.356898	1	FAULT	TRUE	0.70237	0.681508	0.465583	0.177121	0.318499	1.3886	0; 4; 2; 4; 4; 5; 5; 4; 4	0; 4; 2; 4; 4; 5; 5; 4; 4	0; 4; 2; 4; 4; 5; 5; 4; 4	4	By matching; By MS/MS; By matching; By MS/MS; By MS/MS; By MS/MS; By MS/MS; By MS/MS; By MS/MS	0; 21.3; 10.3; 21.3; 21.3; 27; 29.9; 21.3; 21.8	0; 23602; 4539.8; 50472; 77346; 139900; 30752; 4976.2; 24584	0; 10334; 0; 39241; 44502; 35510; 7676; 0; 10481	0; 2; 0; 4; 2; 12; 1; 1; 1	0; 4; 5; 4; 5; 4; 3; 3; 3	0; 4; 5; 4; 5; 4; 3; 3; 3	0; 4; 5; 4; 5; 4; 3; 3; 3	4	By matching; By MS/MS; By MS/MS; By MS/MS; By MS/MS; By MS/MS; By MS/MS; By matching; By matching	0; 21.8; 27; 27; 27; 21.8; 16.7; 21.8; 16.1	0; 53090; 78149; 55764; 83324; 55787; 5904.1; 3788; 50502	0; 41149; 40369; 51735; 51412; 53691; 3983.3; 5966.5; 15755	0; 3; 5; 2; 6; 3; 1; 0; 0
all4201	0.296581	1	FAULT	TRUE	0.540893	0.491581	0.427167	0.443008	0.255082	1.68711	3; 3; 2; 4; 4; 4; 2; 3; 3	3; 3; 2; 4; 4; 4; 2; 3; 3	3; 3; 2; 4; 4; 4; 2; 3; 3	3	By MS/MS; By MS/MS; By MS/MS; By MS/MS; By MS/MS; By MS/MS; By MS/MS; By MS/MS; By MS/MS	24.2; 24.2; 15.4; 29.1; 29.1; 29.1; 13.7; 24.2; 24.2	30797; 1040.9; 22.605; 39465; 19047; 35476; 11063; 32799; 11549	6755.7; 0; 0; 23876; 13815; 10222; 0; 22326; 5669.6	1; 2; 3; 4; 4; 3; 0; 2; 1	2; 4; 4; 4; 4; 3; 2; 3; 1	2; 4; 4; 4; 4; 3; 2; 3; 1	2; 4; 4; 4; 4; 3; 2; 3; 1	3	By MS/MS; By MS/MS; By MS/MS; By MS/MS; By MS/MS; By MS/MS; By matching; By matching; By matching	13.7; 29.1; 29.1; 29.1; 29.1; 24.2; 13.7; 24.2; 4.9	571.04; 20537; 37160; 53092; 48425; 2289.8; 83.688; 5330.6; 3341.3	0; 12067; 43469; 37468; 0; 0; 0; 8529; 0	0; 4; 4; 2; 4; 2; 0; 0; 0
all4202	0.898629	1	FAULT	TRUE	1.07061	1.23513	1.06193	0.841977	0.476092	13.074	2; 2; 2; 1; 1; 2; 1; 1; 1	2; 2; 2; 1; 1; 2; 1; 1; 1	2; 2; 2; 1; 1; 2; 1; 1; 1	1	By MS/MS; By MS/MS; By MS/MS; By MS/MS; By MS/MS; By MS/MS; By MS/MS; By MS/MS; By MS/MS	24.1; 24.1; 24.1; 15; 15; 24.1; 15; 15; 15	54295; 2070.1; 56147; 89548; 70101; 125640; 0; 45588; 40456	50510; 0; 44361; 24777; 0; 68608; 0; 0; 0	2; 2; 2; 5; 2; 3; 1; 1; 1	1; 2; 2; 1; 1; 1; 2; 2; 2	1; 2; 2; 1; 1; 1; 2; 2; 2	1; 2; 2; 1; 1; 1; 2; 2; 2	2	By MS/MS; By MS/MS; By MS/MS; By MS/MS; By MS/MS; By MS/MS; By MS/MS; By MS/MS; By MS/MS	15; 24.1; 24.1; 15; 15; 9; 20.3; 20.3; 24.1	38309; 54501; 35548; 58489; 75464; 26082; 51040; 53991; 104440	0; 16781; 0; 0; 17416; 0; 28938; 27707; 116770	2; 3; 4; 3; 4; 2; 4; 4; 2
all4203	0.188628	1	FAULT	TRUE	1.24929	0.624006	0.363147	0.0562723	0.942616	1.70495	3; 4; 3; 7; 5; 6; 2; 5; 4	3; 4; 3; 7; 5; 6; 2; 5; 4	3; 4; 3; 7; 5; 6; 2; 5; 4	4	By MS/MS; By MS/MS; By MS/MS; By MS/MS; By MS/MS; By MS/MS; By MS/MS; By MS/MS; By MS/MS	29.1; 35.2; 26.9; 48.9; 39; 45.1; 20.9; 39.6; 31.3	142070; 104580; 156400; 171590; 159100; 259270; 109060; 139850; 115660	77561; 55553; 120780; 59816; 72256; 62483; 59226; 56534; 60091	4; 11; 10; 18; 10; 14; 7; 7; 12	3; 5; 7; 5; 4; 6; 3; 3; 4	3; 5; 7; 5; 4; 6; 3; 3; 4	3; 5; 7; 5; 4; 6; 3; 3; 4	4	By MS/MS; By MS/MS; By MS/MS; By MS/MS; By MS/MS; By MS/MS; By MS/MS; By MS/MS; By MS/MS	26.9; 39.6; 44.5; 39; 35.2; 45.1; 19.8; 19.8; 31.3	112510; 69920; 96008; 187780; 100430; 123710; 54243; 48026; 37611	53917; 39747; 34940; 76603; 50939; 68861; 71529; 38093; 23054	4; 11; 14; 16; 14; 4; 2; 4; 1
all4205	0.838972	1	FAULT	TRUE	1.0506	0.757562	0.440872	0.113647	0.698032	1.67258	3; 4; 3; 4; 3; 4; 4; 4; 4	3; 4; 3; 4; 3; 4; 4; 4; 4	3; 4; 3; 4; 3; 4; 4; 4; 4	4	By matching; By MS/MS; By MS/MS; By MS/MS; By MS/MS; By MS/MS; By MS/MS; By MS/MS; By MS/MS	30.3; 25.4; 29.5; 39.3; 30.3; 39.3; 39.3; 38.5; 38.5	79453; 89168; 66698; 131400; 129030; 159500; 133980; 103180; 139590	28750; 30463; 33077; 68779; 74864; 61078; 45370; 33903; 93834	0; 1; 1; 6; 4; 3; 2; 1; 2	5; 4; 3; 4; 4; 4; 5; 3; 3	5; 4; 3; 4; 4; 4; 5; 3; 3	5; 4; 3; 4; 4; 4; 5; 3; 3	4	By matching; By MS/MS; By MS/MS; By MS/MS; By MS/MS; By MS/MS; By MS/MS; By MS/MS; By MS/MS	39.3; 39.3; 29.5; 39.3; 39.3; 32; 39.3; 24.6; 25.4	60314; 92663; 16624; 87036; 156240; 67309; 91708; 108840; 65304	15415; 28888; 30391; 29620; 113020; 40619; 48282; 69509; 40108	0; 3; 2; 5; 5; 2; 2; 1; 1
all4208	0.0142445	1	FAULT	TRUE	0.654154	0.186284	#N/A	#N/A	#N/A	#N/A	2; 0; 2; 3; 2; 3; 2; 2; 1	2; 0; 2; 3; 2; 3; 2; 2; 1	2; 0; 2; 3; 2; 3; 2; 2; 1	2	By matching; By matching; By matching; By MS/MS; By matching; By MS/MS; By matching; By MS/MS; By matching	25.4; 0; 25.4; 35.2; 19.7; 35.2; 25.4; 19.7; 9.9	16763; 0; 5691.8; 21446; 9887.1; 26135; 35025; 15269; 1476.4	0; 0; 6175.6; 0; 9051; 7103.7; 12814; 8457.2; 0	0; 0; 0; 4; 0; 7; 0; 1; 0	1; 2; 1; 2; 1; 2; 2; 0; 2	1; 2; 1; 2; 1; 2; 2; 0; 2	1; 2; 1; 2; 1; 2; 2; 0; 2	2	By matching; By MS/MS; By matching; By MS/MS; By MS/MS; By MS/MS; By MS/MS; By matching; By MS/MS	9.9; 19.7; 15.5; 19.7; 9.9; 25.4; 19.7; 0; 19.7	5249.1; 9602.2; 2645.9; 8995.2; 7009.1; 6054.3; 5717.7; 0; 11813	0; 0; 0; 0; 0; 0; 0; 0; 11436	0; 1; 0; 2; 1; 1; 2; 0; 0
all4209	0.576703	1	FAULT	TRUE	0.831121	0.687593	0.478922	0.149642	0.437823	1.51693	1; 4; 3; 4; 6; 5; 3; 3; 2	1; 4; 3; 4; 6; 5; 3; 3; 2	1; 4; 3; 4; 6; 5; 3; 3; 2	3	By matching; By matching; By matching; By MS/MS; By MS/MS; By MS/MS; By MS/MS; By MS/MS; By MS/MS	4.2; 18.1; 11.5; 18.5; 31.5; 25; 16.9; 16.9; 10.4	6152.6; 13270; 7063.1; 41906; 271050; 181330; 38130; 23973; 16998	0; 23977; 8138.4; 52549; 81928; 143580; 78983; 62705; 57370	0; 0; 0; 7; 7; 4; 1; 1; 2	2; 3; 4; 4; 4; 4; 4; 1; 4	2; 3; 4; 4; 4; 4; 4; 1; 4	2; 3; 4; 4; 4; 4; 4; 1; 4	4	By matching; By MS/MS; By MS/MS; By MS/MS; By MS/MS; By MS/MS; By MS/MS; By matching; By MS/MS	7.7; 14.6; 19.2; 18.5; 20.8; 16.2; 20.8; 6.5; 21.2	15817; 1088100; 52130; 35276; 259070; 91240; 106990; 4872.7; 10689	0; 0; 81831; 37923; 93021; 31459; 107710; 0; 0	0; 2; 5; 4; 4; 3; 2; 0; 2
all4210	0.103631	1	FAULT	TRUE	1.76334	1.11001	1.05119	0.302287	1.05511	3.99952	3; 2; 3; 3; 2; 4; 2; 3; 2	3; 2; 3; 3; 2; 4; 2; 3; 2	3; 2; 3; 3; 2; 4; 2; 3; 2	3	By MS/MS; By MS/MS; By MS/MS; By MS/MS; By MS/MS; By MS/MS; By MS/MS; By MS/MS; By MS/MS	37; 28.6; 37; 36.1; 28.6; 47.1; 28.6; 37; 28.6	61718; 22425; 75322; 26520; 20319; 153920; 60047; 108460; 63610	31880; 0; 31786; 13956; 16039; 42304; 29267; 40174; 44770	2; 3; 6; 5; 4; 5; 5; 6; 3	0; 3; 3; 1; 2; 3; 3; 0; 1	0; 3; 3; 1; 2; 3; 3; 0; 1	0; 3; 3; 1; 2; 3; 3; 0; 1	2	By matching; By MS/MS; By MS/MS; By MS/MS; By MS/MS; By MS/MS; By MS/MS; By matching; By matching	0; 37; 32.8; 14.3; 26.1; 36.1; 32.8; 0; 15.1	0; 14674; 14366; 24250; 15098; 20240; 57392; 0; 26157	0; 7769.1; 0; 20579; 0; 0; 22388; 0; 0	0; 1; 5; 3; 4; 3; 1; 0; 0
all4212	0.847799	1	FAULT	TRUE	1.08887	0.993835	0.859121	0.519444	0.556706	3.97501	3; 3; 2; 4; 3; 3; 2; 3; 2	3; 3; 2; 4; 3; 3; 2; 3; 2	3; 3; 2; 4; 3; 3; 2; 3; 2	3	By matching; By matching; By MS/MS; By MS/MS; By MS/MS; By MS/MS; By MS/MS; By MS/MS; By MS/MS	12.9; 12.9; 9.1; 25.8; 12.9; 12.9; 9.1; 21.6; 9.1	34997; 33496; 24471; 16542; 12617; 35284; 2228.6; 19819; 2131.6	47346; 37187; 18586; 78428; 32008; 55696; 0; 39046; 0	0; 0; 0; 3; 1; 3; 2; 3; 3	2; 3; 3; 3; 3; 2; 0; 2; 2	2; 3; 3; 3; 3; 2; 0; 2; 2	2; 3; 3; 3; 3; 2; 0; 2; 2	2	By matching; By MS/MS; By MS/MS; By MS/MS; By MS/MS; By MS/MS; By matching; By MS/MS; By matching	9.1; 12.9; 12.9; 21.6; 13.2; 9.4; 0; 9.1; 8	18010; 7262.5; 3917.9; 3786.1; 17984; 2620.8; 0; 513.66; 6076.2	23043; 20300; 28459; 0; 92094; 0; 0; 0; 0	0; 2; 2; 4; 6; 1; 0; 2; 0
all4213	0.259001	1	FAULT	TRUE	0.574081	0.664156	0.491432	0.256111	0.16864	1.37482	4; 3; 2; 3; 3; 4; 1; 1; 1	4; 3; 2; 3; 3; 4; 1; 1; 1	4; 3; 2; 3; 3; 4; 1; 1; 1	3	By matching; By MS/MS; By MS/MS; By MS/MS; By MS/MS; By MS/MS; By matching; By MS/MS; By MS/MS	38.5; 29.8; 18.3; 28.8; 29.8; 30.8; 8.7; 9.6; 9.6	32955; 45148; 32526; 79827; 89039; 78368; 557.53; 64605; 0	6661.7; 13174; 7508.2; 47467; 44486; 88032; 0; 0; 0	0; 2; 2; 3; 2; 5; 0; 1; 1	2; 1; 1; 2; 2; 2; 1; 2; 3	2; 1; 1; 2; 2; 2; 1; 2; 3	2; 1; 1; 2; 2; 2; 1; 2; 3	2	By MS/MS; By MS/MS; By MS/MS; By MS/MS; By MS/MS; By MS/MS; By MS/MS; By MS/MS; By MS/MS	17.3; 9.6; 11.5; 21.2; 18.3; 21.2; 9.6; 17.3; 28.8	40792; 45960; 42597; 77558; 70224; 105110; 71404; 85669; 115710	25622; 0; 0; 27918; 88135; 43229; 0; 36115; 118120	1; 2; 1; 3; 3; 2; 1; 1; 2
all4214	0.921506	1	FAULT	TRUE	0.978579	0.607914	0.368651	0.091274	0.677852	1.47589	3; 3; 4; 5; 5; 4; 4; 3; 3	3; 3; 4; 5; 5; 4; 4; 3; 3	3; 3; 4; 5; 5; 4; 4; 3; 3	4	By MS/MS; By MS/MS; By MS/MS; By MS/MS; By MS/MS; By MS/MS; By MS/MS; By MS/MS; By MS/MS	16.7; 24.8; 24.8; 29.5; 29.5; 28.6; 24.8; 24.8; 24.8	111970; 75312; 58636; 228980; 219510; 206270; 145080; 147720; 150920	49845; 42083; 15452; 88014; 79935; 75016; 64406; 57073; 60781	2; 5; 4; 13; 17; 10; 8; 7; 6	3; 5; 5; 5; 5; 5; 2; 1; 3	3; 5; 5; 5; 5; 5; 2; 1; 3	3; 5; 5; 5; 5; 5; 2; 1; 3	5	By MS/MS; By MS/MS; By MS/MS; By MS/MS; By MS/MS; By MS/MS; By MS/MS; By MS/MS; By MS/MS	16.7; 25.2; 29.5; 29.5; 29.5; 28.6; 13.3; 8.6; 16.7	104340; 127890; 109610; 208230; 198310; 153920; 25747; 18612; 45874	58426; 45598; 47809; 78013; 89777; 80981; 11680; 0; 36215	5; 8; 6; 13; 12; 7; 2; 2; 2
all4215	0.104606	1	FAULT	TRUE	0.734957	0.359067	0.208963	0.0555101	0.55884	0.997464	5; 2; 2; 6; 5; 7; 5; 5; 5	5; 2; 2; 6; 5; 7; 5; 5; 5	5; 2; 2; 6; 5; 7; 5; 5; 5	5	By MS/MS; By MS/MS; By MS/MS; By MS/MS; By MS/MS; By MS/MS; By MS/MS; By MS/MS; By MS/MS	42.7; 17.5; 14.2; 39.8; 33.6; 53.6; 39.8; 39.8; 39.8	25595; 13090; 7866.7; 41736; 42829; 74667; 76420; 47513; 102400	11501; 15018; 13003; 12313; 11550; 23970; 19230; 14271; 16990	0; 11; 6; 19; 12; 11; 4; 4; 7	2; 4; 3; 2; 5; 4; 4; 4; 2	2; 4; 3; 2; 5; 4; 4; 4; 2	2; 4; 3; 2; 5; 4; 4; 4; 2	4	By MS/MS; By MS/MS; By MS/MS; By MS/MS; By MS/MS; By MS/MS; By MS/MS; By MS/MS; By MS/MS	14.2; 30.8; 24.6; 14.2; 33.6; 28.9; 37; 31.3; 15.2	9655.5; 14773; 23042; 15004; 48100; 124090; 18556; 19226; 14424	24376; 9941.2; 13056; 24757; 14285; 27776; 19862; 14827; 20433	2; 3; 1; 12; 13; 5; 5; 2; 0
all4218	0.0400842	1	FAULT	FAULT	0.747698	0.0674629	#N/A	0.0231376	#N/A	#N/A	0; 1; 1; 2; 1; 2; 0; 0; 0	0; 1; 1; 2; 1; 2; 0; 0; 0	0; 1; 1; 2; 1; 2; 0; 0; 0	1	By matching; By MS/MS; By MS/MS; By MS/MS; By matching; By MS/MS; By matching; By matching; By matching	0; 6.6; 6.6; 13.2; 6.6; 25; 0; 0; 0	0; 26245; 6012.7; 16531; 7904.3; 14122; 0; 0; 0	0; 0; 0; 8180.6; 0; 0; 0; 0; 0	0; 1; 1; 5; 0; 4; 0; 0; 0	0; 2; 2; 1; 2; 0; 2; 0; 0	0; 2; 2; 1; 2; 0; 2; 0; 0	0; 2; 2; 1; 2; 0; 2; 0; 0	1	By matching; By MS/MS; By MS/MS; By MS/MS; By MS/MS; By matching; By MS/MS; By matching; By matching	0; 13.2; 13.2; 6.6; 13.2; 0; 13.2; 0; 0	0; 5486.2; 16644; 9317.6; 19397; 0; 13760; 0; 0	0; 0; 9585.4; 0; 12638; 0; 10106; 0; 0	0; 4; 2; 2; 3; 0; 1; 0; 0
all4257	0.178434	1	FAULT	TRUE	1.28042	0.585453	0.348888	0.0098214	0.942279	1.64397	4; 3; 7; 4; 3; 7; 4; 4; 4	4; 3; 7; 4; 3; 7; 4; 4; 4	4; 3; 7; 4; 3; 7; 4; 4; 4	4	By MS/MS; By MS/MS; By MS/MS; By MS/MS; By MS/MS; By MS/MS; By MS/MS; By MS/MS; By MS/MS	11.3; 8.8; 24.8; 11.6; 9.4; 18.9; 11.8; 16; 16.2	64370; 80293; 28917; 20049; 26102; 70123; 41824; 53046; 59189	30776; 47628; 17473; 12636; 19745; 21029; 25013; 17444; 29998	1; 3; 7; 6; 5; 4; 4; 3; 6	5; 4; 6; 4; 3; 3; 5; 2; 2	5; 4; 6; 4; 3; 3; 5; 2; 2	5; 4; 6; 4; 3; 3; 5; 2; 2	4	By MS/MS; By MS/MS; By MS/MS; By MS/MS; By MS/MS; By MS/MS; By MS/MS; By MS/MS; By matching	16; 12.8; 19.8; 13.2; 10.3; 12.4; 18.5; 6.9; 5.7	52322; 25345; 27030; 27969; 29437; 21179; 17114; 1810.4; 10913	22208; 19337; 15920; 17444; 17452; 16033; 16377; 0; 0	1; 4; 6; 9; 3; 1; 6; 1; 0
all4296	0.492117	1	FAULT	TRUE	1.04251	0.0883075	0.119985	3.29693e-08	0.922526	1.1625	0; 1; 3; 2; 2; 4; 2; 2; 1	0; 1; 3; 2; 2; 4; 2; 2; 1	0; 1; 3; 2; 2; 4; 2; 2; 1	2	By matching; By MS/MS; By MS/MS; By matching; By MS/MS; By MS/MS; By matching; By MS/MS; By MS/MS	0; 3.8; 9.1; 6.4; 6.4; 13.5; 6.4; 6.2; 3.8	0; 3230.4; 1213.8; 5385.2; 5224.7; 8740.2; 5505.3; 4443.9; 2746.8	0; 0; 0; 3434.3; 3051.4; 0; 0; 3325.3; 0	0; 2; 4; 0; 1; 4; 0; 2; 1	1; 1; 1; 3; 1; 1; 1; 1; 1	1; 1; 1; 3; 1; 1; 1; 1; 1	1; 1; 1; 3; 1; 1; 1; 1; 1	1	By matching; By MS/MS; By matching; By MS/MS; By MS/MS; By matching; By MS/MS; By matching; By matching	3.8; 3.8; 3.8; 8.5; 3.8; 3.8; 3.8; 2.4; 3.8	1375.4; 1176.2; 2867.7; 9057.3; 2732.5; 893.19; 1887.5; 3140.1; 609.62	0; 0; 0; 3313.7; 0; 0; 2743.1; 0; 0	0; 1; 0; 1; 1; 0; 1; 0; 0
all4336	0.0201125	1	FAULT	TRUE	1.48157	0.481898	0.400754	0.0637781	1.1562	2.0088	3; 2; 2; 1; 1; 2; 1; 2; 2	3; 2; 2; 1; 1; 2; 1; 2; 2	3; 2; 2; 1; 1; 2; 1; 2; 2	2	By MS/MS; By MS/MS; By MS/MS; By MS/MS; By MS/MS; By MS/MS; By MS/MS; By MS/MS; By MS/MS	25.7; 24.8; 24.8; 11.4; 11.4; 24.8; 11.4; 24.8; 24.8	134090; 142090; 181890; 0; 43118; 215450; 0; 185450; 111440	69233; 87924; 112490; 0; 0; 90664; 0; 90435; 0	2; 3; 5; 4; 4; 6; 2; 5; 2	2; 1; 2; 1; 1; 3; 2; 2; 3	2; 1; 2; 1; 1; 3; 2; 2; 3	2; 1; 2; 1; 1; 3; 2; 2; 3	2	By MS/MS; By MS/MS; By MS/MS; By MS/MS; By MS/MS; By MS/MS; By MS/MS; By MS/MS; By MS/MS	24.8; 11.4; 24.8; 11.4; 11.4; 25.7; 24.8; 24.8; 25.7	87522; 0; 90353; 36509; 50551; 118080; 34441; 77629; 69126	39097; 0; 44677; 0; 0; 67607; 0; 63646; 50754	2; 5; 8; 4; 5; 3; 4; 4; 2
all4337	0.141092	1	FAULT	TRUE	0.700259	0.476064	0.277051	0.0718664	0.461837	1.04713	15; 14; 16; 19; 17; 20; 16; 16; 15	15; 14; 16; 19; 17; 20; 16; 16; 15	15; 14; 16; 19; 17; 20; 16; 16; 15	16	By MS/MS; By MS/MS; By MS/MS; By MS/MS; By MS/MS; By MS/MS; By MS/MS; By MS/MS; By MS/MS	56.5; 54.5; 60.4; 68.9; 64.1; 68.7; 57.5; 58.4; 56.5	722910; 806970; 468490; 1269800; 1165300; 1174900; 997200; 896870; 986530	359390; 446440; 139480; 840660; 832880; 493780; 362130; 363410; 424620	11; 19; 12; 43; 29; 24; 14; 25; 18	14; 18; 18; 18; 18; 16; 17; 15; 16	14; 18; 18; 18; 18; 16; 17; 15; 16	14; 18; 18; 18; 18; 16; 17; 15; 16	17	By MS/MS; By MS/MS; By MS/MS; By MS/MS; By MS/MS; By MS/MS; By MS/MS; By MS/MS; By MS/MS	53.5; 63.3; 62.6; 64.5; 67; 60.4; 62.1; 56.5; 58.9	742500; 642200; 579430; 1094600; 1167600; 861000; 687660; 721640; 642080	269670; 547230; 478470; 851030; 1029400; 990550; 489520; 537020; 455970	13; 21; 19; 55; 40; 14; 16; 9; 10
all4338	0.257692	1	FAULT	TRUE	0.938606	0.146832	0.0854507	0.0066286	0.858906	1.03083	14; 15; 12; 16; 15; 21; 13; 18; 14	14; 15; 12; 16; 15; 21; 13; 18; 14	14; 15; 12; 16; 15; 21; 13; 18; 14	15	By MS/MS; By MS/MS; By MS/MS; By MS/MS; By MS/MS; By MS/MS; By MS/MS; By MS/MS; By MS/MS	30.9; 31.8; 28.6; 39; 31.4; 47.5; 30.9; 42.5; 36.7	273560; 294290; 230210; 166240; 306450; 520600; 363010; 351330; 263470	118740; 125940; 118190; 102130; 129760; 115180; 127130; 132470; 131500	5; 18; 22; 24; 25; 29; 17; 25; 24	11; 13; 18; 18; 14; 19; 13; 13; 15	11; 13; 18; 18; 14; 19; 13; 13; 15	11; 13; 18; 18; 14; 19; 13; 13; 15	14	By MS/MS; By MS/MS; By MS/MS; By MS/MS; By MS/MS; By MS/MS; By MS/MS; By MS/MS; By MS/MS	23.1; 28.3; 40.2; 39.9; 32.7; 40.9; 32.7; 29.2; 34.8	253410; 169410; 192910; 258740; 295190; 275910; 187740; 177290; 349130	138340; 105200; 105680; 118710; 122080; 102480; 128220; 127810; 131760	17; 16; 29; 44; 25; 21; 13; 14; 6
all4339	0.272275	1	FAULT	TRUE	0.786841	0.429648	0.308883	0.0112488	0.485028	1.10656	2; 2; 1; 2; 4; 4; 3; 3; 3	2; 2; 1; 2; 4; 4; 3; 3; 3	2; 2; 1; 2; 4; 4; 3; 3; 3	3	By MS/MS; By MS/MS; By matching; By MS/MS; By MS/MS; By MS/MS; By MS/MS; By MS/MS; By MS/MS	17.9; 19.2; 7.1; 17.9; 30.8; 30.8; 22.4; 19.9; 23.7	15424; 86417; 1709.2; 125910; 118600; 199440; 180220; 41840; 114290	10955; 0; 0; 0; 76993; 74724; 74565; 36603; 42964	2; 1; 0; 4; 6; 4; 2; 2; 1	1; 3; 4; 3; 2; 3; 2; 2; 4	1; 3; 4; 3; 2; 3; 2; 2; 4	1; 3; 4; 3; 2; 3; 2; 2; 4	3	By MS/MS; By MS/MS; By MS/MS; By MS/MS; By MS/MS; By MS/MS; By MS/MS; By MS/MS; By MS/MS	10.9; 22.4; 30.8; 22.4; 15.4; 26.9; 15.4; 15.4; 30.8	9364.2; 99916; 108940; 124820; 188020; 76581; 92956; 95899; 107250	0; 54667; 55896; 60768; 89056; 43778; 66488; 67517; 59424	1; 7; 4; 6; 3; 3; 1; 2; 1
all4343	0.279385	1	FAULT	TRUE	0.812015	0.445008	0.266272	0.044769	0.574986	1.12516	8; 6; 7; 4; 5; 3; 8; 3; 6	8; 6; 7; 4; 5; 3; 8; 3; 6	8; 6; 7; 4; 5; 3; 8; 3; 6	6	By MS/MS; By MS/MS; By MS/MS; By MS/MS; By MS/MS; By MS/MS; By MS/MS; By MS/MS; By MS/MS	22.3; 15.8; 17.4; 8; 11.4; 6.5; 18.9; 7.3; 17.4	45469; 48407; 45109; 43143; 20428; 14469; 43402; 19638; 26161	23075; 24560; 33887; 31401; 14728; 7747.2; 13970; 18393; 15733	3; 3; 6; 3; 3; 2; 1; 2; 4	6; 7; 5; 6; 5; 2; 0; 2; 2	6; 7; 5; 6; 5; 2; 0; 2; 2	6; 7; 5; 6; 5; 2; 0; 2; 2	5	By MS/MS; By MS/MS; By MS/MS; By MS/MS; By matching; By MS/MS; By matching; By MS/MS; By matching	13.5; 14.4; 8.9; 12.7; 10.3; 3.5; 0; 3.6; 3.5	77603; 58952; 41612; 27443; 28377; 13009; 0; 16348; 41891	29119; 22862; 27550; 16972; 13059; 18206; 0; 23255; 34426	2; 5; 8; 2; 0; 0; 0; 0; 0
all4358	0.136141	1	FAULT	TRUE	0.647411	0.398966	0.248443	0.132991	0.462019	1.03142	2; 4; 3; 4; 1; 3; 2; 2; 2	2; 4; 3; 4; 1; 3; 2; 2; 2	2; 4; 3; 4; 1; 3; 2; 2; 2	2	By MS/MS; By MS/MS; By MS/MS; By MS/MS; By MS/MS; By MS/MS; By MS/MS; By MS/MS; By MS/MS	13.2; 19.1; 19.1; 23.2; 5.5; 13.2; 13.2; 13.2; 13.2	56381; 79708; 58599; 48402; 17166; 50058; 49422; 49075; 41474	33984; 36435; 36365; 20692; 0; 28352; 38245; 25818; 32385	1; 5; 7; 8; 5; 6; 2; 5; 3	2; 4; 3; 3; 3; 2; 4; 3; 3	2; 4; 3; 3; 3; 2; 4; 3; 3	2; 4; 3; 3; 3; 2; 4; 3; 3	3	By MS/MS; By MS/MS; By MS/MS; By MS/MS; By MS/MS; By MS/MS; By MS/MS; By MS/MS; By matching	13.2; 19.1; 17.3; 17.3; 17.3; 13.2; 19.1; 13.2; 17.3	63681; 47033; 25205; 19301; 35193; 30258; 135500; 121130; 139380	41127; 30123; 0; 39653; 29130; 20580; 78335; 31440; 85001	4; 12; 11; 5; 7; 1; 6; 2; 0
all4377	0.356865	1	FAULT	TRUE	1.17445	0.42199	0.370376	0.0655946	0.864973	1.64882	0; 1; 1; 1; 2; 4; 2; 2; 1	0; 1; 1; 1; 2; 4; 2; 2; 1	0; 1; 1; 1; 2; 4; 2; 2; 1	1	By matching; By MS/MS; By matching; By MS/MS; By MS/MS; By MS/MS; By MS/MS; By MS/MS; By MS/MS	0; 13.3; 11.4; 11.4; 24.7; 29.5; 24.7; 24.7; 13.3	0; 11077; 2807.3; 19030; 47892; 107680; 50754; 32864; 20327	0; 0; 0; 0; 29283; 25028; 31652; 19949; 0	0; 0; 0; 4; 6; 3; 1; 3; 1	2; 1; 3; 2; 1; 1; 2; 2; 2	2; 1; 3; 2; 1; 1; 2; 2; 2	2; 1; 3; 2; 1; 1; 2; 2; 2	2	By MS/MS; By MS/MS; By MS/MS; By MS/MS; By MS/MS; By MS/MS; By MS/MS; By MS/MS; By MS/MS	24.7; 13.3; 29.5; 24.7; 11.4; 13.3; 24.7; 24.7; 24.7	29201; 0; 36710; 17348; 30446; 9826.8; 36771; 20912; 24898	14219; 0; 13292; 0; 0; 0; 23952; 27422; 22715	0; 1; 2; 5; 1; 0; 3; 1; 1
all4379	0.801763	1	FAULT	TRUE	1.04554	0.334744	0.344764	0.0187194	0.716875	1.41409	2; 1; 2; 2; 3; 4; 3; 1; 1	2; 1; 2; 2; 3; 4; 3; 1; 1	2; 1; 2; 2; 3; 4; 3; 1; 1	2	By MS/MS; By MS/MS; By MS/MS; By MS/MS; By MS/MS; By MS/MS; By matching; By MS/MS; By matching	7.4; 3.3; 7; 5.9; 9.3; 13; 9.3; 3.3; 3.3	11318; 5148.5; 6056.8; 6654; 16536; 23005; 10506; 5327.8; 2954.7	7742.5; 0; 0; 0; 5447.5; 6880.6; 4534.4; 0; 0	1; 1; 1; 2; 1; 2; 0; 1; 0	0; 1; 3; 2; 1; 1; 3; 2; 3	0; 1; 3; 2; 1; 1; 3; 2; 3	0; 1; 3; 2; 1; 1; 3; 2; 3	2	By matching; By matching; By MS/MS; By MS/MS; By MS/MS; By MS/MS; By MS/MS; By MS/MS; By matching	0; 4.1; 10.7; 5.9; 3.3; 4.1; 12.8; 7.8; 9.3	0; 6884.8; 6023.4; 6177.7; 3615.8; 0; 1198.4; 1097.5; 10104	0; 0; 4960; 0; 0; 0; 5516.8; 0; 5912.5	0; 0; 1; 1; 1; 1; 1; 1; 0
all4388	0.214648	1	FAULT	TRUE	0.771025	0.268685	0.236047	0.0712197	0.578183	1.08211	3; 1; 3; 5; 3; 2; 4; 5; 7	3; 1; 3; 5; 3; 2; 4; 5; 7	3; 1; 3; 5; 3; 2; 4; 5; 7	3	By matching; By MS/MS; By MS/MS; By MS/MS; By matching; By MS/MS; By MS/MS; By MS/MS; By MS/MS	9.9; 4.1; 9.5; 16.2; 8.7; 7.3; 14.4; 15.6; 20.9	16416; 0; 12061; 18548; 14559; 2978.7; 30216; 17841; 20244	7886; 0; 9085.3; 9773.4; 0; 0; 10846; 7311.1; 6750	0; 1; 2; 5; 0; 3; 4; 3; 3	4; 2; 3; 3; 0; 1; 2; 5; 5	4; 2; 3; 3; 0; 1; 2; 5; 5	4; 2; 3; 3; 0; 1; 2; 5; 5	3	By MS/MS; By matching; By MS/MS; By MS/MS; By matching; By matching; By MS/MS; By MS/MS; By matching	13.6; 6.3; 9.1; 10.5; 0; 3; 7.9; 14.8; 16.6	20756; 14601; 43498; 5414.8; 0; 4165.5; 4698.3; 18578; 25894	13771; 0; 10943; 8198.8; 0; 0; 0; 9366.1; 0	2; 0; 1; 1; 0; 0; 2; 1; 0
all4396	0.0631706	1	FAULT	TRUE	0.789993	0.253954	0.147792	0.0260865	0.659908	0.962398	11; 13; 11; 14; 13; 14; 13; 14; 11	11; 13; 11; 14; 13; 14; 13; 14; 11	11; 13; 11; 14; 13; 14; 13; 14; 11	13	By MS/MS; By MS/MS; By MS/MS; By MS/MS; By MS/MS; By MS/MS; By MS/MS; By MS/MS; By MS/MS	18.9; 26.7; 22.7; 30.1; 26.3; 27.7; 29; 25.9; 23.4	135150; 205370; 183380; 285620; 289410; 189230; 191790; 237850; 335530	84997; 113300; 98604; 113680; 128200; 82142; 81698; 96086; 120290	2; 13; 11; 19; 19; 17; 7; 13; 14	9; 12; 12; 10; 13; 15; 12; 11; 11	9; 12; 12; 10; 13; 15; 12; 11; 11	9; 12; 12; 10; 13; 15; 12; 11; 11	12	By MS/MS; By MS/MS; By MS/MS; By MS/MS; By MS/MS; By MS/MS; By MS/MS; By MS/MS; By MS/MS	19.5; 23.8; 24.2; 21.2; 24.1; 29.5; 23.4; 22.4; 21.7	136410; 147690; 126400; 235390; 260040; 120990; 228560; 215170; 184610	94137; 120660; 91941; 138420; 126820; 66909; 176390; 163680; 105540	8; 11; 13; 24; 18; 10; 14; 6; 4
all4464	0.0151359	1	FAULT	TRUE	1.5437	0.76717	0.473713	0.0885083	1.17527	2.21193	4; 4; 5; 4; 5; 5; 3; 3; 2	4; 4; 5; 4; 5; 5; 3; 3; 2	4; 4; 5; 4; 5; 5; 3; 3; 2	4	By MS/MS; By MS/MS; By MS/MS; By MS/MS; By MS/MS; By MS/MS; By MS/MS; By MS/MS; By MS/MS	28.2; 28.2; 32.8; 28.2; 35.7; 32.8; 23.7; 25.3; 13.7	142880; 186740; 213160; 156990; 142620; 201460; 165110; 148020; 144720	81456; 79689; 79912; 65664; 69166; 73078; 59039; 72514; 77508	2; 3; 6; 8; 7; 8; 2; 5; 3	2; 3; 5; 4; 3; 4; 2; 2; 3	2; 3; 5; 4; 3; 4; 2; 2; 3	2; 3; 5; 4; 3; 4; 2; 2; 3	3	By MS/MS; By MS/MS; By MS/MS; By MS/MS; By MS/MS; By MS/MS; By MS/MS; By MS/MS; By MS/MS	17.8; 19.1; 32.8; 31.1; 19.1; 27; 13.7; 13.7; 21.2	71778; 0; 46525; 70574; 74302; 45727; 64138; 27202; 46834	76294; 0; 20637; 43535; 60971; 51334; 40552; 16720; 34022	3; 3; 6; 4; 4; 4; 1; 0; 1
all4481	0.135609	1	FAULT	TRUE	0.474807	0.362658	0.279896	0.258035	0.275442	1.00442	3; 3; 5; 2; 4; 3; 2; 2; 4	3; 3; 5; 2; 4; 3; 2; 2; 4	3; 3; 5; 2; 4; 3; 2; 2; 4	3	By MS/MS; By MS/MS; By MS/MS; By matching; By MS/MS; By matching; By MS/MS; By MS/MS; By MS/MS	13.7; 14.8; 22.1; 8.5; 18.6; 13.1; 7.9; 9.3; 19.1	31546; 18293; 24613; 1760.1; 28502; 10738; 8339.1; 14750; 8547.4	14345; 9567.7; 15214; 0; 5851.7; 5941.8; 0; 11003; 6097.1	0; 1; 6; 0; 1; 0; 1; 3; 2	4; 3; 3; 3; 3; 1; 1; 1; 4	4; 3; 3; 3; 3; 1; 1; 1; 4	4; 3; 3; 3; 3; 1; 1; 1; 4	3	By MS/MS; By MS/MS; By MS/MS; By matching; By matching; By matching; By matching; By MS/MS; By matching	18; 7.1; 11.7; 13.9; 14.5; 4.4; 4.4; 4.4; 15.8	64803; 23078; 21987; 15872; 9430.5; 4554; 2625.4; 14618; 17728	37160; 21019; 20124; 10274; 0; 0; 0; 0; 8241.5	5; 2; 3; 0; 0; 0; 0; 1; 0
all4555	0.111138	1	FAULT	TRUE	1.55179	1.07655	0.670385	0.0926385	0.988837	2.43161	2; 3; 6; 3; 4; 6; 3; 4; 4	2; 3; 6; 3; 4; 6; 3; 4; 4	2; 3; 6; 3; 4; 6; 3; 4; 4	4	By MS/MS; By MS/MS; By MS/MS; By MS/MS; By MS/MS; By MS/MS; By MS/MS; By MS/MS; By MS/MS	9.1; 13.1; 26.9; 13.1; 20; 26.9; 13.1; 17.7; 16.9	0; 31654; 64456; 31532; 47110; 80129; 49138; 71595; 42275	0; 12072; 43038; 17787; 13852; 26012; 19965; 21590; 10342	2; 2; 5; 5; 3; 7; 5; 4; 2	5; 3; 3; 4; 3; 2; 2; 2; 1	5; 3; 3; 4; 3; 2; 2; 2; 1	5; 3; 3; 4; 3; 2; 2; 2; 1	3	By MS/MS; By MS/MS; By MS/MS; By MS/MS; By MS/MS; By matching; By matching; By MS/MS; By matching	23.1; 14.6; 13.7; 17.7; 13.7; 10; 10; 7.7; 3.7	27748; 13002; 9977.2; 35347; 8805.5; 20024; 7694.6; 18606; 1062.2	17801; 8108; 5566.1; 11431; 6103.1; 11263; 13593; 22327; 0	4; 1; 2; 1; 1; 0; 0; 1; 0
all4563	0.367647	1	FAULT	TRUE	1.32867	1.23426	0.718294	0.173843	0.769992	2.44651	8; 6; 8; 9; 9; 12; 10; 9; 8	8; 6; 8; 9; 9; 12; 10; 9; 8	8; 6; 8; 9; 9; 12; 10; 9; 8	9	By MS/MS; By MS/MS; By MS/MS; By MS/MS; By MS/MS; By MS/MS; By MS/MS; By MS/MS; By MS/MS	39; 33.7; 40.9; 35.4; 43.7; 58.8; 51; 48.7; 46	243010; 254820; 412130; 621310; 579780; 743990; 1044500; 904520; 911830	39302; 79107; 160170; 341220; 479040; 553330; 314690; 391520; 393630	3; 13; 11; 38; 23; 18; 11; 8; 8	7; 12; 10; 9; 11; 11; 4; 6; 7	7; 12; 10; 9; 11; 11; 4; 6; 7	7; 12; 10; 9; 11; 11; 4; 6; 7	9	By MS/MS; By MS/MS; By MS/MS; By MS/MS; By MS/MS; By MS/MS; By MS/MS; By MS/MS; By MS/MS	27.9; 49.6; 46.8; 35.4; 49.6; 37.9; 21.7; 28.4; 30.9	467270; 304480; 175830; 564640; 471160; 483070; 285120; 463320; 89174	100070; 156280; 148270; 427340; 278130; 422170; 129290; 190900; 34778	2; 9; 16; 31; 33; 17; 3; 1; 0
all4575	0.348287	1	FAULT	TRUE	1.1966	0.567668	0.358604	0.0126692	0.850729	1.57318	3; 4; 6; 3; 5; 4; 3; 4; 3	3; 4; 6; 3; 5; 4; 3; 4; 3	3; 4; 6; 3; 5; 4; 3; 4; 3	4	By MS/MS; By MS/MS; By MS/MS; By MS/MS; By MS/MS; By MS/MS; By MS/MS; By MS/MS; By matching	12.2; 17.9; 28.1; 10.2; 19.6; 15.1; 12; 16.6; 10.2	52572; 60724; 61949; 35061; 45793; 56238; 40915; 70397; 24745	17945; 40464; 45879; 18791; 18471; 16211; 14573; 26488; 0	2; 2; 6; 4; 5; 4; 1; 5; 0	4; 4; 5; 5; 5; 2; 1; 3; 3	4; 4; 5; 5; 5; 2; 1; 3; 3	4; 4; 5; 5; 5; 2; 1; 3; 3	4	By MS/MS; By MS/MS; By MS/MS; By MS/MS; By MS/MS; By MS/MS; By MS/MS; By MS/MS; By matching	16.6; 15.3; 19.6; 20.4; 18.6; 8.9; 2.6; 12.8; 10.7	45624; 32709; 4571.4; 45554; 42461; 17469; 26740; 21987; 31903	21675; 16251; 0; 21091; 18219; 13744; 0; 23747; 21154	3; 2; 4; 4; 5; 3; 1; 2; 0
all4580	0.0451986	1	FAULT	TRUE	Infinity	#N/A	#N/A	#N/A	#N/A	#N/A	2; 1; 1; 3; 0; 2; 3; 2; 0	2; 1; 1; 3; 0; 2; 3; 2; 0	2; 1; 1; 3; 0; 2; 3; 2; 0	2	By MS/MS; By MS/MS; By MS/MS; By MS/MS; By matching; By MS/MS; By MS/MS; By MS/MS; By matching	8.9; 5.3; 5.3; 13.1; 0; 10.6; 14.8; 10.6; 0	10079; 0; 4516.8; 17184; 0; 11124; 15828; 13453; 0	8387.3; 0; 0; 6612.8; 0; 4071.9; 0; 0; 0	0; 1; 1; 1; 0; 2; 2; 2; 0	2; 2; 2; 1; 2; 0; 2; 0; 1	2; 2; 2; 1; 2; 0; 2; 0; 1	2; 2; 2; 1; 2; 0; 2; 0; 1	2	By MS/MS; By MS/MS; By MS/MS; By MS/MS; By MS/MS; By matching; By MS/MS; By matching; By matching	8.9; 8.1; 9.5; 5.3; 9.5; 0; 9.5; 0; 5.3	1923.5; 4607.1; 3760.7; 6063; 9957.9; 0; 6745.1; 0; 2619	0; 0; 0; 0; 0; 0; 0; 0; 0	1; 1; 1; 2; 3; 0; 1; 0; 0
all4613	0.0314603	1	FAULT	TRUE	1.9536	0.548719	0.633849	0.0312667	1.36958	2.66373	3; 3; 1; 4; 2; 3; 1; 3; 2	3; 3; 1; 4; 2; 3; 1; 3; 2	3; 3; 1; 4; 2; 3; 1; 3; 2	3	By matching; By MS/MS; By MS/MS; By MS/MS; By MS/MS; By MS/MS; By MS/MS; By MS/MS; By MS/MS	6.6; 7.8; 1.7; 11.1; 5.4; 8.2; 2.1; 8.5; 4.9	21713; 19599; 5290.8; 38386; 17225; 18712; 12639; 11000; 50840	16774; 29978; 0; 21259; 0; 16323; 0; 0; 0	0; 3; 2; 4; 3; 3; 1; 3; 2	0; 1; 2; 2; 1; 1; 1; 1; 0	0; 1; 2; 2; 1; 1; 1; 1; 0	0; 1; 2; 2; 1; 1; 1; 1; 0	1	By matching; By MS/MS; By MS/MS; By MS/MS; By MS/MS; By matching; By MS/MS; By matching; By matching	0; 2.1; 5.4; 5.4; 2.1; 2.1; 1.7; 2.1; 0	0; 5630.5; 5266.5; 8989.6; 13363; 14160; 4623.6; 19465; 0	0; 0; 9549.2; 12808; 0; 0; 0; 0; 0	0; 1; 1; 2; 2; 0; 1; 0; 0
all4645	0.885342	1	FAULT	TRUE	0.961417	0.727612	0.453225	0.111618	0.586417	1.57801	6; 4; 2; 6; 4; 8; 5; 3; 3	6; 4; 2; 6; 4; 8; 5; 3; 3	6; 4; 2; 6; 4; 8; 5; 3; 3	4	By MS/MS; By MS/MS; By MS/MS; By MS/MS; By MS/MS; By MS/MS; By MS/MS; By MS/MS; By MS/MS	18.4; 14.2; 7; 18.9; 14.5; 26.8; 17.9; 10; 10	40334; 48250; 45764; 37412; 36042; 36730; 56288; 48180; 10589	12508; 24581; 46160; 9129.4; 11880; 11343; 12446; 25185; 21409	2; 3; 3; 3; 3; 8; 2; 4; 2	5; 4; 4; 4; 4; 4; 5; 3; 6	5; 4; 4; 4; 4; 4; 5; 3; 6	5; 4; 4; 4; 4; 4; 5; 3; 6	4	By MS/MS; By MS/MS; By MS/MS; By MS/MS; By MS/MS; By MS/MS; By MS/MS; By MS/MS; By matching	17.9; 14.9; 14.5; 11.9; 14.2; 14; 16.1; 10.5; 19.3	61656; 32948; 14324; 43674; 23575; 30993; 55093; 3833.9; 33360	27263; 19776; 0; 15100; 9110.2; 9933; 31829; 0; 13858	3; 3; 4; 3; 3; 0; 3; 2; 0
all4662	0.962804	1	FAULT	TRUE	0.986486	0.723168	0.505816	0.107139	0.556623	1.6531	2; 1; 5; 3; 4; 3; 4; 5; 4	2; 1; 5; 3; 4; 3; 4; 5; 4	2; 1; 5; 3; 4; 3; 4; 5; 4	4	By matching; By MS/MS; By MS/MS; By MS/MS; By MS/MS; By MS/MS; By MS/MS; By MS/MS; By MS/MS	13.5; 6.7; 39.3; 28.2; 33.7; 25.2; 32.5; 42.3; 31.9	8190.6; 6299.8; 26904; 8905.7; 12804; 21078; 57520; 46692; 40019	1283.2; 0; 12648; 5843.7; 9844; 0; 15089; 21814; 21315	0; 1; 4; 1; 3; 4; 0; 3; 2	4; 5; 3; 3; 4; 3; 3; 1; 2	4; 5; 3; 3; 4; 3; 3; 1; 2	4; 5; 3; 3; 4; 3; 3; 1; 2	3	By MS/MS; By MS/MS; By MS/MS; By MS/MS; By MS/MS; By MS/MS; By MS/MS; By matching; By matching	35; 42.3; 28.2; 23.3; 30.7; 25.2; 22.1; 6.7; 18.4	15817; 6205.2; 25528; 9433; 13921; 18372; 6927.2; 3925.5; 14226	7308.6; 5340; 18344; 0; 0; 7730; 11356; 0; 14832	2; 7; 4; 4; 5; 0; 1; 0; 0
all4664	0.371072	1	FAULT	TRUE	0.610182	0.551826	0.502748	0.458623	0.270312	1.98387	1; 1; 2; 1; 3; 1; 0; 2; 1	1; 1; 2; 1; 3; 1; 0; 2; 1	1; 1; 2; 1; 3; 1; 0; 2; 1	1	By MS/MS; By MS/MS; By MS/MS; By MS/MS; By MS/MS; By MS/MS; By matching; By MS/MS; By MS/MS	12.1; 12.1; 22; 12.1; 22.7; 12.1; 0; 22.7; 12.1	35205; 37107; 42575; 9139.1; 17449; 30570; 0; 30414; 0	0; 22850; 0; 4843.7; 7879.1; 22244; 0; 16678; 0	2; 2; 3; 1; 5; 2; 0; 2; 2	1; 2; 4; 2; 2; 2; 0; 1; 0	1; 2; 4; 2; 2; 2; 0; 1; 0	1; 2; 4; 2; 2; 2; 0; 1; 0	2	By MS/MS; By MS/MS; By MS/MS; By MS/MS; By MS/MS; By MS/MS; By matching; By matching; By matching	12.1; 22; 43.2; 23.5; 23.5; 23.5; 0; 12.1; 0	0; 4280.8; 16837; 42834; 28201; 37353; 0; 3592.8; 0	0; 0; 9051.5; 20939; 18785; 37277; 0; 0; 0	1; 2; 5; 8; 5; 3; 0; 0; 0
all4688	0.419725	1	FAULT	TRUE	1.16293	0.504502	0.382696	0.0699062	0.844005	1.65666	4; 3; 1; 2; 2; 3; 4; 5; 6	4; 3; 1; 2; 2; 3; 4; 5; 6	4; 3; 1; 2; 2; 3; 4; 5; 6	3	By MS/MS; By MS/MS; By MS/MS; By MS/MS; By MS/MS; By MS/MS; By MS/MS; By MS/MS; By MS/MS	25.8; 16.3; 5.4; 12.2; 12.2; 19; 24.1; 29.8; 29.8	41725; 25487; 21032; 21354; 26835; 48832; 59704; 95465; 75738	13242; 17049; 0; 0; 16073; 18275; 21535; 32019; 29148	1; 6; 2; 4; 2; 3; 1; 5; 2	1; 2; 4; 5; 2; 3; 2; 2; 3	1; 2; 4; 5; 2; 3; 2; 2; 3	1; 2; 4; 5; 2; 3; 2; 2; 3	2	By MS/MS; By MS/MS; By MS/MS; By MS/MS; By MS/MS; By MS/MS; By MS/MS; By matching; By MS/MS	5.4; 11.2; 20.3; 25.8; 11.2; 16.3; 14.6; 13.6; 20.3	34002; 19279; 8842.7; 38423; 20820; 19979; 7486.5; 10405; 9606.1	22091; 15960; 0; 11735; 14754; 17545; 0; 0; 0	1; 6; 5; 6; 3; 2; 0; 0; 0
all4749	0.643707	1	FAULT	FAULT	1.06179	0.2308	0.33339	0.0340849	0.757977	1.44055	0; 0; 3; 2; 2; 0; 1; 0; 0	0; 0; 3; 2; 2; 0; 1; 0; 0	0; 0; 3; 2; 2; 0; 1; 0; 0	0	By matching; By matching; By MS/MS; By matching; By matching; By matching; By MS/MS; By matching; By matching	0; 0; 23.9; 12.7; 12.7; 0; 12.7; 0; 0	0; 0; 30880; 12934; 22191; 0; 57029; 0; 0	0; 0; 20719; 13220; 15140; 0; 0; 0; 0	0; 0; 2; 0; 0; 0; 1; 0; 0	0; 1; 1; 2; 2; 2; 0; 0; 1	0; 1; 1; 2; 2; 2; 0; 0; 1	0; 1; 1; 2; 2; 2; 0; 0; 1	1	By matching; By matching; By matching; By matching; By matching; By matching; By matching; By matching; By matching	0; 12.7; 12.7; 12.7; 12.7; 23.9; 0; 0; 12.7	0; 35839; 10195; 16705; 25113; 2857.1; 0; 0; 30525	0; 0; 0; 14799; 16781; 0; 0; 0; 0	0; 0; 0; 0; 0; 0; 0; 0; 0
all4791	0.196611	1	FAULT	TRUE	0.865968	0.276583	0.160961	0.0168515	0.717799	1.04382	9; 7; 6; 11; 11; 12; 11; 8; 9	9; 7; 6; 11; 11; 12; 11; 8; 9	9; 7; 6; 11; 11; 12; 11; 8; 9	9	By MS/MS; By MS/MS; By MS/MS; By MS/MS; By MS/MS; By MS/MS; By MS/MS; By MS/MS; By MS/MS	40.6; 34.8; 34.2; 45; 47.6; 62.6; 51.1; 39.3; 41.9	326920; 270760; 248410; 325290; 283360; 252080; 278070; 274830; 189840	108540; 136290; 193700; 134490; 127390; 119410; 118460; 87283; 101800	3; 8; 7; 27; 19; 17; 6; 13; 9	7; 10; 7; 9; 10; 8; 9; 8; 10	7; 10; 7; 9; 10; 8; 9; 8; 10	7; 10; 7; 9; 10; 8; 9; 8; 10	9	By MS/MS; By MS/MS; By MS/MS; By MS/MS; By MS/MS; By MS/MS; By MS/MS; By MS/MS; By MS/MS	34.2; 44.1; 32.6; 37.1; 39.9; 36.7; 42.2; 36.4; 45	233610; 136310; 182200; 289290; 298410; 260200; 201880; 123650; 298820	108210; 93493; 126230; 127180; 138890; 140110; 152920; 144420; 159320	4; 14; 20; 19; 24; 10; 10; 7; 4
all4792	0.878136	1	FAULT	TRUE	1.04721	0.816384	0.54995	0.143314	0.60294	1.84186	2; 3; 4; 4; 5; 8; 4; 5; 5	2; 3; 4; 4; 5; 8; 4; 5; 5	2; 3; 4; 4; 5; 8; 4; 5; 5	4	By MS/MS; By matching; By MS/MS; By MS/MS; By MS/MS; By MS/MS; By MS/MS; By MS/MS; By MS/MS	15.8; 16.6; 19.2; 21.1; 29.8; 37.4; 27.9; 32.5; 27.9	39.243; 37777; 20.95; 61362; 63555; 87422; 135650; 73205; 43134	0; 3183.7; 0; 51414; 54385; 66637; 40984; 38031; 27295	0; 0; 2; 3; 2; 5; 2; 2; 1	2; 7; 3; 2; 4; 4; 5; 6; 4	2; 7; 3; 2; 4; 4; 5; 6; 4	2; 7; 3; 2; 4; 4; 5; 6; 4	4	By MS/MS; By MS/MS; By MS/MS; By MS/MS; By MS/MS; By MS/MS; By MS/MS; By MS/MS; By MS/MS	15.5; 29.4; 16.6; 12.1; 27.9; 20; 32.5; 32.8; 20.4	7878.7; 43859; 39978; 32961; 28039; 51497; 102240; 103770; 35482	0; 45249; 47736; 0; 7756.4; 26694; 56340; 51825; 10115	0; 4; 4; 2; 1; 1; 4; 1; 0
all4802	0.401298	1	FAULT	TRUE	0.806936	0.41418	0.32231	0.125668	0.559232	1.2866	2; 3; 3; 2; 3; 3; 2; 3; 2	2; 3; 3; 2; 3; 3; 2; 3; 2	2; 3; 3; 2; 3; 3; 2; 3; 2	3	By MS/MS; By MS/MS; By MS/MS; By MS/MS; By MS/MS; By MS/MS; By MS/MS; By MS/MS; By MS/MS	36.1; 52.8; 52.8; 36.1; 52.8; 52.8; 39.8; 52.8; 39.8	3406.8; 18133; 21684; 18851; 22522; 56731; 41353; 15626; 18967	0; 9886.4; 16496; 0; 9481.9; 15834; 15308; 8394.7; 13463	2; 4; 6; 7; 9; 15; 4; 3; 9	3; 2; 3; 1; 2; 2; 3; 1; 1	3; 2; 3; 1; 2; 2; 3; 1; 1	3; 2; 3; 1; 2; 2; 3; 1; 1	2	By MS/MS; By MS/MS; By MS/MS; By matching; By MS/MS; By MS/MS; By MS/MS; By MS/MS; By matching	52.8; 29.6; 52.8; 16.7; 29.6; 39.8; 52.8; 23.1; 13	35438; 5031.1; 15288; 4565.9; 11165; 21803; 50107; 11173; 2670.2	13566; 0; 10364; 0; 7022.6; 17748; 17288; 0; 0	5; 3; 3; 0; 2; 2; 0; 1; 0
all4861	0.968666	1	FAULT	TRUE	0.992912	0.512164	0.311148	0.0291961	0.705573	1.33997	3; 5; 3; 8; 6; 6; 5; 5; 4	3; 5; 3; 8; 6; 6; 5; 5; 4	3; 5; 3; 8; 6; 6; 5; 5; 4	5	By MS/MS; By MS/MS; By matching; By MS/MS; By MS/MS; By MS/MS; By MS/MS; By MS/MS; By MS/MS	4.9; 7.8; 4.2; 11.1; 9.2; 7.3; 8.3; 8.4; 6.6	3661.6; 17220; 9129.9; 53612; 31784; 29454; 22663; 18987; 12234	5187.7; 12176; 6801.5; 24610; 14627; 14273; 13368; 10781; 15966	1; 4; 0; 8; 4; 5; 4; 4; 4	1; 3; 3; 7; 6; 4; 6; 2; 6	1; 3; 3; 7; 6; 4; 6; 2; 6	1; 3; 3; 7; 6; 4; 6; 2; 6	4	By matching; By MS/MS; By MS/MS; By MS/MS; By MS/MS; By MS/MS; By MS/MS; By matching; By matching	1.3; 4.7; 3.2; 10.4; 9.2; 5.5; 9.3; 3; 7	4363.6; 5304.7; 9697; 24866; 8092.3; 10915; 35583; 3908; 45389	0; 10087; 15223; 18967; 0; 6841.7; 12029; 10289; 12331	0; 3; 4; 7; 6; 1; 2; 0; 0
all4869	0.720927	1	FAULT	TRUE	0.941387	0.455077	0.273593	0.0420166	0.700114	1.26524	2; 2; 2; 4; 3; 4; 3; 3; 3	2; 2; 2; 4; 3; 4; 3; 3; 3	2; 2; 2; 4; 3; 4; 3; 3; 3	3	By MS/MS; By MS/MS; By MS/MS; By MS/MS; By MS/MS; By MS/MS; By MS/MS; By MS/MS; By MS/MS	15.1; 15.1; 15.1; 35.4; 23.4; 32.3; 24; 24; 24	53615; 19098; 14030; 39055; 35474; 62636; 31490; 40117; 47074	26564; 15161; 11257; 16593; 17614; 24273; 11004; 26366; 25398	1; 1; 6; 4; 4; 9; 2; 5; 2	2; 4; 3; 3; 3; 3; 2; 1; 0	2; 4; 3; 3; 3; 3; 2; 1; 0	2; 4; 3; 3; 3; 3; 2; 1; 0	3	By MS/MS; By MS/MS; By MS/MS; By MS/MS; By MS/MS; By MS/MS; By matching; By MS/MS; By matching	15.1; 32.3; 23.4; 24; 27.1; 23.4; 15.1; 8.9; 0	22989; 25548; 24881; 28065; 38374; 23665; 7442.5; 15458; 0	12619; 13496; 21537; 32405; 28201; 16600; 10879; 21148; 0	5; 4; 2; 4; 4; 2; 0; 1; 0
all4874	0.00455846	1	FAULT	TRUE	1.70544	0.593386	0.392536	0.0196303	1.34168	2.1375	4; 1; 2; 5; 4; 4; 4; 2; 5	4; 1; 2; 5; 4; 4; 4; 2; 5	4; 1; 2; 5; 4; 4; 4; 2; 5	4	By MS/MS; By MS/MS; By MS/MS; By MS/MS; By MS/MS; By MS/MS; By MS/MS; By MS/MS; By MS/MS	34.2; 13.8; 19.1; 40; 34.7; 29.8; 29.8; 19.6; 40	50488; 30241; 52679; 89234; 36536; 59328; 125170; 69309; 61783	25677; 0; 35150; 33552; 17518; 27600; 50876; 46504; 44152	2; 1; 3; 7; 5; 3; 4; 2; 4	2; 4; 1; 5; 3; 4; 3; 2; 1	2; 4; 1; 5; 3; 4; 3; 2; 1	2; 4; 1; 5; 3; 4; 3; 2; 1	3	By matching; By MS/MS; By MS/MS; By MS/MS; By MS/MS; By MS/MS; By MS/MS; By MS/MS; By matching	10.2; 29.8; 13.8; 40; 24; 30.7; 21.3; 19.1; 5.3	16908; 31334; 12912; 44370; 28801; 28665; 831.63; 19094; 6342.7	15110; 25967; 0; 23574; 15286; 15331; 0; 21382; 0	0; 6; 2; 4; 6; 3; 2; 0; 0
all4894	0.35897	1	FAULT	TRUE	0.678397	0.494902	0.480842	0.279594	0.316976	1.5664	4; 1; 2; 3; 1; 2; 1; 2; 3	4; 1; 2; 3; 1; 2; 1; 2; 3	4; 1; 2; 3; 1; 2; 1; 2; 3	2	By matching; By MS/MS; By MS/MS; By MS/MS; By MS/MS; By MS/MS; By MS/MS; By MS/MS; By MS/MS	45.4; 7.8; 24.1; 36.2; 12.1; 19.9; 12.1; 28.4; 36.2	60368; 13070; 37403; 28632; 13761; 14866; 33401; 0; 51529	11649; 0; 29919; 9582.7; 0; 0; 0; 0; 16209	0; 1; 3; 4; 1; 2; 1; 2; 3	2; 3; 3; 3; 2; 1; 3; 0; 0	2; 3; 3; 3; 2; 1; 3; 0; 0	2; 3; 3; 3; 2; 1; 3; 0; 0	2	By MS/MS; By MS/MS; By MS/MS; By MS/MS; By MS/MS; By matching; By MS/MS; By matching; By matching	28.4; 36.2; 36.2; 33.3; 19.9; 7.8; 36.2; 0; 0	57247; 79255; 63865; 12587; 10996; 7127.9; 40648; 0; 0	0; 38443; 30269; 9122.6; 0; 0; 16244; 0; 0	3; 5; 8; 4; 3; 0; 1; 0; 0
all4936	0.389746	1	FAULT	TRUE	0.769939	0.503656	0.362625	0.172643	0.500777	1.36042	3; 4; 4; 4; 0; 4; 4; 2; 4	3; 4; 4; 4; 0; 3; 4; 2; 4	3; 4; 4; 4; 0; 3; 4; 2; 4	4	By matching; By MS/MS; By MS/MS; By matching; By matching; By MS/MS; By MS/MS; By MS/MS; By MS/MS	8.5; 9.5; 11.5; 11.5; 0; 10.7; 10.2; 6.8; 11.5	13199; 15492; 9137.7; 9781.5; 0; 2725.4; 20628; 12173; 16311	6111.5; 6381.2; 9303.7; 2418.2; 0; 0; 8467.5; 6976.2; 5543.2	0; 2; 5; 0; 0; 4; 2; 2; 4	3; 4; 7; 1; 0; 2; 4; 2; 1	3; 4; 6; 1; 0; 2; 4; 2; 1	3; 4; 6; 1; 0; 2; 4; 2; 1	2	By matching; By MS/MS; By MS/MS; By matching; By matching; By matching; By MS/MS; By matching; By matching	8.1; 10.1; 16.7; 3.4; 0; 5.1; 10.1; 6.4; 3.4	14324; 13944; 17372; 1108.8; 0; 1601.8; 12071; 2076.2; 382.38	6943.5; 12808; 7558.2; 0; 0; 2696.2; 12711; 2833.5; 0	0; 5; 5; 0; 0; 0; 4; 0; 0
all4968	0.0202255	1	FAULT	TRUE	0.667859	0.321624	0.200281	0.0134224	0.475102	0.878788	3; 4; 5; 3; 4; 3; 5; 2; 2	3; 4; 5; 3; 4; 3; 5; 2; 2	3; 4; 5; 3; 4; 3; 5; 2; 2	3	By MS/MS; By MS/MS; By MS/MS; By MS/MS; By MS/MS; By MS/MS; By MS/MS; By MS/MS; By MS/MS	10.5; 13.9; 19; 9.6; 12.6; 10.5; 20.5; 7.8; 7.8	32351; 39850; 42360; 41830; 61554; 3168.9; 45774; 20795; 9662.4	20377; 25992; 21213; 18295; 34694; 0; 13009; 14477; 7362.2	2; 7; 6; 2; 2; 4; 5; 5; 5	4; 2; 4; 2; 5; 2; 7; 4; 5	4; 2; 4; 2; 5; 2; 7; 4; 5	4; 2; 4; 2; 5; 2; 7; 4; 5	4	By MS/MS; By MS/MS; By MS/MS; By matching; By MS/MS; By MS/MS; By MS/MS; By MS/MS; By MS/MS	14.4; 6.5; 13.1; 7.8; 18.7; 7.8; 24.4; 17; 19.4	52574; 18660; 43662; 38348; 50661; 64551; 56305; 41508; 47623	30713; 22140; 21181; 0; 34476; 20853; 28341; 34398; 21990	3; 1; 8; 0; 4; 1; 10; 5; 0
all4999	0.338139	1	FAULT	TRUE	1.57614	1.46166	1.42014	0.579041	0.663379	6.82497	2; 0; 5; 2; 2; 4; 4; 2; 1	2; 0; 5; 2; 2; 4; 4; 2; 1	2; 0; 5; 2; 2; 4; 4; 2; 1	2	By matching; By matching; By MS/MS; By MS/MS; By MS/MS; By MS/MS; By MS/MS; By MS/MS; By matching	6.7; 0; 15.2; 5.7; 6.7; 13.2; 10.2; 4.9; 1.5	18944; 0; 33289; 5923.6; 9915.6; 18306; 16456; 14172; 4339.7	11405; 0; 22917; 0; 9251.2; 0; 7621.5; 0; 0	0; 0; 4; 1; 0; 2; 1; 1; 0	3; 2; 7; 1; 1; 3; 3; 4; 1	3; 2; 7; 1; 1; 3; 3; 4; 1	3; 2; 6; 1; 1; 2; 3; 4; 1	2	By MS/MS; By MS/MS; By MS/MS; By matching; By matching; By MS/MS; By matching; By matching; By matching	10.2; 6.7; 19.1; 3.9; 3.4; 9.2; 8.7; 11.7; 1.5	24313; 9050.3; 30412; 5521.9; 4014.2; 9281.3; 6947.8; 11997; 5160.6	0; 3523.2; 15762; 0; 3646.3; 0; 0; 8159.3; 0	1; 1; 1; 0; 0; 1; 0; 0; 0
all5012	0.406553	1	FAULT	TRUE	0.78266	0.473373	0.375796	0.154029	0.492447	1.35788	2; 5; 5; 4; 2; 7; 3; 3; 4	2; 5; 5; 4; 2; 7; 3; 3; 4	2; 5; 5; 4; 2; 7; 3; 3; 4	4	By MS/MS; By MS/MS; By MS/MS; By MS/MS; By MS/MS; By MS/MS; By MS/MS; By MS/MS; By MS/MS	6.7; 14.9; 16.7; 14.5; 7.1; 26; 10.4; 11.7; 15.8	8886.6; 25126; 22859; 15260; 684.89; 37451; 17067; 13071; 9161.2	12960; 23895; 24140; 0; 0; 11781; 9753.9; 0; 14100	1; 2; 5; 4; 1; 4; 0; 1; 2	3; 5; 2; 2; 3; 1; 3; 1; 3	3; 5; 2; 2; 3; 1; 3; 1; 3	3; 5; 2; 2; 3; 1; 3; 1; 3	3	By MS/MS; By MS/MS; By MS/MS; By matching; By MS/MS; By MS/MS; By MS/MS; By matching; By matching	10.4; 14.7; 4.5; 8.2; 8.9; 4.5; 10.6; 2.4; 9.5	23726; 46450; 3668.6; 3923.3; 12551; 0; 15685; 3242.2; 21132	16377; 29901; 0; 8024.4; 0; 0; 13839; 0; 26977	1; 1; 1; 0; 2; 1; 1; 0; 0
all5018	0.8212	1	FAULT	TRUE	1.03938	0.439266	0.311854	0.033362	0.756042	1.39447	2; 3; 2; 2; 3; 4; 3; 3; 2	2; 3; 2; 2; 3; 4; 3; 3; 2	2; 3; 2; 2; 3; 4; 3; 3; 2	3	By matching; By MS/MS; By MS/MS; By MS/MS; By MS/MS; By MS/MS; By MS/MS; By MS/MS; By MS/MS	21.3; 36.8; 29.4; 29.4; 21.3; 36; 29.4; 29.4; 14	9684.4; 40351; 20965; 31997; 15949; 66110; 50185; 63555; 32412	8793.5; 19732; 0; 12297; 9782.9; 26357; 20939; 23485; 15537	0; 3; 4; 7; 5; 6; 3; 3; 2	1; 3; 4; 1; 3; 3; 2; 1; 0	1; 3; 4; 1; 3; 3; 2; 1; 0	1; 3; 4; 1; 3; 3; 2; 1; 0	2	By MS/MS; By MS/MS; By MS/MS; By MS/MS; By MS/MS; By MS/MS; By matching; By MS/MS; By matching	14; 36.8; 36; 14; 29.4; 20.6; 21.3; 14; 0	13556; 12985; 19130; 9391; 30299; 19845; 8712.9; 7067.4; 0	0; 15970; 11175; 0; 19912; 13729; 0; 0; 0	2; 4; 2; 6; 8; 2; 0; 1; 0
all5026	0.442405	1	FAULT	TRUE	1.2458	0.66062	0.544512	0.0398944	0.739449	1.85568	3; 2; 3; 2; 3; 2; 3; 3; 1	3; 2; 3; 2; 3; 2; 3; 3; 1	3; 2; 3; 2; 3; 2; 3; 3; 1	3	By MS/MS; By MS/MS; By MS/MS; By MS/MS; By MS/MS; By MS/MS; By MS/MS; By MS/MS; By matching	8.9; 5.1; 8.3; 5.5; 10.5; 4.5; 7.9; 9.5; 3.4	31836; 22034; 106590; 18820; 24567; 9295.6; 4609.7; 8288.8; 2482.3	22685; 18434; 24931; 0; 0; 0; 7893.1; 0; 0	2; 1; 5; 2; 2; 3; 1; 3; 0	3; 4; 4; 4; 3; 3; 3; 4; 4	3; 4; 4; 4; 3; 3; 3; 4; 4	3; 4; 4; 4; 3; 3; 3; 4; 4	4	By MS/MS; By MS/MS; By MS/MS; By MS/MS; By MS/MS; By matching; By MS/MS; By MS/MS; By matching	8.9; 10.3; 12.8; 12.2; 8.1; 8.9; 8.9; 10.5; 12.4	10942; 48036; 21465; 15435; 14705; 8600.7; 17108; 26440; 23876	16204; 11899; 15968; 11937; 0; 4970.3; 16737; 19704; 14092	2; 2; 2; 1; 1; 0; 2; 2; 0
all5039	0.085776	1	FAULT	TRUE	1.19973	0.370135	0.215404	0.0301544	1.01515	1.45892	16; 21; 20; 21; 22; 25; 20; 22; 21	16; 21; 20; 21; 22; 25; 20; 22; 21	16; 21; 20; 21; 22; 25; 20; 22; 21	21	By MS/MS; By MS/MS; By MS/MS; By MS/MS; By MS/MS; By MS/MS; By MS/MS; By MS/MS; By MS/MS	59.5; 71.6; 62.2; 72.2; 80.3; 87.3; 66; 74.1; 72.2	1414300; 1409500; 1756600; 1254400; 1265400; 2660700; 1559700; 2379300; 2180700	790980; 745720; 791810; 711350; 709700; 752220; 752900; 859110; 773850	31; 41; 49; 68; 67; 74; 43; 49; 44	15; 18; 20; 19; 19; 23; 18; 17; 16	15; 18; 20; 19; 19; 23; 18; 17; 16	15; 18; 20; 19; 19; 23; 18; 17; 16	18	By MS/MS; By MS/MS; By MS/MS; By MS/MS; By MS/MS; By MS/MS; By MS/MS; By MS/MS; By MS/MS	50.6; 60; 62.9; 63.7; 64.5; 67.8; 64.3; 58.9; 54.1	1236700; 889800; 755610; 1105000; 1541400; 1190400; 1097500; 783520; 688270	797270; 399130; 374000; 534100; 702500; 512320; 812940; 656850; 494560	36; 43; 40; 88; 63; 40; 28; 20; 11
all5047	0.177758	1	FAULT	TRUE	0.597886	0.490516	0.387622	0.160167	0.273839	1.14998	1; 1; 2; 2; 2; 2; 2; 2; 2	1; 1; 2; 2; 2; 2; 2; 2; 2	1; 1; 2; 2; 2; 2; 2; 2; 2	2	By MS/MS; By matching; By MS/MS; By MS/MS; By MS/MS; By MS/MS; By MS/MS; By MS/MS; By MS/MS	7.8; 6.9; 14.7; 15.7; 14.7; 14.7; 14.7; 14.7; 14.7	262980; 7267.1; 5508.2; 522530; 9104.5; 12023; 21473; 26182; 13413	0; 0; 0; 0; 19227; 19818; 65823; 64677; 23263	2; 0; 3; 2; 2; 1; 5; 6; 5	3; 2; 2; 1; 3; 2; 1; 2; 1	3; 2; 2; 1; 3; 2; 1; 2; 1	3; 2; 2; 1; 3; 2; 1; 2; 1	2	By MS/MS; By MS/MS; By MS/MS; By MS/MS; By MS/MS; By MS/MS; By MS/MS; By MS/MS; By matching	22.6; 14.7; 14.7; 7.8; 22.6; 14.7; 6.9; 14.7; 7.8	400450; 9848.5; 12433; 0; 636450; 11482; 3986.6; 382890; 6299.1	101900; 28239; 35774; 0; 46535; 42314; 0; 91124; 0	2; 2; 2; 2; 5; 2; 1; 1; 0
all5057	0.239247	1	FAULT	TRUE	Infinity	#N/A	#N/A	#N/A	#N/A	#N/A	2; 2; 2; 3; 3; 4; 1; 1; 5	2; 2; 2; 3; 3; 4; 1; 1; 5	2; 2; 2; 3; 3; 4; 1; 1; 5	2	By matching; By MS/MS; By MS/MS; By MS/MS; By MS/MS; By MS/MS; By MS/MS; By MS/MS; By MS/MS	13.2; 12.6; 15.9; 20.9; 20.9; 25.3; 8.2; 7.7; 34.6	12655; 1411.8; 14717; 18915; 7380.8; 32455; 11453; 0; 31562	5799.7; 0; 0; 0; 0; 40928; 0; 0; 9531.2	0; 0; 0; 4; 4; 5; 1; 0; 0	1; 2; 1; 2; 2; 2; 2; 2; 2	1; 2; 1; 2; 2; 2; 2; 2; 2	1; 2; 1; 2; 2; 2; 2; 2; 2	2	By matching; By MS/MS; By MS/MS; By MS/MS; By MS/MS; By MS/MS; By matching; By matching; By matching	4.9; 12.6; 4.9; 12.6; 12.6; 15.9; 15.9; 12.6; 12.6	8708.9; 12899; 4690.8; 24410; 7778.2; 19477; 2973.3; 24326; 7303.1	0; 0; 0; 0; 0; 0; 0; 0; 0	0; 0; 1; 3; 3; 0; 0; 0; 0
all5062	0.25797	1	FAULT	TRUE	0.800242	0.433656	0.252371	0.0644745	0.588706	1.12208	6; 6; 7; 7; 7; 10; 7; 8; 7	6; 6; 7; 7; 7; 10; 7; 8; 7	5; 5; 6; 6; 6; 9; 6; 7; 6	6	By MS/MS; By MS/MS; By MS/MS; By MS/MS; By MS/MS; By MS/MS; By MS/MS; By MS/MS; By MS/MS	24.3; 24; 26.7; 28.8; 28.8; 32; 26.7; 31.2; 24.6	362550; 336580; 294200; 528130; 597610; 911220; 791620; 493850; 782260	190030; 190090; 139250; 199180; 206190; 353000; 319900; 171880; 243180	3; 5; 13; 20; 18; 21; 12; 13; 13	6; 7; 8; 7; 7; 7; 6; 6; 6	6; 7; 8; 7; 7; 7; 6; 6; 6	5; 6; 7; 6; 6; 7; 5; 5; 5	6	By MS/MS; By MS/MS; By MS/MS; By MS/MS; By MS/MS; By MS/MS; By MS/MS; By MS/MS; By MS/MS	21.7; 28.8; 29.4; 28.8; 25.8; 28.2; 21.7; 24.3; 24.3	361170; 366860; 235140; 506440; 474380; 555060; 468980; 454280; 585120	256070; 165050; 140990; 166410; 270230; 251340; 353800; 234760; 446890	7; 16; 17; 19; 17; 18; 8; 6; 5
all5089	0.257598	1	FAULT	TRUE	0.807166	0.402135	0.238005	0.0672315	0.612137	1.11855	3; 5; 8; 3; 4; 12; 5; 5; 8	3; 5; 8; 3; 4; 12; 5; 5; 8	3; 5; 8; 3; 4; 12; 5; 5; 8	5	By MS/MS; By MS/MS; By MS/MS; By MS/MS; By MS/MS; By MS/MS; By MS/MS; By MS/MS; By MS/MS	10.9; 16.3; 27.4; 10.3; 12.8; 41; 18.2; 16.7; 29.9	12057; 53160; 44559; 26279; 15263; 60462; 65922; 29747; 76527	15742; 21181; 18332; 23780; 0; 20117; 33757; 23592; 30917	1; 1; 6; 7; 7; 13; 4; 4; 10	5; 4; 7; 4; 4; 9; 5; 6; 4	5; 4; 7; 4; 4; 9; 5; 6; 4	5; 4; 7; 4; 4; 9; 5; 6; 4	5	By MS/MS; By MS/MS; By MS/MS; By MS/MS; By MS/MS; By MS/MS; By MS/MS; By matching; By MS/MS	16.7; 12.6; 21.5; 13; 12.3; 32.6; 16.5; 18.2; 15.3	39933; 38789; 36271; 30061; 43207; 47595; 61626; 57849; 43072	20959; 20993; 15503; 23295; 30953; 15616; 51480; 32482; 28105	0; 5; 5; 5; 5; 2; 5; 0; 0
all5091	0.0380252	1	FAULT	TRUE	1.4292	0.728142	0.42375	0.0681341	1.08246	1.98493	6; 3; 5; 5; 5; 6; 6; 5; 6	6; 3; 5; 5; 5; 6; 6; 5; 6	6; 3; 5; 5; 5; 6; 6; 5; 6	5	By MS/MS; By MS/MS; By MS/MS; By MS/MS; By MS/MS; By MS/MS; By MS/MS; By MS/MS; By MS/MS	33.6; 17.3; 27; 27; 24.8; 35.5; 34; 27; 33	57843; 52019; 80749; 72117; 88696; 131470; 58131; 69781; 89846	50353; 60951; 56386; 48847; 48003; 62430; 43449; 29110; 39274	2; 5; 8; 12; 12; 7; 6; 6; 8	6; 7; 4; 6; 8; 5; 6; 4; 5	6; 7; 4; 6; 8; 5; 6; 4; 5	6; 7; 4; 6; 8; 5; 6; 4; 5	6	By MS/MS; By MS/MS; By MS/MS; By MS/MS; By MS/MS; By MS/MS; By MS/MS; By MS/MS; By matching	29.6; 36.2; 23.6; 29.9; 39.9; 33; 29.6; 19.5; 26.4	60791; 46729; 7179.6; 75546; 135880; 37090; 119430; 116530; 119860	29276; 26464; 19978; 41617; 71152; 30511; 29465; 17500; 22993	3; 7; 3; 15; 16; 3; 3; 1; 0
all5138	0.965861	1	FAULT	TRUE	0.993487	0.257719	0.365493	0.0333365	0.654431	1.40107	0; 0; 1; 4; 5; 6; 1; 2; 3	0; 0; 1; 4; 5; 6; 1; 2; 3	0; 0; 1; 4; 5; 6; 1; 2; 3	2	By matching; By matching; By MS/MS; By MS/MS; By MS/MS; By MS/MS; By matching; By MS/MS; By MS/MS	0; 0; 4.8; 20.4; 23.2; 26; 2.8; 9.7; 7.9	0; 0; 0; 25232; 11240; 26823; 17465; 13431; 32205	0; 0; 0; 23178; 0; 14539; 0; 0; 24299	0; 0; 1; 4; 3; 6; 0; 2; 1	1; 1; 1; 5; 4; 0; 0; 0; 1	1; 1; 1; 5; 4; 0; 0; 0; 1	1; 1; 1; 5; 4; 0; 0; 0; 1	1	By matching; By matching; By MS/MS; By MS/MS; By MS/MS; By matching; By matching; By matching; By matching	2.3; 4.8; 2.3; 24.7; 14.5; 0; 0; 0; 2.8	509.74; 7754.7; 0; 50156; 50574; 0; 0; 0; 4448.1	0; 0; 0; 23492; 19485; 0; 0; 0; 0	0; 0; 1; 3; 6; 0; 0; 0; 0
all5218	0.22293	1	FAULT	TRUE	0.795409	0.425466	0.247605	0.0482636	0.578754	1.09274	4; 9; 4; 6; 10; 9; 6; 10; 13	4; 9; 4; 6; 10; 9; 6; 10; 13	4; 9; 4; 6; 10; 9; 6; 10; 13	9	By MS/MS; By MS/MS; By MS/MS; By MS/MS; By MS/MS; By MS/MS; By MS/MS; By MS/MS; By MS/MS	16.4; 37.2; 15.5; 23.8; 41.5; 31.4; 21.7; 38.1; 52.2	54363; 59193; 49820; 57565; 83460; 100030; 66063; 58279; 146730	64387; 40464; 39635; 42721; 25789; 40749; 51360; 17140; 43802	3; 6; 1; 7; 4; 9; 5; 7; 12	6; 6; 3; 9; 6; 8; 5; 7; 3	6; 6; 3; 9; 6; 8; 5; 7; 3	6; 6; 3; 9; 6; 8; 5; 7; 3	6	By MS/MS; By MS/MS; By MS/MS; By MS/MS; By MS/MS; By MS/MS; By MS/MS; By MS/MS; By MS/MS	22.2; 23.5; 9.6; 35; 24.7; 31.2; 17.7; 26.7; 11.2	75962; 60428; 168720; 106700; 73172; 90933; 43971; 64280; 114250	65447; 34933; 83486; 36336; 40018; 39836; 53475; 39169; 33922	4; 6; 1; 7; 5; 4; 5; 4; 0
all5219	0.541678	1	FAULT	TRUE	0.871296	0.546928	0.324922	0.098379	0.611215	1.32152	3; 4; 6; 3; 5; 6; 5; 7; 6	3; 4; 6; 3; 5; 6; 5; 7; 6	3; 4; 6; 3; 5; 6; 5; 7; 6	5	By MS/MS; By MS/MS; By MS/MS; By MS/MS; By MS/MS; By MS/MS; By MS/MS; By MS/MS; By MS/MS	9.6; 14.7; 23.5; 11.2; 18; 22.2; 17.6; 27.3; 20.2	38022; 32064; 12288; 19864; 20053; 31390; 51225; 25123; 38299	22310; 20355; 0; 19840; 16399; 13063; 24377; 7044.6; 19922	0; 3; 5; 10; 6; 7; 4; 4; 7	5; 5; 4; 3; 6; 5; 4; 5; 6	5; 5; 4; 3; 6; 5; 4; 5; 6	5; 5; 4; 3; 6; 5; 4; 5; 6	5	By MS/MS; By MS/MS; By MS/MS; By MS/MS; By MS/MS; By MS/MS; By MS/MS; By MS/MS; By MS/MS	18.4; 16.3; 14.7; 9.6; 21.6; 15.7; 14.7; 18.6; 20.2	57327; 46194; 18671; 39055; 43687; 76967; 58129; 36233; 39415	30895; 14712; 7476.1; 16702; 15168; 10599; 37472; 23355; 15856	4; 7; 3; 7; 7; 2; 4; 2; 2
all5250	0.0596379	1	FAULT	TRUE	0.482053	0.471326	0.308558	0.130158	0.215574	0.892795	3; 2; 3; 2; 1; 4; 3; 3; 4	3; 2; 3; 2; 1; 4; 3; 3; 4	3; 2; 3; 2; 1; 4; 3; 3; 4	3	By matching; By MS/MS; By MS/MS; By MS/MS; By MS/MS; By MS/MS; By matching; By MS/MS; By MS/MS	8.9; 5.8; 8.3; 6.4; 3.3; 11.4; 8; 8.9; 11.4	33239; 18228; 10930; 16198; 19073; 51973; 13394; 12485; 22986	16322; 3563.7; 4696.5; 7353.5; 0; 20311; 3525.6; 0; 7094.5	0; 1; 3; 3; 3; 4; 0; 2; 1	4; 4; 5; 3; 2; 1; 3; 2; 3	4; 4; 5; 3; 2; 1; 3; 2; 3	4; 4; 5; 3; 2; 1; 3; 2; 3	3	By MS/MS; By MS/MS; By MS/MS; By MS/MS; By MS/MS; By matching; By MS/MS; By matching; By matching	11.4; 11.4; 16.9; 8.9; 6.4; 2.5; 8.9; 6.4; 8	39933; 65147; 43827; 24566; 23658; 3445.7; 34481; 21606; 18303	19161; 42270; 16849; 8117.3; 10050; 0; 24340; 14320; 11387	1; 5; 6; 2; 4; 0; 1; 0; 0
all5263	0.431452	1	FAULT	TRUE	0.704992	0.566144	0.540461	0.335977	0.308618	1.81478	2; 2; 2; 3; 4; 3; 1; 3; 2	2; 2; 2; 3; 4; 3; 1; 3; 2	2; 2; 2; 3; 4; 3; 1; 3; 2	2	By MS/MS; By MS/MS; By MS/MS; By MS/MS; By MS/MS; By MS/MS; By matching; By MS/MS; By MS/MS	8.2; 8.2; 7.7; 10.3; 13.8; 12.1; 3.6; 11; 7.9	94666; 11166; 14273; 60908; 26776; 10888; 28080; 101280; 30926	0; 0; 12533; 0; 32174; 0; 0; 29154; 0	1; 2; 2; 2; 3; 3; 0; 3; 1	1; 4; 3; 4; 4; 3; 3; 3; 1	1; 4; 3; 4; 4; 3; 3; 3; 1	1; 4; 3; 4; 4; 3; 3; 3; 1	3	By MS/MS; By MS/MS; By MS/MS; By MS/MS; By MS/MS; By MS/MS; By MS/MS; By matching; By matching	4.4; 14.9; 10.5; 10.8; 12.6; 9.2; 11; 8.7; 3.6	5094.6; 10757; 45767; 30584; 14682; 54994; 5270.3; 30743; 30089	0; 9612.3; 66234; 34387; 28673; 0; 0; 27873; 0	1; 3; 3; 3; 5; 1; 2; 0; 0
all5265	0.158118	1	FAULT	TRUE	0.725613	0.417318	0.247773	0.0837175	0.524711	1.05911	3; 5; 5; 4; 5; 6; 5; 3; 6	3; 5; 5; 4; 5; 6; 5; 3; 6	3; 5; 5; 4; 5; 6; 5; 3; 6	5	By matching; By MS/MS; By MS/MS; By MS/MS; By MS/MS; By MS/MS; By MS/MS; By MS/MS; By MS/MS	5.4; 9; 9.5; 9; 14.1; 12.9; 10.7; 6.8; 12.2	23483; 36078; 20254; 0; 28888; 60549; 26104; 29587; 54516	11613; 20822; 15002; 0; 23257; 21900; 9322.5; 20078; 17211	0; 5; 8; 3; 4; 8; 1; 2; 4	5; 6; 7; 5; 3; 7; 7; 5; 5	5; 6; 7; 5; 3; 7; 7; 5; 5	5; 6; 7; 5; 3; 7; 7; 5; 5	5	By MS/MS; By MS/MS; By MS/MS; By MS/MS; By MS/MS; By MS/MS; By MS/MS; By MS/MS; By matching	10.1; 13.2; 13.2; 8.5; 5.6; 17.8; 16.7; 10.5; 10.2	36163; 31161; 27500; 33082; 33107; 34653; 59404; 26225; 56499	11318; 18409; 11821; 26835; 16827; 11825; 35668; 27396; 38209	4; 7; 8; 4; 4; 2; 6; 4; 0
all5305	0.796645	1	FAULT	TRUE	0.886287	0.680926	0.838099	0.101064	0.0963742	1.87548	2; 2; 2; 0; 2; 1; 1; 2; 1	2; 2; 2; 0; 2; 1; 1; 2; 1	2; 2; 2; 0; 2; 1; 1; 2; 1	2	By MS/MS; By MS/MS; By MS/MS; By matching; By MS/MS; By MS/MS; By matching; By MS/MS; By MS/MS	11.3; 10; 11.3; 0; 10.3; 5.8; 4.1; 11.3; 4.8	17022; 11527; 11304; 0; 2038.5; 4704; 1456.6; 4045; 0	11435; 0; 0; 0; 0; 4297; 0; 3899.4; 0	0; 0; 1; 0; 1; 2; 0; 2; 1	2; 3; 3; 2; 3; 0; 0; 2; 1	2; 3; 3; 2; 3; 0; 0; 2; 1	2; 3; 3; 2; 3; 0; 0; 2; 1	2	By MS/MS; By MS/MS; By MS/MS; By MS/MS; By MS/MS; By matching; By matching; By matching; By matching	9.3; 15.8; 16.2; 11.3; 16.8; 0; 0; 11.3; 5.5	6943.7; 8460.3; 9277.2; 8525.4; 3157.1; 0; 0; 5059.5; 3318.6	0; 9493.5; 0; 9329.6; 0; 0; 0; 5422; 0	1; 3; 4; 1; 3; 0; 0; 0; 0
all7151	0.000173331	1	FAULT	TRUE	2.10039	0.72703	0.423103	0.0179361	1.71009	2.56742	6; 5; 5; 5; 6; 7; 4; 6; 6	6; 5; 5; 5; 6; 7; 4; 6; 6	6; 5; 5; 5; 6; 7; 4; 6; 6	6	By MS/MS; By MS/MS; By MS/MS; By MS/MS; By MS/MS; By MS/MS; By MS/MS; By MS/MS; By MS/MS	30.7; 41.1; 25.8; 36.2; 39.9; 44.8; 22.1; 39.9; 39.9	169730; 203450; 230860; 98595; 170280; 223900; 253740; 249390; 260750	95063; 107120; 99255; 44159; 65186; 70607; 115920; 114870; 108480	3; 5; 12; 24; 18; 10; 10; 14; 14	5; 5; 4; 6; 4; 5; 5; 4; 4	5; 5; 4; 6; 4; 5; 5; 4; 4	5; 5; 4; 6; 4; 5; 5; 4; 4	5	By MS/MS; By MS/MS; By MS/MS; By MS/MS; By MS/MS; By MS/MS; By MS/MS; By MS/MS; By matching	39.9; 39.9; 27; 30.7; 36.2; 36.2; 39.3; 35.6; 17.8	69855; 80322; 48856; 142620; 85895; 73956; 32953; 14829; 34392	33303; 43185; 36181; 60621; 47962; 44472; 27972; 31791; 35194	3; 7; 8; 22; 17; 10; 1; 2; 0
all7185	0.194331	1	FAULT	TRUE	1.2151	0.384772	0.297328	0.0223054	0.940843	1.54479	3; 4; 4; 4; 4; 3; 2; 1; 1	3; 4; 4; 4; 4; 3; 2; 1; 1	3; 4; 4; 4; 4; 3; 2; 1; 1	3	By MS/MS; By MS/MS; By MS/MS; By MS/MS; By MS/MS; By MS/MS; By matching; By matching; By MS/MS	9.6; 14; 14; 14; 11.3; 8.7; 6.6; 3.4; 3	21301; 10101; 23622; 25793; 18710; 7935.6; 9964.9; 958.1; 14980	14815; 7954.8; 13838; 11774; 12588; 0; 9635.9; 0; 0	1; 3; 3; 6; 6; 5; 0; 0; 1	2; 2; 3; 4; 5; 3; 2; 1; 1	2; 2; 3; 4; 5; 3; 2; 1; 1	2; 2; 3; 4; 5; 3; 2; 1; 1	2	By MS/MS; By MS/MS; By MS/MS; By MS/MS; By MS/MS; By matching; By MS/MS; By matching; By matching	6.2; 6.6; 9.6; 14.6; 14.6; 9.6; 6.4; 3.2; 3.2	14463; 5006; 16654; 21168; 23817; 8978.5; 0; 445.14; 7591.9	9252.6; 0; 7734.3; 12366; 11551; 5734.9; 0; 0; 0	1; 2; 5; 4; 5; 0; 1; 0; 0
all7262	0.278488	1	FAULT	TRUE	0.740367	0.550959	0.343091	0.101803	0.45267	1.19589	2; 2; 2; 3; 3; 3; 2; 3; 3	2; 2; 2; 3; 3; 3; 2; 3; 3	2; 2; 2; 3; 3; 3; 2; 3; 3	3	By MS/MS; By MS/MS; By MS/MS; By MS/MS; By MS/MS; By MS/MS; By MS/MS; By MS/MS; By MS/MS	27.1; 18.8; 18.8; 36.1; 36.1; 36.1; 27.1; 36.1; 36.1	45727; 25238; 28667; 24430; 12705; 47747; 43874; 59235; 54386	36733; 0; 36557; 12096; 9336.8; 14601; 15875; 22533; 18492	1; 4; 3; 5; 5; 6; 1; 2; 1	1; 3; 3; 3; 3; 2; 3; 1; 3	1; 3; 3; 3; 3; 2; 3; 1; 3	1; 3; 3; 3; 3; 2; 3; 1; 3	3	By MS/MS; By MS/MS; By MS/MS; By MS/MS; By MS/MS; By MS/MS; By MS/MS; By MS/MS; By MS/MS	17.3; 36.1; 36.1; 36.1; 36.1; 26.3; 36.1; 17.3; 36.1	0; 54667; 61273; 22560; 19737; 33199; 75251; 43902; 65931	0; 19834; 28079; 11730; 9956.6; 18821; 33933; 40196; 43314	2; 8; 5; 5; 5; 6; 6; 0; 2
all7362; alr8011	0.993042	1	FAULT	TRUE	1.00471	0.926486	#N/A	1.27076	#N/A	#N/A	1; 3; 2; 2; 1; 2; 2; 2; 1	1; 3; 2; 2; 1; 2; 2; 2; 1	1; 3; 2; 2; 1; 2; 2; 2; 1	2	By matching; By MS/MS; By MS/MS; By MS/MS; By matching; By MS/MS; By MS/MS; By MS/MS; By matching	3.6; 21.5; 8.8; 14.2; 3.6; 10.9; 10.9; 8.8; 3.6	1959.4; 6141.9; 9002.6; 6006.7; 2102.2; 9639.6; 19350; 9167.8; 5541.2	0; 0; 0; 0; 0; 6251.5; 12069; 0; 0	0; 2; 1; 1; 0; 1; 1; 1; 0	1; 0; 2; 0; 2; 3; 2; 0; 0	1; 0; 2; 0; 2; 3; 2; 0; 0	1; 0; 2; 0; 2; 3; 2; 0; 0	1	By matching; By matching; By MS/MS; By matching; By MS/MS; By matching; By matching; By matching; By matching	3.6; 0; 10.9; 0; 10.9; 16.1; 10.9; 0; 0	1694.4; 0; 17312; 0; 11572; 9590; 2252; 0; 0	0; 0; 16384; 0; 0; 3614.6; 3985.5; 0; 0	0; 0; 2; 0; 2; 0; 0; 0; 0
all7372	0.228797	1	FAULT	TRUE	2.24123	1.64676	#N/A	#N/A	#N/A	#N/A	3; 2; 3; 2; 1; 2; 0; 1; 0	3; 2; 3; 2; 1; 2; 0; 1; 0	3; 2; 3; 2; 1; 2; 0; 1; 0	2	By matching; By MS/MS; By MS/MS; By MS/MS; By MS/MS; By MS/MS; By matching; By matching; By matching	18.1; 7.7; 22.6; 21.9; 14.8; 21.9; 0; 7.1; 0	98762; 178630; 42938; 10168; 0; 52848; 0; 5493.7; 0	34244; 78821; 26946; 11805; 0; 0; 0; 0; 0	0; 1; 1; 1; 1; 4; 0; 0; 0	1; 1; 2; 0; 0; 1; 2; 0; 0	1; 1; 2; 0; 0; 1; 2; 0; 0	1; 1; 2; 0; 0; 1; 2; 0; 0	1	By matching; By matching; By MS/MS; By matching; By matching; By MS/MS; By matching; By matching; By matching	7.1; 7.1; 7.7; 0; 0; 7.1; 17.4; 0; 0	7646.2; 2930.3; 80095; 0; 0; 43432; 13603; 0; 0	0; 0; 0; 0; 0; 0; 15025; 0; 0	0; 0; 4; 0; 0; 1; 0; 0; 0
all7597	0.81546	1	FAULT	TRUE	1.06158	0.777928	0.466626	0.0886047	0.665223	1.66434	3; 4; 3; 2; 2; 3; 3; 3; 2	3; 4; 3; 2; 2; 3; 3; 3; 2	3; 4; 3; 2; 2; 3; 3; 3; 2	3	By MS/MS; By MS/MS; By MS/MS; By MS/MS; By MS/MS; By MS/MS; By MS/MS; By MS/MS; By MS/MS	27.4; 33.1; 27.4; 22.3; 22.3; 28; 27.4; 27.4; 22.3	178380; 186970; 183730; 68121; 84861; 152750; 223320; 241420; 165650	122190; 78945; 45648; 26277; 34611; 39762; 57464; 74801; 57882	3; 4; 5; 4; 3; 6; 4; 4; 3	2; 2; 4; 2; 4; 2; 4; 2; 2	2; 2; 4; 2; 4; 2; 4; 2; 2	2; 2; 4; 2; 4; 2; 4; 2; 2	2	By MS/MS; By MS/MS; By MS/MS; By MS/MS; By MS/MS; By MS/MS; By MS/MS; By matching; By matching	22.3; 22.3; 33.1; 22.3; 36.9; 16.6; 36.9; 15.9; 16.6	175790; 333320; 70780; 94695; 112110; 80045; 14364; 39794; 14555	41278; 107760; 38957; 52590; 45013; 69827; 37213; 29854; 0	2; 1; 4; 2; 3; 2; 2; 0; 0
all7598	0.863645	1	FAULT	TRUE	1.04325	0.667567	0.438808	0.0457286	0.641267	1.54521	2; 3; 3; 2; 4; 3; 2; 3; 3	2; 3; 3; 2; 4; 3; 2; 3; 3	2; 3; 3; 2; 4; 3; 2; 3; 3	3	By MS/MS; By MS/MS; By MS/MS; By MS/MS; By MS/MS; By MS/MS; By MS/MS; By MS/MS; By MS/MS	17; 24; 22.8; 14.6; 29.8; 29.8; 17; 22.8; 22.8	45332; 46603; 26234; 39188; 45957; 18173; 21328; 57303; 16155	43389; 43216; 9503.6; 35578; 37103; 0; 0; 26623; 8848.9	2; 4; 4; 3; 4; 4; 3; 3; 4	3; 3; 3; 3; 3; 2; 3; 2; 3	3; 3; 3; 3; 3; 2; 3; 2; 3	3; 3; 3; 3; 3; 2; 3; 2; 3	3	By MS/MS; By MS/MS; By MS/MS; By MS/MS; By MS/MS; By MS/MS; By MS/MS; By MS/MS; By matching	22.8; 22.8; 21.6; 22.8; 22.8; 15.8; 24; 14; 24	32865; 39306; 32951; 57289; 43314; 15371; 17558; 188.41; 20047	20048; 33858; 34370; 39031; 42858; 13004; 17275; 0; 17334	2; 3; 4; 6; 5; 2; 3; 1; 0
all7607	0.381577	1	FAULT	TRUE	0.665501	0.630853	0.646118	0.121762	0.0621665	1.45337	2; 1; 2; 3; 3; 2; 2; 2; 1	2; 1; 2; 3; 3; 2; 2; 2; 1	2; 1; 2; 3; 3; 2; 2; 2; 1	2	By MS/MS; By MS/MS; By MS/MS; By MS/MS; By MS/MS; By MS/MS; By MS/MS; By MS/MS; By MS/MS	22.4; 9.9; 16.8; 29.2; 29.2; 22.4; 22.4; 22.4; 9.9	32021; 18808; 32517; 6428.8; 38185; 7157.3; 0; 17525; 5490.2	0; 0; 3344.4; 7088.7; 25290; 0; 0; 8114.2; 0	1; 2; 2; 2; 2; 3; 2; 2; 1	0; 2; 2; 2; 2; 1; 1; 1; 0	0; 2; 2; 2; 2; 1; 1; 1; 0	0; 2; 2; 2; 2; 1; 1; 1; 0	1	By matching; By MS/MS; By MS/MS; By MS/MS; By MS/MS; By MS/MS; By MS/MS; By MS/MS; By matching	0; 16.8; 16.8; 16.8; 16.8; 9.9; 9.9; 9.9; 0	0; 15835; 7802.2; 39745; 3770.7; 3348; 0; 0; 0	0; 17953; 10170; 21643; 0; 0; 0; 0; 0	0; 3; 1; 5; 4; 1; 1; 1; 0
all7611	0.424857	1	FAULT	FAULT	3.04179	4.03621	4.96786	0.603322	0	16.8125	1; 2; 1; 2; 1; 3; 0; 3; 0	1; 2; 1; 2; 1; 3; 0; 3; 0	1; 2; 1; 2; 1; 3; 0; 3; 0	1	By matching; By MS/MS; By MS/MS; By MS/MS; By MS/MS; By MS/MS; By matching; By MS/MS; By matching	8.5; 15.8; 8.5; 13; 8.5; 20.3; 0; 20.3; 0	1827; 1782.2; 2190.9; 26060; 0; 36019; 0; 6750.8; 0	0; 0; 0; 150690; 0; 36629; 0; 8203.2; 0	0; 2; 2; 2; 1; 2; 0; 0; 0	4; 0; 0; 1; 2; 2; 1; 0; 1	4; 0; 0; 1; 2; 2; 1; 0; 1	4; 0; 0; 1; 2; 2; 1; 0; 1	1	By MS/MS; By matching; By matching; By matching; By MS/MS; By matching; By matching; By matching; By MS/MS	32.2; 0; 0; 8.5; 15.8; 11.9; 4.5; 0; 7.3	8867.7; 0; 0; 2967.6; 7884.4; 22341; 504.37; 0; 15553	8142.3; 0; 0; 0; 21281; 27681; 0; 0; 0	1; 0; 0; 0; 4; 0; 0; 0; 0
all7618	0.124297	1	FAULT	TRUE	0.548425	0.30496	0.414359	4.60547e-05	0.134082	0.962818	1; 2; 0; 3; 2; 2; 1; 0; 1	1; 2; 0; 3; 2; 2; 1; 0; 1	1; 2; 0; 3; 2; 2; 1; 0; 1	1	By matching; By matching; By matching; By MS/MS; By MS/MS; By MS/MS; By matching; By matching; By matching	0.9; 1.8; 0; 3.5; 1.9; 1.9; 0.9; 0; 0.9	112830; 149910; 0; 18493; 19163; 39264; 12603; 0; 3873.4	0; 0; 0; 51643; 178890; 199900; 0; 0; 0	0; 0; 0; 3; 1; 1; 0; 0; 0	2; 2; 3; 1; 3; 2; 1; 2; 0	2; 2; 3; 1; 3; 2; 1; 2; 0	2; 2; 3; 1; 3; 2; 1; 2; 0	2	By matching; By matching; By matching; By MS/MS; By MS/MS; By matching; By matching; By matching; By matching	1.9; 1.8; 3.4; 0.9; 3.7; 1.8; 0.9; 1.8; 0	112170; 37193; 64200; 5992.8; 10627; 10083; 786430; 16788; 0	242950; 0; 247510; 0; 0; 0; 0; 0; 0	0; 0; 0; 1; 2; 0; 0; 0; 0
alr0020	0.621986	1	FAULT	TRUE	1.03329	0.202275	0.117716	0.0112205	0.926051	1.16397	36; 38; 36; 44; 40; 50; 35; 39; 32	36; 38; 36; 44; 40; 50; 35; 39; 32	36; 38; 36; 44; 40; 50; 35; 39; 32	38	By MS/MS; By MS/MS; By MS/MS; By MS/MS; By MS/MS; By MS/MS; By MS/MS; By MS/MS; By MS/MS	39.7; 40.3; 38.3; 49.7; 43.6; 55.6; 40.7; 42.8; 39.1	1765100; 2450400; 2495700; 2391200; 2133300; 3311200; 3237200; 2697200; 2638500	1067400; 1282900; 1419900; 1317200; 1313800; 1051600; 1320300; 1214200; 1326000	31; 55; 60; 108; 77; 95; 51; 58; 43	29; 43; 45; 41; 42; 50; 30; 30; 33	29; 43; 45; 41; 42; 50; 30; 30; 33	29; 43; 45; 41; 42; 50; 30; 30; 33	41	By MS/MS; By MS/MS; By MS/MS; By MS/MS; By MS/MS; By MS/MS; By MS/MS; By MS/MS; By MS/MS	36.1; 43.6; 51.1; 45.3; 46.3; 55.3; 33; 34.7; 36.7	2645900; 2225600; 2363400; 2246400; 2247200; 2592900; 1341200; 1289900; 1370900	1449400; 1376600; 1130200; 1262800; 1209300; 1017400; 1008500; 939470; 744650	34; 97; 106; 103; 112; 51; 32; 22; 18
alr0021	0.157683	1	FAULT	TRUE	0.466789	0.517371	0.30109	0.347593	0.267373	1.1636	9; 11; 10; 11; 9; 11; 10; 11; 8	8; 11; 9; 11; 8; 10; 9; 10; 7	8; 11; 9; 11; 8; 10; 9; 10; 7	9	By MS/MS; By MS/MS; By MS/MS; By MS/MS; By MS/MS; By MS/MS; By MS/MS; By MS/MS; By MS/MS	77.6; 87.6; 83.2; 83.9; 77.6; 85.7; 83.9; 90.1; 72	3600300; 3851500; 4610700; 2623500; 2124900; 5056000; 879690; 1907400; 1033500	308310; 468620; 646900; 1198000; 1202900; 1366500; 764870; 952760; 661830	126; 243; 275; 281; 364; 330; 233; 211; 312	8; 11; 11; 13; 11; 10; 8; 6; 8	7; 10; 10; 12; 10; 9; 7; 6; 7	7; 10; 10; 12; 10; 9; 7; 6; 7	9	By MS/MS; By MS/MS; By MS/MS; By MS/MS; By MS/MS; By MS/MS; By MS/MS; By MS/MS; By MS/MS	75.2; 85.1; 86.3; 92.5; 84.5; 83.2; 75.2; 61.5; 75.2	1065200; 2619600; 5351700; 1724000; 1971900; 8526800; 1239200; 1159300; 3796500	532530; 1281700; 2047600; 832560; 926130; 4862100; 1188200; 1141700; 1221600	199; 276; 244; 567; 264; 126; 109; 93; 59
alr0022	0.290453	1	FAULT	TRUE	0.868054	0.314257	0.182885	0.0374659	0.712395	1.09129	12; 11; 9; 13; 15; 12; 10; 13; 13	12; 11; 9; 13; 15; 12; 10; 13; 13	11; 11; 8; 13; 14; 11; 9; 12; 12	11	By MS/MS; By MS/MS; By MS/MS; By MS/MS; By MS/MS; By MS/MS; By MS/MS; By MS/MS; By MS/MS	88.9; 79; 69.1; 88.9; 87; 84.6; 70.4; 87; 88.9	7175700; 7603600; 8596400; 5832200; 6260600; 9749700; 6537700; 7369300; 8478200	2351000; 3081000; 3304300; 2793700; 3175500; 4110600; 3149500; 3707500; 3465800	36; 74; 110; 231; 181; 168; 61; 87; 94	9; 12; 11; 11; 13; 11; 10; 11; 12	9; 12; 11; 11; 13; 11; 10; 11; 12	8; 11; 10; 10; 12; 10; 9; 11; 11	10	By MS/MS; By MS/MS; By MS/MS; By MS/MS; By MS/MS; By MS/MS; By MS/MS; By MS/MS; By MS/MS	69.1; 84; 85.8; 79; 84.6; 81.5; 77.8; 84.6; 83.3	6988600; 5103000; 7940500; 5424400; 6089100; 8624500; 3346100; 3618100; 3035700	2793800; 3408600; 5028400; 3105700; 3451900; 4649500; 2631900; 2577900; 2880700	61; 158; 179; 234; 223; 64; 23; 14; 17
alr0051	0.204232	1	FAULT	TRUE	1.14243	0.336026	0.195554	0.0109953	0.958084	1.35218	10; 9; 10; 13; 10; 11; 10; 10; 9	10; 9; 10; 13; 10; 11; 10; 10; 9	10; 9; 10; 13; 10; 11; 10; 10; 9	10	By MS/MS; By MS/MS; By MS/MS; By MS/MS; By MS/MS; By MS/MS; By MS/MS; By MS/MS; By MS/MS	49.4; 38.5; 48.8; 61; 48.6; 52.7; 50.9; 50.1; 46	102340; 228280; 224900; 119390; 198950; 229020; 230190; 164310; 137050	96127; 123720; 143790; 109270; 73203; 84417; 85435; 80995; 85757	8; 10; 11; 8; 11; 9; 9; 9; 9	6; 8; 13; 9; 11; 10; 11; 10; 9	6; 8; 13; 9; 11; 10; 11; 10; 9	6; 8; 13; 9; 11; 10; 11; 10; 9	10	By MS/MS; By MS/MS; By MS/MS; By MS/MS; By MS/MS; By MS/MS; By MS/MS; By MS/MS; By MS/MS	32; 40.3; 60.5; 44.7; 53; 50.1; 51.9; 47; 41.6	156000; 147400; 179490; 80869; 200710; 100950; 117950; 81442; 152900	85197; 77829; 75908; 59916; 79791; 59552; 84297; 95304; 95318	9; 8; 15; 13; 12; 7; 10; 8; 4
alr0052	0.341329	1	FAULT	TRUE	0.493896	0.644577	0.517952	0.745283	0.166558	3.71145	3; 6; 4; 5; 5; 6; 4; 2; 4	3; 6; 4; 5; 5; 6; 4; 2; 4	3; 6; 4; 5; 5; 6; 4; 2; 4	4	By MS/MS; By MS/MS; By MS/MS; By MS/MS; By MS/MS; By MS/MS; By MS/MS; By MS/MS; By MS/MS	34.6; 67.3; 49.5; 58.9; 58.9; 67.3; 49.5; 23.4; 56.1	33.411; 4065.2; 14514; 77700; 90509; 211570; 8222.6; 0; 6516.2	0; 1876.1; 0; 55203; 58342; 59574; 0; 0; 0	0; 1; 2; 6; 3; 3; 1; 0; 1	2; 4; 5; 5; 5; 5; 4; 4; 3	2; 4; 5; 5; 5; 5; 4; 4; 3	2; 4; 5; 5; 5; 5; 4; 4; 3	4	By MS/MS; By MS/MS; By MS/MS; By MS/MS; By MS/MS; By MS/MS; By MS/MS; By MS/MS; By MS/MS	26.2; 43.9; 58.9; 58.9; 58.9; 57.9; 54.2; 47.7; 34.6	1850.9; 66164; 81677; 59894; 144950; 216560; 1056.3; 11190; 2669.6	0; 98207; 17122; 41149; 83995; 217820; 0; 17388; 0	0; 5; 5; 5; 5; 4; 1; 0; 0
alr0114	0.329291	1	FAULT	TRUE	1.16945	0.531241	0.321175	0.0446576	0.891004	1.55723	6; 5; 7; 6; 5; 8; 4; 8; 7	6; 5; 7; 6; 5; 8; 4; 8; 7	6; 5; 7; 6; 5; 8; 4; 8; 7	6	By MS/MS; By MS/MS; By MS/MS; By MS/MS; By MS/MS; By MS/MS; By MS/MS; By MS/MS; By MS/MS	35; 28.1; 33.6; 32.5; 25.9; 42; 21.9; 40.1; 31.4	23349; 81958; 108230; 55961; 68923; 118950; 78195; 145440; 164620	17528; 58965; 53854; 37690; 26637; 37871; 49475; 49576; 59577	3; 5; 15; 7; 4; 8; 4; 10; 10	0; 8; 6; 5; 7; 5; 6; 5; 5	0; 8; 6; 5; 7; 5; 6; 5; 5	0; 8; 6; 5; 7; 5; 6; 5; 5	5	By matching; By MS/MS; By MS/MS; By MS/MS; By MS/MS; By MS/MS; By MS/MS; By matching; By matching	0; 38; 30.7; 29.6; 35.4; 26.3; 26.3; 20.4; 30.3	0; 96710; 106930; 46551; 51441; 47670; 45855; 53918; 34587	0; 30019; 48967; 22892; 33976; 23602; 48660; 40723; 22401	0; 6; 6; 3; 4; 3; 5; 0; 0
alr0128	0.2359	1	FAULT	TRUE	1.55242	1.34766	0.855671	0.105602	0.81256	2.65887	5; 5; 2; 6; 5; 8; 2; 4; 4	5; 5; 2; 6; 5; 8; 2; 4; 4	5; 5; 2; 6; 5; 8; 2; 4; 4	5	By MS/MS; By MS/MS; By MS/MS; By MS/MS; By MS/MS; By MS/MS; By MS/MS; By MS/MS; By matching	16; 16.7; 7.6; 18.5; 16.3; 23.2; 6.4; 15.3; 11.8	109130; 84020; 0; 126010; 101210; 165630; 14802; 22779; 14218	24581; 73058; 0; 53036; 52681; 57366; 0; 8403.1; 4387.3	1; 3; 2; 10; 8; 12; 1; 1; 0	4; 5; 7; 6; 6; 5; 7; 3; 6	4; 5; 7; 6; 6; 5; 7; 3; 6	4; 5; 7; 6; 6; 5; 7; 3; 6	6	By matching; By MS/MS; By MS/MS; By MS/MS; By MS/MS; By MS/MS; By MS/MS; By MS/MS; By MS/MS	12.6; 17; 22.2; 19.2; 21.4; 14.8; 22.4; 8.4; 18	34822; 31392; 38827; 68457; 25525; 87479; 15397; 61589; 69065	6297.3; 27847; 18794; 48504; 15724; 35116; 11198; 20416; 30402	0; 6; 7; 7; 6; 3; 2; 0; 2
alr0140	0.768332	1	FAULT	TRUE	0.949759	0.338824	0.302618	0.0507309	0.685797	1.31523	3; 3; 3; 6; 2; 3; 4; 4; 2	3; 3; 3; 6; 2; 3; 4; 4; 2	3; 3; 3; 6; 2; 3; 4; 4; 2	3	By MS/MS; By MS/MS; By matching; By MS/MS; By MS/MS; By MS/MS; By MS/MS; By MS/MS; By MS/MS	8.5; 11.2; 8.5; 16.3; 7.2; 11.1; 13.8; 11.6; 5.8	15260; 8640.6; 31542; 37048; 5327.2; 8212.2; 26236; 6828.1; 6804	0; 0; 10613; 9591.1; 0; 15539; 13908; 0; 0	1; 1; 0; 1; 2; 3; 0; 2; 2	4; 6; 4; 4; 5; 1; 1; 1; 1	4; 6; 4; 4; 5; 1; 1; 1; 1	4; 6; 4; 4; 5; 1; 1; 1; 1	4	By MS/MS; By MS/MS; By MS/MS; By MS/MS; By MS/MS; By MS/MS; By matching; By matching; By matching	12.9; 17.9; 12; 13.9; 18.1; 4.5; 3.8; 1.4; 3.1	14300; 20894; 12578; 29259; 19751; 0; 2760.1; 2065.6; 3613.9	14413; 7380.2; 13294; 13196; 15533; 0; 0; 0; 0	2; 3; 2; 2; 3; 2; 0; 0; 0
alr0162	0.0676815	1	FAULT	TRUE	0.577248	0.408538	0.271545	0.0896091	0.343855	0.924278	4; 3; 5; 1; 4; 2; 4; 4; 2	4; 3; 5; 1; 4; 2; 4; 4; 2	4; 3; 5; 1; 4; 2; 4; 4; 2	4	By MS/MS; By MS/MS; By MS/MS; By MS/MS; By MS/MS; By MS/MS; By MS/MS; By MS/MS; By matching	19.5; 15.4; 23.7; 4.1; 21.4; 8.3; 17.3; 17.3; 8.3	30218; 69316; 46586; 8585.3; 25076; 4160.8; 34309; 39718; 19092	7178.6; 26237; 36400; 0; 8416.2; 10150; 14754; 16823; 12785	2; 3; 6; 1; 3; 2; 1; 1; 0	1; 5; 4; 3; 1; 2; 5; 3; 2	1; 5; 4; 3; 1; 2; 5; 3; 2	1; 5; 4; 3; 1; 2; 5; 3; 2	3	By MS/MS; By MS/MS; By MS/MS; By MS/MS; By MS/MS; By matching; By MS/MS; By MS/MS; By matching	4.9; 23.7; 18; 13.2; 4.9; 11.7; 24.8; 13.2; 8.3	27799; 34314; 60210; 19469; 7236.5; 6471.8; 74462; 41561; 24492	0; 26516; 44721; 12818; 0; 0; 24823; 26196; 23098	0; 9; 8; 2; 2; 0; 3; 1; 0
alr0223	0.973582	1	FAULT	TRUE	0.99359	0.482823	0.334259	0.0776521	0.719284	1.4352	2; 3; 3; 1; 2; 4; 3; 1; 3	2; 3; 3; 1; 2; 4; 3; 1; 3	2; 3; 3; 1; 2; 4; 3; 1; 3	3	By matching; By MS/MS; By MS/MS; By MS/MS; By MS/MS; By MS/MS; By MS/MS; By MS/MS; By MS/MS	8.9; 12.4; 15.3; 5.4; 8.9; 15.1; 12.4; 5.4; 11.6	857.97; 43348; 6956; 20544; 20749; 14320; 39586; 47122; 23699	0; 19465; 20470; 9149.9; 10755; 10475; 14746; 18516; 23099	0; 2; 5; 3; 3; 6; 4; 1; 0	2; 3; 3; 2; 3; 2; 3; 3; 0	2; 3; 3; 2; 3; 2; 3; 3; 0	2; 3; 3; 2; 3; 2; 3; 3; 0	3	By MS/MS; By MS/MS; By MS/MS; By MS/MS; By MS/MS; By MS/MS; By MS/MS; By MS/MS; By matching	8.9; 12.4; 15.3; 8.9; 12.4; 8.9; 12.4; 11.6; 0	0; 25920; 15612; 13675; 7761; 14620; 12794; 8965.8; 0	0; 17219; 13453; 0; 9203.8; 8096.3; 22616; 15198; 0	3; 3; 1; 4; 1; 3; 3; 0; 0
alr0237	0.0468808	1	FAULT	TRUE	0.676237	0.33294	0.200591	0.0469488	0.501394	0.917704	5; 5; 5; 8; 5; 6; 7; 6; 8	5; 5; 5; 8; 5; 6; 7; 6; 8	5; 5; 5; 8; 5; 6; 7; 6; 8	6	By matching; By MS/MS; By MS/MS; By MS/MS; By MS/MS; By MS/MS; By MS/MS; By MS/MS; By MS/MS	12.6; 12.4; 12.4; 20; 12.4; 16.9; 18.1; 16.7; 22.8	86957; 176060; 58512; 81336; 50725; 57722; 64715; 63125; 87624	32246; 70935; 47932; 32434; 31064; 26221; 35379; 46027; 29108	0; 9; 10; 13; 5; 7; 4; 8; 4	5; 10; 8; 8; 7; 5; 4; 1; 5	5; 10; 8; 8; 7; 5; 4; 1; 5	5; 10; 8; 8; 7; 5; 4; 1; 5	5	By MS/MS; By MS/MS; By MS/MS; By MS/MS; By MS/MS; By matching; By MS/MS; By matching; By MS/MS	14.5; 26.5; 23.6; 20.4; 15.1; 14.5; 9.6; 2.4; 11	49846; 142120; 178900; 81139; 117300; 92480; 84661; 15841; 72928	29865; 59503; 56448; 39444; 41468; 46300; 64597; 0; 80898	2; 16; 14; 6; 9; 0; 6; 0; 2
alr0318	0.0533489	1	FAULT	TRUE	1.3171	0.461987	0.302355	0.0294764	1.04759	1.66661	3; 3; 3; 3; 4; 4; 4; 3; 2	3; 3; 3; 3; 4; 4; 4; 3; 2	3; 3; 3; 3; 4; 4; 4; 3; 2	3	By MS/MS; By MS/MS; By MS/MS; By MS/MS; By MS/MS; By MS/MS; By MS/MS; By MS/MS; By MS/MS	40.2; 40.2; 40.2; 40.2; 47; 47; 47; 40.2; 29.9	119820; 112800; 177210; 145110; 143440; 101290; 155100; 168530; 75182	62921; 51880; 82293; 74172; 62558; 34932; 99120; 77783; 63285	2; 5; 4; 5; 4; 7; 2; 3; 3	2; 4; 2; 4; 4; 4; 4; 2; 3	2; 4; 2; 4; 4; 4; 4; 2; 3	2; 4; 2; 4; 4; 4; 4; 2; 3	4	By MS/MS; By MS/MS; By MS/MS; By MS/MS; By MS/MS; By MS/MS; By MS/MS; By MS/MS; By MS/MS	29.9; 47; 29.9; 47; 47; 47; 47; 29.9; 29.1	73582; 94566; 42871; 154470; 148390; 83646; 65207; 0; 37344	0; 48460; 0; 67996; 66038; 39303; 30022; 0; 36984	2; 3; 1; 5; 3; 1; 1; 1; 0
alr0335	0.706273	1	FAULT	TRUE	0.930657	0.516637	0.311283	0.0254306	0.63869	1.27119	5; 5; 5; 5; 7; 5; 4; 3; 4	5; 5; 5; 5; 7; 5; 4; 3; 4	5; 5; 5; 5; 7; 5; 4; 3; 4	5	By MS/MS; By MS/MS; By MS/MS; By MS/MS; By MS/MS; By MS/MS; By MS/MS; By MS/MS; By MS/MS	13.2; 13; 15.3; 13.8; 17.7; 12; 9.8; 6.2; 9.1	146820; 35358; 169830; 55472; 39254; 20503; 40110; 46382; 37974	84625; 25517; 67528; 45603; 15675; 22707; 62344; 62586; 67636	1; 2; 3; 3; 3; 4; 3; 2; 2	5; 5; 5; 2; 4; 2; 5; 1; 2	5; 5; 5; 2; 4; 2; 5; 1; 2	5; 5; 5; 2; 4; 2; 5; 1; 2	4	By MS/MS; By MS/MS; By MS/MS; By MS/MS; By MS/MS; By MS/MS; By MS/MS; By matching; By matching	13; 12; 11.2; 5.4; 7.8; 4.7; 10.1; 2.6; 5.2	57011; 21605; 56004; 15438; 54116; 13341; 28246; 9303.4; 9705.4	52543; 41692; 55207; 40698; 46708; 56092; 53501; 0; 0	4; 5; 3; 1; 2; 2; 4; 0; 0
alr0397	0.188764	1	FAULT	TRUE	0.505914	0.619532	0.374209	0.315465	0.230216	1.24791	6; 10; 10; 3; 2; 4; 4; 4; 2	6; 10; 10; 3; 2; 4; 4; 4; 2	6; 10; 10; 3; 2; 4; 4; 4; 2	4	By MS/MS; By MS/MS; By MS/MS; By MS/MS; By matching; By MS/MS; By matching; By MS/MS; By MS/MS	9.3; 18.2; 18.6; 3.3; 5.9; 6.8; 6.6; 6.9; 4.6	66831; 118670; 29826; 7138.2; 32754; 15524; 28902; 8642.8; 12175	38779; 76486; 37470; 20058; 21925; 6343.1; 21879; 3171.2; 15927	5; 8; 10; 2; 0; 1; 0; 1; 2	8; 12; 13; 3; 1; 7; 5; 6; 2	8; 12; 13; 3; 1; 7; 5; 6; 2	8; 12; 13; 3; 1; 7; 5; 6; 2	6	By MS/MS; By MS/MS; By MS/MS; By matching; By matching; By MS/MS; By MS/MS; By MS/MS; By matching	14.8; 20.8; 22.5; 4.4; 1.3; 12.8; 8.9; 9.6; 3.6	66670; 138630; 135650; 3829.7; 1162.5; 38156; 20689; 384750; 7403.3	30143; 100640; 138690; 5601.9; 0; 13773; 39907; 53045; 18366	7; 17; 19; 0; 0; 1; 4; 1; 0
alr0517	0.0837535	1	FAULT	TRUE	0.591314	0.298304	0.228541	0.104817	0.409273	0.911828	2; 4; 3; 3; 4; 4; 2; 6; 3	2; 4; 3; 3; 4; 4; 2; 6; 3	2; 4; 3; 3; 4; 4; 2; 6; 3	3	By MS/MS; By MS/MS; By MS/MS; By MS/MS; By MS/MS; By MS/MS; By MS/MS; By MS/MS; By MS/MS	10.8; 22.2; 17.2; 17.5; 20.3; 30.5; 19.4; 31.4; 16	0; 14762; 35469; 32857; 22974; 21970; 29662; 38694; 4170	0; 13277; 18406; 18908; 13938; 5677.7; 13800; 16040; 0	2; 2; 2; 3; 2; 2; 2; 5; 3	5; 2; 2; 2; 3; 2; 3; 3; 2	5; 2; 2; 2; 3; 2; 3; 3; 2	5; 2; 2; 2; 3; 2; 3; 3; 2	2	By MS/MS; By MS/MS; By MS/MS; By MS/MS; By MS/MS; By MS/MS; By MS/MS; By matching; By matching	26.8; 10.2; 11.1; 11.1; 21.2; 13.2; 13.5; 14.8; 8.9	35971; 13423; 0; 10319; 14060; 14094; 30046; 54718; 8562.3	12946; 20494; 0; 0; 0; 13400; 25400; 36758; 0	1; 2; 2; 3; 3; 1; 2; 0; 0
alr0523	0.879553	1	FAULT	TRUE	0.963924	0.676977	0.393974	0.137557	0.666436	1.5689	12; 12; 13; 13; 12; 13; 11; 11; 12	12; 12; 13; 13; 12; 13; 11; 11; 12	12; 12; 13; 13; 12; 13; 11; 11; 12	12	By MS/MS; By MS/MS; By MS/MS; By MS/MS; By MS/MS; By MS/MS; By MS/MS; By MS/MS; By MS/MS	75; 75; 75; 75; 75; 78.5; 64; 75; 75	5467200; 5320000; 4624900; 2310500; 2524800; 3118600; 3070900; 2942800; 3275000	2097400; 1844800; 1770300; 1177500; 1203400; 848260; 1510100; 1397800; 1365600	37; 57; 50; 64; 54; 49; 33; 27; 35	13; 12; 13; 13; 13; 12; 9; 11; 8	13; 12; 13; 13; 13; 12; 9; 11; 8	13; 12; 13; 13; 13; 12; 9; 11; 8	12	By MS/MS; By MS/MS; By MS/MS; By MS/MS; By MS/MS; By MS/MS; By MS/MS; By MS/MS; By MS/MS	75; 75; 75; 75; 78.5; 75; 74.4; 75; 53.5	2773900; 3618800; 5689400; 1697300; 1606500; 1973700; 464980; 478870; 1679500	1530800; 2410800; 2116100; 1055800; 1179100; 927440; 407490; 248110; 2853600	44; 61; 67; 67; 48; 24; 9; 4; 10
alr0524	0.181927	1	FAULT	TRUE	0.600316	0.521602	0.303552	0.219397	0.386274	1.15181	9; 10; 9; 6; 6; 8; 9; 7; 8	9; 10; 9; 6; 6; 8; 9; 7; 8	9; 10; 9; 6; 6; 8; 9; 7; 8	8	By MS/MS; By MS/MS; By MS/MS; By MS/MS; By MS/MS; By MS/MS; By MS/MS; By MS/MS; By MS/MS	66; 66.7; 66; 49.4; 50; 61.7; 54.9; 61.7; 66	2048100; 389310; 2491100; 1031300; 450020; 1290500; 1331000; 2333200; 2411100	573870; 258100; 562690; 535840; 231910; 351390; 422170; 592720; 628310	57; 100; 107; 100; 93; 97; 85; 102; 109	7; 9; 9; 8; 8; 9; 6; 4; 6	7; 9; 9; 8; 8; 9; 6; 4; 6	7; 9; 9; 8; 8; 9; 6; 4; 6	8	By MS/MS; By MS/MS; By MS/MS; By MS/MS; By MS/MS; By MS/MS; By MS/MS; By MS/MS; By MS/MS	61.7; 66; 66; 63; 62.3; 66; 38.9; 22.8; 42	2399400; 3316600; 2508400; 1185000; 900050; 1262400; 818230; 846440; 568930	315210; 1609200; 1641000; 1102700; 349810; 755260; 18763; 523960; 211770	72; 84; 95; 115; 107; 66; 10; 5; 6
alr0525	0.387206	1	FAULT	TRUE	0.730378	0.677226	0.394119	0.245716	0.45592	1.48069	5; 4; 6; 9; 8; 7; 5; 5; 4	5; 4; 6; 8; 7; 6; 4; 4; 3	5; 4; 6; 8; 7; 6; 4; 4; 3	5	By MS/MS; By MS/MS; By MS/MS; By MS/MS; By MS/MS; By MS/MS; By MS/MS; By MS/MS; By MS/MS	27.7; 27.7; 31.7; 43.5; 40.6; 36.3; 30.2; 28.8; 18.7	282100; 217110; 230590; 208380; 222810; 368780; 528530; 286920; 372840	194970; 179040; 175850; 112890; 120540; 104330; 261470; 96831; 267130	26; 33; 18; 11; 12; 16; 11; 7; 5	4; 9; 9; 7; 7; 5; 1; 4; 4	4; 8; 8; 6; 6; 5; 1; 3; 4	4; 8; 8; 6; 6; 5; 1; 3; 4	5	By MS/MS; By MS/MS; By MS/MS; By MS/MS; By MS/MS; By MS/MS; By MS/MS; By MS/MS; By MS/MS	27.7; 43.5; 43.5; 28.1; 36.7; 28.1; 6.5; 15.1; 16.9	279080; 620830; 725080; 194970; 184910; 259760; 132920; 109770; 147560	287600; 329200; 639250; 115240; 97044; 111380; 84333; 112490; 138300	23; 26; 23; 7; 9; 14; 4; 4; 4
alr0528	0.0909596	1	FAULT	TRUE	0.880924	0.187487	0.10911	0.0064847	0.777058	0.996291	10; 14; 13; 17; 17; 15; 14; 12; 16	10; 14; 13; 17; 17; 15; 14; 12; 16	10; 14; 13; 17; 17; 15; 14; 12; 16	14	By MS/MS; By MS/MS; By MS/MS; By MS/MS; By MS/MS; By MS/MS; By MS/MS; By MS/MS; By MS/MS	79.2; 85; 84.4; 89.6; 86.1; 85; 84.4; 82.1; 89	8829000; 9311800; 13296000; 9172300; 10315000; 11033000; 8039800; 8855600; 8448200	4355700; 2768400; 3932500; 4615200; 4173700; 3722900; 3791600; 4249700; 4413500	136; 246; 258; 315; 269; 244; 205; 168; 208	12; 14; 18; 14; 16; 13; 12; 12; 12	12; 14; 18; 14; 16; 13; 12; 12; 12	12; 14; 18; 14; 16; 13; 12; 12; 12	13	By MS/MS; By MS/MS; By MS/MS; By MS/MS; By MS/MS; By MS/MS; By MS/MS; By MS/MS; By MS/MS	84.4; 73.4; 89; 88.4; 89; 83.8; 82.1; 79.8; 82.7	8623300; 10422000; 9413100; 10246000; 9706700; 9963100; 5156000; 5728000; 4297200	3137800; 5471700; 3820900; 4342700; 4909200; 4029600; 4215400; 4218200; 3872300	203; 286; 225; 683; 303; 163; 123; 87; 59
alr0529	0.151844	1	FAULT	TRUE	0.662829	0.542164	0.315519	0.0938695	0.392998	1.06999	9; 10; 10; 9; 9; 10; 10; 9; 7	9; 10; 10; 9; 9; 10; 10; 9; 7	9; 10; 10; 9; 9; 10; 10; 9; 7	9	By MS/MS; By MS/MS; By MS/MS; By MS/MS; By MS/MS; By MS/MS; By MS/MS; By MS/MS; By MS/MS	54.6; 62; 62; 57.7; 57.7; 62; 62.6; 60.7; 50.3	10599000; 6375000; 7266700; 6654800; 3436400; 16285000; 3505000; 12721000; 8666100	3006200; 1115700; 1596400; 2317600; 1738200; 6408100; 1814800; 4635500; 2585800	110; 166; 189; 183; 178; 225; 102; 141; 122	8; 8; 10; 9; 9; 10; 8; 8; 8	8; 8; 10; 9; 9; 10; 8; 8; 8	8; 8; 10; 9; 9; 10; 8; 8; 8	8	By MS/MS; By MS/MS; By MS/MS; By MS/MS; By MS/MS; By MS/MS; By MS/MS; By MS/MS; By MS/MS	52.1; 55.8; 62; 57.7; 57.7; 62; 55.8; 60.7; 55.8	11516000; 9545700; 15557000; 1626100; 5528200; 12149000; 3820700; 3724200; 2957400	2216500; 4548900; 7214300; 1736700; 2661700; 6004200; 3230500; 3780700; 3255200	153; 225; 230; 240; 193; 96; 32; 18; 27
alr0530	0.254519	1	FAULT	TRUE	0.544139	0.70508	0.410329	0.37891	0.258617	1.49359	8; 6; 9; 13; 11; 13; 5; 7; 8	8; 6; 9; 13; 11; 13; 5; 7; 8	8; 6; 9; 12; 10; 12; 4; 6; 7	8	By MS/MS; By MS/MS; By MS/MS; By MS/MS; By MS/MS; By MS/MS; By MS/MS; By MS/MS; By MS/MS	40.9; 28; 37.4; 47.6; 37.1; 43.4; 19.2; 31.5; 29.7	988730; 1316200; 831150; 996810; 1048400; 2076100; 551600; 592230; 541150	538800; 436340; 209310; 548530; 551480; 1108900; 218800; 140000; 124240	15; 24; 25; 42; 35; 39; 8; 12; 14	7; 11; 12; 10; 10; 11; 8; 8; 6	7; 11; 12; 10; 10; 11; 8; 8; 6	7; 10; 11; 9; 9; 11; 8; 7; 6	9	By MS/MS; By MS/MS; By MS/MS; By MS/MS; By MS/MS; By MS/MS; By MS/MS; By MS/MS; By MS/MS	33.9; 43.4; 39.9; 40.2; 45.1; 46.2; 36; 32.2; 26.9	607620; 855830; 1290400; 941060; 877570; 1736400; 207750; 368000; 1818700	126150; 517180; 1017100; 523740; 487500; 1175800; 135600; 139270; 2370000	13; 32; 38; 39; 40; 24; 6; 5; 12
alr0532	0.50478	1	FAULT	TRUE	1.10859	0.644637	0.782261	0.427691	0.612063	3.26202	2; 1; 2; 3; 2; 3; 2; 2; 2	2; 1; 2; 3; 2; 3; 2; 2; 2	2; 1; 2; 3; 2; 3; 2; 2; 2	2	By MS/MS; By MS/MS; By MS/MS; By MS/MS; By MS/MS; By MS/MS; By MS/MS; By MS/MS; By MS/MS	17.8; 8; 17.8; 20.3; 17.8; 23.2; 17.8; 17.8; 17.8	7866.1; 5891; 8756; 11686; 0; 6103.2; 9313; 7787.1; 6823.6	5358.2; 0; 5044.7; 4330.3; 0; 0; 8030.7; 4015.2; 3330.5	2; 6; 3; 1; 3; 3; 2; 3; 5	0; 2; 2; 2; 3; 1; 0; 0; 1	0; 2; 2; 2; 3; 1; 0; 0; 1	0; 2; 2; 2; 3; 1; 0; 0; 1	1	By matching; By MS/MS; By matching; By MS/MS; By MS/MS; By matching; By matching; By matching; By matching	0; 15.9; 14.1; 14.1; 20.3; 8; 0; 0; 6.2	0; 1886; 6785.7; 12463; 3333; 3996.5; 0; 0; 1886	0; 0; 2776.4; 6352.8; 0; 0; 0; 0; 0	0; 1; 0; 3; 1; 0; 0; 0; 0
alr0534	0.109433	1	FAULT	TRUE	1.34322	0.618787	0.36011	0.0155555	1.00088	1.72801	9; 10; 9; 7; 7; 10; 8; 7; 7	9; 9; 8; 6; 6; 9; 7; 6; 6	9; 9; 8; 6; 6; 9; 7; 6; 6	7	By MS/MS; By MS/MS; By MS/MS; By MS/MS; By MS/MS; By MS/MS; By MS/MS; By MS/MS; By MS/MS	44.4; 47; 39.4; 30.8; 33; 46.2; 33; 35.1; 35.1	683960; 513710; 715080; 435900; 411500; 639810; 475630; 521520; 641950	430200; 244900; 467860; 211960; 165160; 264920; 163870; 283610; 261680	9; 16; 25; 9; 10; 23; 6; 10; 12	8; 8; 9; 8; 7; 9; 6; 8; 8	8; 6; 8; 7; 6; 8; 5; 7; 7	8; 6; 8; 7; 6; 8; 5; 7; 7	7	By MS/MS; By MS/MS; By MS/MS; By MS/MS; By MS/MS; By MS/MS; By MS/MS; By MS/MS; By MS/MS	39.8; 33.3; 35.1; 36.2; 34.4; 43.4; 29.4; 39.4; 38.4	463260; 296780; 353310; 410830; 398930; 368840; 146600; 139790; 228850	220100; 166270; 226660; 172880; 200440; 191090; 119270; 201880; 219780	12; 11; 16; 12; 10; 17; 2; 7; 5
alr0535	0.48114	1	FAULT	TRUE	1.18188	0.801512	0.466449	0.0627087	0.772707	1.7492	3; 6; 2; 7; 7; 10; 7; 5; 4	3; 6; 2; 7; 7; 10; 7; 5; 4	3; 6; 2; 7; 7; 10; 7; 5; 4	6	By MS/MS; By MS/MS; By MS/MS; By MS/MS; By MS/MS; By MS/MS; By MS/MS; By MS/MS; By MS/MS	17.4; 33.2; 13.8; 42.1; 32; 44.5; 26.7; 24.3; 21.1	336810; 588060; 310830; 228670; 408370; 854870; 348470; 129440; 250390	149030; 221370; 140170; 206650; 225640; 385680; 135710; 80786; 104800	6; 12; 7; 16; 5; 23; 4; 1; 4	4; 7; 9; 6; 7; 9; 3; 6; 7	4; 7; 9; 6; 7; 9; 3; 6; 7	4; 7; 9; 6; 7; 9; 3; 6; 7	7	By MS/MS; By MS/MS; By MS/MS; By MS/MS; By MS/MS; By MS/MS; By MS/MS; By MS/MS; By MS/MS	19.4; 36.4; 42.9; 36.4; 38.1; 44.9; 15; 27.9; 35.2	259780; 298720; 384690; 423290; 157450; 605220; 55356; 104680; 165110	107920; 179840; 207110; 200220; 184230; 182390; 30383; 77257; 141150	8; 7; 21; 15; 8; 11; 3; 2; 2
alr0536	0.117388	1	FAULT	TRUE	0.558099	0.473838	0.363121	0.125653	0.241771	1.03484	4; 4; 3; 2; 3; 3; 2; 2; 2	4; 4; 3; 2; 3; 3; 2; 2; 2	4; 4; 3; 2; 3; 3; 2; 2; 2	3	By matching; By MS/MS; By MS/MS; By matching; By MS/MS; By MS/MS; By MS/MS; By MS/MS; By MS/MS	26.2; 26.2; 21.1; 13.5; 21.1; 18.1; 13.1; 9.3; 15.6	32393; 31196; 73218; 3472.4; 30840; 45071; 25631; 3744.2; 3185.4	7097.5; 11811; 40091; 0; 13877; 15492; 0; 0; 0	0; 3; 2; 0; 2; 5; 2; 1; 2	2; 3; 5; 2; 3; 6; 3; 2; 4	2; 3; 5; 2; 3; 6; 3; 2; 4	2; 3; 5; 2; 3; 6; 3; 2; 4	3	By MS/MS; By MS/MS; By MS/MS; By MS/MS; By MS/MS; By MS/MS; By MS/MS; By MS/MS; By matching	13.1; 14.3; 28.3; 13.1; 16; 35.4; 21.1; 15.6; 24.5	56079; 50253; 42638; 9053.1; 36925; 84462; 19689; 15381; 43174	53417; 43743; 34469; 0; 22277; 13572; 24607; 0; 10626	3; 3; 5; 4; 2; 3; 1; 1; 0
alr0537	0.0625322	1	FAULT	TRUE	0.855053	0.201688	0.117375	0.00817891	0.744036	0.980172	6; 10; 7; 8; 10; 11; 7; 6; 6	6; 10; 7; 8; 10; 11; 7; 6; 6	6; 9; 6; 7; 9; 10; 6; 5; 5	6	By MS/MS; By MS/MS; By MS/MS; By MS/MS; By MS/MS; By MS/MS; By MS/MS; By MS/MS; By MS/MS	34.8; 53; 40.7; 42.3; 49.4; 58.1; 37.9; 30; 33.2	900810; 1005900; 1023200; 1549000; 1659400; 1341000; 1159500; 1038700; 1147400	497930; 511310; 660320; 689160; 639560; 438880; 501720; 475740; 497430	18; 18; 26; 54; 32; 38; 16; 23; 25	6; 8; 12; 9; 10; 11; 11; 7; 7	6; 8; 12; 9; 10; 11; 11; 7; 7	6; 6; 11; 8; 9; 10; 10; 6; 6	8	By MS/MS; By MS/MS; By MS/MS; By MS/MS; By MS/MS; By MS/MS; By MS/MS; By MS/MS; By MS/MS	34.4; 37.9; 62.1; 47.8; 49; 62.8; 56.5; 37.2; 37.5	902580; 954720; 953170; 1387100; 1428700; 1090400; 581200; 688630; 965860	604860; 551390; 442430; 597370; 626780; 523390; 626740; 628900; 701420	23; 36; 39; 49; 42; 14; 18; 12; 9
alr0540	0.0361615	1	FAULT	TRUE	0.562886	0.392849	0.228623	0.0794229	0.36827	0.854629	6; 6; 5; 6; 4; 6; 5; 5; 6	6; 6; 5; 6; 4; 6; 5; 5; 6	6; 6; 5; 6; 4; 6; 5; 5; 6	6	By matching; By MS/MS; By MS/MS; By MS/MS; By MS/MS; By MS/MS; By MS/MS; By MS/MS; By MS/MS	9.6; 11.7; 8.2; 10.3; 8.1; 8.5; 9.3; 9.3; 10.8	405710; 454320; 516150; 324030; 199920; 226920; 226950; 176750; 182280	279260; 162360; 174590; 270160; 191980; 79363; 120200; 76290; 130190	0; 0; 4; 4; 4; 5; 5; 6; 5	5; 6; 6; 8; 5; 4; 3; 4; 2	5; 6; 6; 8; 5; 4; 3; 4; 2	5; 6; 6; 8; 5; 4; 3; 4; 2	5	By MS/MS; By MS/MS; By MS/MS; By MS/MS; By MS/MS; By MS/MS; By MS/MS; By MS/MS; By matching	9.8; 9.2; 7.8; 14; 8.7; 8; 4; 7; 2.6	1009200; 818300; 557680; 252500; 235820; 89095; 452700; 446120; 431780	260430; 245940; 220990; 119640; 335770; 102240; 507500; 308320; 375520	2; 6; 3; 5; 4; 2; 2; 0; 0
alr0577	0.391225	1	FAULT	TRUE	1.202	0.760114	0.442357	0.0798842	0.833535	1.77917	6; 5; 4; 5; 6; 4; 4; 5; 5	6; 5; 4; 5; 6; 4; 4; 5; 5	6; 5; 4; 5; 6; 4; 4; 5; 5	5	By MS/MS; By MS/MS; By MS/MS; By MS/MS; By MS/MS; By MS/MS; By MS/MS; By MS/MS; By MS/MS	60; 52.1; 35.8; 49.1; 60; 38.8; 35.8; 46.7; 46.7	461430; 332570; 368680; 113120; 144220; 147210; 430020; 350890; 415440	211310; 182480; 200140; 64545; 54584; 114070; 175780; 137280; 175360	5; 9; 7; 17; 22; 8; 7; 9; 7	5; 5; 6; 5; 5; 6; 4; 3; 4	5; 5; 6; 5; 5; 6; 4; 3; 4	5; 5; 6; 5; 5; 6; 4; 3; 4	5	By MS/MS; By MS/MS; By MS/MS; By MS/MS; By MS/MS; By MS/MS; By MS/MS; By MS/MS; By MS/MS	46.7; 49.1; 49.7; 49.1; 49.1; 60; 38.8; 26.7; 37.6	506200; 161610; 273570; 155530; 152430; 94223; 231670; 98065; 205130	217480; 92757; 102070; 61899; 59474; 59211; 142120; 136470; 130840	7; 13; 11; 28; 17; 5; 4; 2; 2
alr0599	0.918481	1	FAULT	TRUE	0.99415	0.087596	#N/A	#N/A	#N/A	#N/A	1; 2; 1; 2; 4; 4; 1; 1; 0	1; 2; 1; 2; 4; 4; 1; 1; 0	1; 2; 1; 2; 4; 4; 1; 1; 0	1	By matching; By MS/MS; By MS/MS; By matching; By MS/MS; By MS/MS; By matching; By MS/MS; By matching	2.7; 4.4; 1.9; 5; 12.6; 9.6; 3.3; 2.7; 0	7322.5; 9447.6; 0; 13879; 84219; 36942; 12718; 0; 0	0; 0; 0; 14231; 14958; 16693; 0; 0; 0	0; 1; 1; 0; 2; 4; 0; 2; 0	2; 2; 2; 2; 2; 1; 0; 2; 0	2; 2; 2; 2; 2; 1; 0; 2; 0	2; 2; 2; 2; 2; 1; 0; 2; 0	2	By matching; By matching; By matching; By MS/MS; By MS/MS; By MS/MS; By matching; By matching; By matching	5; 6; 4.7; 5.8; 6.5; 2.7; 0; 5.4; 0	22189; 7141.1; 9618.2; 10589; 20962; 8660.2; 0; 3742.7; 0	0; 0; 0; 0; 16139; 0; 0; 0; 0	0; 0; 0; 1; 2; 2; 0; 0; 0
alr0608	0.452623	1	FAULT	TRUE	0.931413	0.258835	0.150632	0.0113315	0.79022	1.09396	9; 12; 8; 10; 12; 12; 8; 10; 10	9; 12; 8; 10; 12; 12; 8; 10; 10	9; 12; 8; 10; 12; 12; 8; 10; 10	10	By MS/MS; By MS/MS; By MS/MS; By MS/MS; By MS/MS; By MS/MS; By MS/MS; By MS/MS; By MS/MS	23.9; 40.9; 22.5; 29.3; 30.2; 37.7; 25.7; 29.5; 33	401160; 590210; 420480; 394280; 348220; 677510; 323980; 387880; 402200	176440; 300500; 222740; 209100; 167540; 276510; 193210; 194930; 212300	5; 10; 13; 21; 17; 22; 13; 12; 17	7; 10; 9; 12; 14; 10; 9; 10; 9	7; 10; 9; 12; 14; 10; 9; 10; 9	7; 10; 9; 12; 14; 10; 9; 10; 9	10	By MS/MS; By MS/MS; By MS/MS; By MS/MS; By MS/MS; By MS/MS; By MS/MS; By MS/MS; By MS/MS	26.1; 28.6; 26.6; 33; 39.5; 32; 26.6; 29.1; 25.5	318040; 267000; 402430; 297440; 386880; 377050; 278100; 321870; 400590	177080; 207170; 205730; 184510; 245400; 159850; 235880; 251310; 273180	8; 17; 22; 17; 24; 9; 10; 7; 5
alr0610	0.796374	1	FAULT	TRUE	0.964602	0.395007	0.229879	0.0356543	0.763475	1.23706	5; 6; 7; 6; 6; 9; 8; 8; 6	5; 6; 7; 6; 6; 9; 8; 8; 6	5; 5; 6; 5; 5; 8; 7; 7; 5	5	By MS/MS; By MS/MS; By MS/MS; By MS/MS; By MS/MS; By MS/MS; By MS/MS; By MS/MS; By MS/MS	11.4; 16.9; 15.7; 13.5; 12.8; 17.8; 20.9; 22.1; 17	126270; 49775; 76520; 44048; 55791; 83600; 53160; 15116; 43887	33206; 40970; 43167; 30906; 29891; 36420; 32208; 14287; 38194	1; 9; 15; 14; 12; 11; 5; 11; 9	5; 8; 8; 7; 8; 4; 7; 5; 6	5; 8; 8; 7; 8; 4; 7; 5; 6	4; 7; 7; 6; 7; 3; 6; 4; 6	6	By MS/MS; By MS/MS; By MS/MS; By MS/MS; By MS/MS; By MS/MS; By MS/MS; By MS/MS; By matching	12.3; 17.8; 16.6; 15.8; 17.8; 8.4; 15.5; 10.4; 12.3	44793; 171040; 30079; 65980; 56024; 38855; 23114; 40016; 51975	25334; 20500; 19908; 40642; 42142; 39056; 37963; 23991; 34759	2; 9; 14; 18; 12; 2; 9; 3; 0
alr0657	0.103519	1	FAULT	TRUE	0.68351	0.130946	#N/A	0.104313	#N/A	#N/A	0; 1; 3; 1; 3; 4; 4; 2; 1	0; 1; 3; 1; 3; 4; 4; 2; 1	0; 1; 3; 1; 3; 4; 4; 2; 1	2	By matching; By MS/MS; By matching; By MS/MS; By MS/MS; By MS/MS; By MS/MS; By MS/MS; By MS/MS	0; 3.5; 13.5; 3.5; 12.5; 14.8; 21.9; 9; 3.5	0; 8646.4; 8405.3; 17999; 12851; 4749.5; 33259; 13702; 0	0; 0; 0; 0; 0; 0; 12318; 0; 0	0; 1; 0; 2; 3; 4; 5; 3; 1	1; 2; 3; 3; 4; 1; 4; 2; 2	1; 2; 3; 3; 4; 1; 4; 2; 2	1; 2; 3; 3; 4; 1; 4; 2; 2	2	By matching; By MS/MS; By MS/MS; By MS/MS; By MS/MS; By matching; By MS/MS; By MS/MS; By matching	3.5; 8; 10.3; 13.5; 17; 3.5; 14.8; 9; 5.8	6994.4; 15524; 5413.3; 27806; 14906; 7784.1; 21252; 23085; 10751	0; 0; 0; 14620; 0; 0; 17885; 17257; 0	0; 1; 3; 1; 4; 0; 3; 1; 0
alr0658	0.812448	1	FAULT	TRUE	1.06584	0.784458	0.488495	0.072006	0.634749	1.66233	5; 8; 6; 7; 8; 11; 7; 8; 10	5; 8; 6; 7; 8; 11; 7; 8; 10	5; 8; 6; 7; 8; 11; 7; 8; 10	8	By MS/MS; By MS/MS; By MS/MS; By MS/MS; By MS/MS; By MS/MS; By MS/MS; By MS/MS; By MS/MS	17.4; 28.4; 20.8; 21.5; 24.9; 32.8; 23.9; 28.6; 36.2	7749.5; 32245; 16223; 26528; 25369; 87388; 80319; 50493; 89518	0; 10656; 7166.9; 11623; 14652; 35637; 36975; 19035; 39612	1; 3; 3; 4; 6; 10; 6; 8; 8	7; 8; 7; 6; 7; 4; 4; 2; 3	7; 8; 7; 6; 7; 4; 4; 2; 3	7; 8; 7; 6; 7; 4; 4; 2; 3	6	By MS/MS; By MS/MS; By MS/MS; By MS/MS; By MS/MS; By MS/MS; By MS/MS; By MS/MS; By matching	24.5; 27.1; 23.4; 20; 24.9; 12.1; 15.4; 9.3; 9.3	22613; 54610; 27973; 39987; 30583; 15691; 40259; 2700.3; 27117	9400.3; 23148; 20682; 28667; 16324; 5997; 30045; 0; 17284	5; 5; 5; 4; 7; 1; 2; 1; 0
alr0740	0.0185095	1	FAULT	TRUE	0.576383	0.186782	0.182648	0.0476394	0.415847	0.794583	1; 2; 3; 2; 2; 0; 2; 2; 1	1; 2; 3; 2; 2; 0; 2; 2; 1	1; 2; 3; 2; 2; 0; 2; 2; 1	2	By matching; By matching; By MS/MS; By matching; By matching; By matching; By matching; By matching; By matching	1.8; 5.1; 8.3; 3.1; 6.1; 0; 3.5; 6.1; 2.8	942.36; 5115.6; 18727; 5038.8; 3192.2; 0; 5342.2; 4548.4; 1876.3	0; 6907.1; 10818; 0; 0; 0; 10057; 0; 0	0; 0; 1; 0; 0; 0; 0; 0; 0	1; 2; 5; 1; 1; 1; 5; 4; 3	1; 2; 5; 1; 1; 1; 5; 4; 3	1; 2; 5; 1; 1; 1; 5; 4; 3	2	By matching; By MS/MS; By MS/MS; By MS/MS; By matching; By matching; By MS/MS; By MS/MS; By matching	2.8; 4.5; 13; 3.9; 2.4; 2.4; 12; 8.7; 7.9	8844.2; 15038; 24802; 6506.1; 3827.4; 1855.6; 33066; 2838.7; 15338	0; 16706; 15544; 0; 0; 0; 17555; 9257.5; 12690	0; 3; 4; 1; 0; 0; 4; 2; 0
alr0782	0.273763	1	FAULT	TRUE	0.817838	0.430317	0.26206	0.0294031	0.575463	1.10976	4; 2; 3; 6; 7; 6; 5; 2; 7	4; 2; 3; 6; 7; 6; 5; 2; 7	4; 2; 3; 6; 7; 6; 5; 2; 7	5	By MS/MS; By MS/MS; By MS/MS; By MS/MS; By MS/MS; By MS/MS; By MS/MS; By MS/MS; By MS/MS	27.7; 8.5; 16.2; 31.9; 40.4; 42.1; 30.2; 13.2; 40.4	36139; 19102; 57783; 21712; 80773; 137090; 64924; 61822; 70036	22178; 0; 43964; 8180.8; 32341; 31381; 19303; 50219; 26454	2; 3; 10; 10; 13; 8; 6; 3; 3	5; 5; 4; 6; 7; 5; 4; 4; 3	5; 5; 4; 6; 7; 5; 4; 4; 3	5; 5; 4; 6; 7; 5; 4; 4; 3	5	By MS/MS; By MS/MS; By MS/MS; By MS/MS; By MS/MS; By MS/MS; By MS/MS; By MS/MS; By MS/MS	27.7; 26.4; 23; 36.2; 40.4; 26; 26.8; 27.7; 20.4	46763; 53169; 50035; 81098; 67495; 66875; 40371; 47711; 57568	25349; 35976; 43359; 21028; 25989; 27269; 44916; 30304; 37885	4; 12; 7; 9; 11; 5; 9; 1; 1
alr0867	0.734374	1	FAULT	TRUE	0.920038	0.627962	0.391043	0.0822166	0.586037	1.41888	4; 6; 5; 6; 6; 5; 7; 5; 4	2; 4; 3; 4; 3; 3; 5; 4; 3	2; 4; 3; 4; 3; 3; 5; 4; 3	3	By MS/MS; By MS/MS; By MS/MS; By MS/MS; By MS/MS; By MS/MS; By MS/MS; By MS/MS; By MS/MS	52.6; 65.8; 66.7; 67.5; 71.9; 64.9; 75.4; 60.5; 59.6	33307; 63246; 62631; 56514; 29528; 152060; 78954; 52400; 44948	0; 40944; 53594; 53548; 49340; 127420; 69390; 36772; 57719	3; 1; 4; 7; 7; 6; 3; 3; 2	6; 6; 8; 6; 7; 7; 5; 5; 6	4; 3; 5; 4; 5; 6; 3; 4; 5	4; 3; 5; 4; 5; 6; 3; 4; 5	4	By MS/MS; By MS/MS; By MS/MS; By MS/MS; By MS/MS; By MS/MS; By MS/MS; By MS/MS; By MS/MS	74.6; 71.9; 80.7; 67.5; 75.4; 78.1; 60.5; 67.5; 68.4	27606; 22967; 129270; 84717; 63104; 213050; 22138; 12168; 79307	0; 29851; 111160; 73038; 35875; 34666; 78139; 54975; 69869	5; 3; 6; 12; 7; 1; 2; 1; 1
alr0880	0.963657	1	FAULT	TRUE	0.984201	0.668113	0.598557	0.312858	0.58249	2.28213	5; 3; 4; 6; 5; 4; 1; 3; 4	5; 3; 4; 6; 5; 4; 1; 3; 4	5; 3; 4; 6; 5; 4; 1; 3; 4	4	By MS/MS; By MS/MS; By MS/MS; By MS/MS; By MS/MS; By MS/MS; By matching; By MS/MS; By MS/MS	12.3; 7; 8.7; 13.2; 11.3; 8.5; 2.3; 6.7; 8.7	23088; 2499.2; 10367; 26442; 13697; 52108; 0; 7324.9; 12847	10415; 0; 8444.8; 15962; 13236; 19965; 0; 0; 13990	1; 2; 1; 3; 2; 4; 0; 1; 3	5; 6; 2; 2; 4; 1; 0; 4; 2	5; 6; 2; 2; 4; 1; 0; 4; 2	5; 6; 2; 2; 4; 1; 0; 4; 2	2	By MS/MS; By MS/MS; By MS/MS; By MS/MS; By MS/MS; By matching; By matching; By MS/MS; By matching	10; 12.5; 4.3; 4; 8.5; 1.9; 0; 7.8; 3.8	45290; 82384; 0; 0; 21974; 6891.2; 0; 10610; 19509	8608.1; 27184; 0; 0; 9995.7; 0; 0; 9974.4; 0	1; 4; 1; 1; 0; 0; 0; 1; 0
alr0882	0.881151	1	FAULT	TRUE	1.01667	0.332242	0.193352	0.0234214	0.84388	1.23822	6; 7; 8; 4; 6; 12; 8; 9; 8	6; 7; 8; 4; 6; 12; 8; 9; 8	6; 7; 8; 4; 6; 12; 8; 9; 8	8	By MS/MS; By MS/MS; By MS/MS; By MS/MS; By MS/MS; By MS/MS; By MS/MS; By MS/MS; By MS/MS	33.6; 42.8; 48.4; 23; 38.5; 63.3; 53.4; 50.9; 51.6	88142; 119640; 59494; 111560; 132400; 196020; 230470; 231480; 253120	80785; 73408; 54971; 49690; 63796; 70812; 84357; 88210; 71837	10; 13; 18; 10; 15; 19; 18; 16; 20	4; 8; 7; 6; 9; 7; 6; 5; 4	4; 8; 7; 6; 9; 7; 6; 5; 4	4; 8; 7; 6; 9; 7; 6; 5; 4	6	By MS/MS; By MS/MS; By MS/MS; By MS/MS; By MS/MS; By MS/MS; By MS/MS; By MS/MS; By MS/MS	20.5; 43.5; 42.4; 35.7; 55.1; 41.3; 35.3; 26.9; 24	54149; 66112; 69824; 129630; 124130; 122310; 111610; 39759; 71365	57250; 50315; 50144; 77666; 69068; 52335; 98105; 57946; 66753	10; 16; 11; 12; 12; 11; 12; 2; 2
alr0939	0.81856	1	FAULT	TRUE	1.09373	0.736701	0.818003	0.395246	0.536775	3.08033	1; 2; 2; 1; 2; 6; 3; 2; 2	1; 2; 2; 1; 2; 6; 3; 2; 2	1; 2; 2; 1; 2; 6; 3; 2; 2	2	By MS/MS; By MS/MS; By MS/MS; By MS/MS; By MS/MS; By MS/MS; By MS/MS; By MS/MS; By MS/MS	5.4; 7.2; 8.7; 3.4; 6.3; 22.6; 12.1; 8.9; 6.7	3930.4; 5228.6; 27960; 2727.8; 4534.3; 36505; 21341; 3519.1; 18844	0; 0; 0; 0; 8233.4; 16017; 9254.3; 0; 20135	1; 1; 2; 3; 3; 7; 2; 1; 2	3; 2; 2; 4; 4; 1; 2; 1; 1	3; 2; 2; 4; 4; 1; 2; 1; 1	3; 2; 2; 4; 4; 1; 2; 1; 1	2	By MS/MS; By MS/MS; By MS/MS; By MS/MS; By MS/MS; By matching; By matching; By matching; By matching	10.3; 8.1; 6.3; 20.1; 18.1; 3.4; 7.8; 4.5; 5.4	37537; 5240.5; 5098.9; 21579; 48869; 12890; 54028; 4746.9; 3815.1	17468; 7215.4; 0; 0; 9661.1; 0; 0; 0; 0	1; 1; 2; 4; 3; 0; 0; 0; 0
alr0946	0.211309	1	FAULT	TRUE	0.750776	0.47361	0.275623	0.0780713	0.520342	1.10837	5; 5; 3; 4; 5; 5; 6; 4; 3	5; 5; 3; 4; 5; 5; 6; 4; 3	5; 5; 3; 4; 5; 5; 6; 4; 3	5	By MS/MS; By MS/MS; By MS/MS; By MS/MS; By MS/MS; By MS/MS; By MS/MS; By MS/MS; By MS/MS	51.4; 51.4; 30.6; 43.1; 52.1; 51.4; 52.1; 42.4; 29.9	322170; 388970; 360600; 267920; 254340; 480200; 661880; 393720; 771800	208920; 188350; 177660; 101930; 106830; 144750; 209400; 57374; 288580	10; 11; 13; 18; 22; 15; 13; 9; 13	3; 6; 4; 6; 4; 6; 5; 3; 4	3; 6; 4; 6; 4; 6; 5; 3; 4	3; 6; 4; 6; 4; 6; 5; 3; 4	4	By MS/MS; By MS/MS; By MS/MS; By MS/MS; By MS/MS; By MS/MS; By MS/MS; By MS/MS; By MS/MS	34; 52.1; 27.8; 52.1; 39.6; 52.1; 52.1; 34; 27.8	337320; 244520; 364210; 303010; 302460; 499000; 170810; 155820; 339590	323370; 163060; 301700; 135980; 63331; 240740; 222610; 226230; 106610	13; 13; 9; 23; 14; 8; 11; 7; 2
alr1004	0.242436	1	FAULT	TRUE	1.13746	0.254082	#N/A	#N/A	#N/A	#N/A	5; 3; 5; 2; 2; 4; 3; 5; 4	5; 3; 5; 2; 2; 4; 3; 5; 4	5; 3; 5; 2; 2; 4; 3; 5; 4	4	By matching; By MS/MS; By MS/MS; By MS/MS; By MS/MS; By MS/MS; By MS/MS; By MS/MS; By MS/MS	15.5; 14.2; 17.3; 8.1; 7.1; 16.3; 15; 22.3; 17.6	19496; 10435; 23321; 7341.4; 5918.2; 18603; 22534; 29662; 32536	6675.1; 7855; 13800; 0; 0; 0; 12573; 12505; 11968	0; 1; 4; 1; 2; 6; 2; 4; 2	2; 2; 3; 1; 0; 2; 3; 3; 0	2; 2; 3; 1; 0; 2; 3; 3; 0	2; 2; 3; 1; 0; 2; 3; 3; 0	2	By matching; By MS/MS; By matching; By MS/MS; By matching; By matching; By MS/MS; By matching; By matching	11; 10.2; 11.8; 3.9; 0; 9.2; 13.1; 11.3; 0	15504; 6790; 16827; 0; 0; 7001.9; 7311.3; 14164; 0	0; 0; 0; 0; 0; 0; 0; 9032.4; 0	0; 1; 0; 1; 0; 0; 2; 0; 0
alr1041	0.517865	1	FAULT	TRUE	1.23577	1.195	0.695445	0.182483	0.69449	2.32874	7; 6; 6; 7; 8; 8; 6; 6; 10	7; 6; 6; 7; 8; 8; 6; 6; 10	7; 6; 6; 7; 8; 8; 6; 6; 10	7	By MS/MS; By MS/MS; By MS/MS; By MS/MS; By MS/MS; By MS/MS; By MS/MS; By MS/MS; By MS/MS	34.5; 25.8; 25.8; 29.3; 31.6; 31.6; 25.8; 25.8; 43.5	73306; 107330; 60844; 309450; 307060; 193600; 202530; 120200; 142700	22513; 73086; 29853; 158230; 145020; 54211; 70472; 64624; 68817	3; 10; 8; 24; 21; 10; 9; 12; 15	7; 7; 8; 7; 7; 7; 7; 6; 6	7; 7; 8; 7; 7; 7; 7; 6; 6	7; 7; 8; 7; 7; 7; 7; 6; 6	7	By MS/MS; By MS/MS; By MS/MS; By MS/MS; By MS/MS; By MS/MS; By MS/MS; By MS/MS; By matching	29.3; 29.3; 31.6; 29.3; 29.3; 29.3; 29.3; 25.2; 24.1	72264; 157130; 129980; 255740; 237700; 192860; 28218; 32985; 20212	39265; 69408; 54632; 147680; 80531; 87545; 10710; 28037; 6260.5	5; 12; 6; 31; 15; 6; 4; 1; 0
alr1050	0.434034	1	FAULT	TRUE	1.30828	0.717215	0.696839	0.0349993	0.644784	2.06668	5; 4; 5; 3; 7; 7; 6; 6; 6	5; 4; 5; 3; 7; 7; 6; 6; 6	5; 4; 5; 3; 7; 7; 6; 6; 6	6	By MS/MS; By MS/MS; By MS/MS; By MS/MS; By MS/MS; By MS/MS; By MS/MS; By MS/MS; By MS/MS	14.8; 10.2; 16.3; 11.2; 22.2; 21; 19.9; 21; 20.8	48287; 79585; 25407; 3241.5; 21510; 48723; 96034; 69990; 49028	17386; 45740; 0; 0; 25322; 0; 15121; 0; 0	0; 2; 3; 1; 3; 6; 2; 4; 3	3; 4; 7; 3; 5; 2; 4; 2; 4	3; 4; 7; 3; 5; 2; 4; 2; 4	3; 4; 7; 3; 5; 2; 4; 2; 4	4	By MS/MS; By MS/MS; By MS/MS; By MS/MS; By MS/MS; By MS/MS; By matching; By matching; By matching	10; 10.8; 22.9; 6.4; 15.9; 6.6; 10.2; 5.3; 11	44062; 13592; 12343; 17779; 27999; 1882.4; 85420; 66873; 45131	0; 18564; 0; 24603; 23523; 0; 13426; 0; 0	2; 1; 4; 1; 1; 1; 0; 0; 0
alr1073	0.0313532	1	FAULT	TRUE	0.686514	0.250284	0.165211	0.0347934	0.541288	0.881235	4; 5; 7; 5; 6; 10; 5; 7; 4	4; 5; 7; 5; 6; 10; 5; 7; 4	4; 5; 7; 5; 6; 10; 5; 7; 4	5	By MS/MS; By MS/MS; By MS/MS; By MS/MS; By MS/MS; By MS/MS; By MS/MS; By MS/MS; By MS/MS	6; 8; 10.8; 7.5; 9.2; 17.4; 7.7; 10.9; 6.4	55884; 52216; 76074; 39619; 57711; 140620; 93602; 72294; 58676	24735; 24918; 31642; 17022; 35017; 22352; 26867; 26248; 14460	2; 3; 3; 4; 5; 8; 1; 2; 1	1; 8; 3; 7; 4; 3; 8; 4; 4	1; 8; 3; 7; 4; 3; 8; 4; 4	1; 8; 3; 7; 4; 3; 8; 4; 4	4	By MS/MS; By MS/MS; By MS/MS; By MS/MS; By MS/MS; By MS/MS; By MS/MS; By MS/MS; By MS/MS	1.4; 10.8; 4.2; 10.2; 6.2; 4.1; 11.5; 5.5; 6.8	52762; 73865; 27578; 37704; 34403; 53594; 31060; 28965; 24720	0; 31978; 24105; 34497; 45915; 37461; 0; 30235; 0	1; 6; 4; 6; 5; 2; 5; 3; 1
alr1077	0.457549	1	FAULT	TRUE	1.24273	0.885737	0.622005	0.121915	0.729436	2.10112	3; 4; 4; 3; 2; 1; 3; 4; 3	3; 4; 4; 3; 2; 1; 3; 4; 3	3; 4; 4; 3; 2; 1; 3; 4; 3	3	By MS/MS; By MS/MS; By MS/MS; By MS/MS; By MS/MS; By MS/MS; By MS/MS; By MS/MS; By MS/MS	16.9; 24.2; 24.2; 19.8; 11.7; 6.5; 16.9; 24.2; 21.4	45378; 63758; 18775; 20575; 5330.3; 9126.7; 24494; 5113.3; 20884	18681; 27455; 14335; 8819.6; 0; 7371.9; 9503.5; 5723.1; 12371	2; 6; 8; 4; 4; 2; 1; 3; 1	2; 2; 3; 2; 2; 2; 3; 3; 2	2; 2; 3; 2; 2; 2; 3; 3; 2	2; 2; 3; 2; 2; 2; 3; 3; 2	2	By MS/MS; By MS/MS; By MS/MS; By MS/MS; By MS/MS; By matching; By MS/MS; By matching; By matching	11.7; 12.5; 19.8; 11.7; 11.7; 11.7; 23.4; 16.9; 11.7	16432; 3057.6; 30153; 14045; 2890.7; 13259; 10650; 10209; 5830	0; 0; 17235; 10089; 0; 5996.1; 0; 7201.7; 7932	3; 1; 4; 6; 3; 0; 1; 0; 0
alr1078	0.454247	1	FAULT	TRUE	1.20855	0.715882	0.47526	0.0179108	0.750514	1.71067	2; 3; 4; 4; 7; 4; 4; 5; 3	2; 3; 4; 4; 7; 4; 4; 5; 3	2; 3; 4; 4; 7; 4; 4; 5; 3	4	By MS/MS; By MS/MS; By MS/MS; By MS/MS; By MS/MS; By MS/MS; By MS/MS; By MS/MS; By MS/MS	12.8; 12.8; 20.3; 21; 34.8; 18.4; 20; 24.3; 16.7	19942; 32531; 26280; 28677; 43263; 36975; 31308; 35530; 3568.9	0; 30190; 1775.6; 15652; 16421; 28539; 15087; 15414; 0	1; 3; 4; 5; 6; 3; 1; 3; 2	5; 2; 3; 6; 4; 5; 2; 1; 3	5; 2; 3; 6; 4; 5; 2; 1; 3	5; 2; 3; 6; 4; 5; 2; 1; 3	3	By MS/MS; By MS/MS; By MS/MS; By MS/MS; By MS/MS; By MS/MS; By MS/MS; By matching; By matching	24.6; 7.2; 17; 29.8; 16.7; 28.9; 9.2; 3.9; 10.8	27435; 8642.9; 14687; 11230; 38618; 32870; 15846; 484.9; 49739	13653; 12915; 11156; 10573; 16547; 12745; 11901; 0; 17348	2; 3; 1; 4; 4; 3; 1; 0; 0
alr1080	0.384484	1	FAULT	TRUE	1.18314	0.652544	0.395392	0.0703003	0.852889	1.69232	3; 4; 5; 5; 6; 6; 2; 3; 5	3; 4; 5; 5; 6; 6; 2; 3; 5	3; 4; 5; 5; 6; 6; 2; 3; 5	5	By MS/MS; By MS/MS; By MS/MS; By MS/MS; By MS/MS; By MS/MS; By MS/MS; By MS/MS; By MS/MS	10.3; 14.1; 19.9; 20.4; 23.7; 17.6; 9.4; 15.2; 22.7	41250; 47021; 44928; 31996; 59270; 54629; 14947; 38375; 75469	28969; 29549; 35457; 16133; 14884; 19260; 11094; 28750; 27727	1; 6; 6; 7; 8; 5; 2; 5; 5	3; 7; 7; 3; 5; 1; 4; 2; 2	3; 7; 7; 3; 5; 1; 4; 2; 2	3; 7; 7; 3; 5; 1; 4; 2; 2	3	By MS/MS; By MS/MS; By MS/MS; By MS/MS; By MS/MS; By MS/MS; By MS/MS; By matching; By matching	12.2; 27.6; 23.4; 10.3; 21.5; 5.4; 16.9; 7.5; 7.3	51424; 32923; 63087; 32442; 26911; 1362.8; 24850; 9168; 13317	25074; 18013; 31291; 16410; 18431; 0; 16243; 4972.5; 19214	2; 7; 8; 7; 8; 0; 0; 0; 0
alr1129	0.54272	1	FAULT	TRUE	0.842958	0.614717	0.420217	0.0589223	0.459362	1.33211	0; 3; 4; 3; 3; 5; 2; 3; 2	0; 3; 4; 3; 3; 5; 2; 3; 2	0; 3; 4; 3; 3; 5; 2; 3; 2	3	By matching; By MS/MS; By MS/MS; By MS/MS; By MS/MS; By MS/MS; By MS/MS; By MS/MS; By MS/MS	0; 12.6; 16; 9.8; 9.8; 19.7; 6.8; 12.9; 10.2	0; 36228; 77063; 33943; 66054; 22278; 19953; 27025; 19416	0; 19684; 35722; 18639; 34750; 4605.9; 0; 9975.8; 0	0; 1; 3; 3; 2; 3; 1; 2; 1	2; 3; 5; 3; 2; 3; 4; 3; 2	2; 3; 5; 3; 2; 3; 4; 3; 2	2; 3; 5; 3; 2; 3; 4; 3; 2	3	By matching; By MS/MS; By MS/MS; By MS/MS; By MS/MS; By MS/MS; By MS/MS; By MS/MS; By matching	6.8; 9.8; 18.5; 9.8; 6.8; 13.2; 16; 12.6; 9.5	61643; 25549; 48327; 36863; 38028; 19070; 89531; 31821; 17184	20423; 17842; 20301; 20454; 27157; 13701; 43158; 18518; 19172	0; 3; 4; 2; 2; 2; 3; 2; 0
alr1133	0.0116264	1	FAULT	TRUE	2.58882	1.0027	#N/A	#N/A	#N/A	#N/A	3; 3; 2; 2; 2; 2; 3; 2; 2	3; 3; 2; 2; 2; 2; 3; 2; 2	3; 3; 2; 2; 2; 2; 3; 2; 2	2	By MS/MS; By MS/MS; By MS/MS; By MS/MS; By MS/MS; By MS/MS; By MS/MS; By MS/MS; By MS/MS	37.5; 37.5; 25.6; 25.6; 25.6; 25.6; 37.5; 25.6; 25.6	28158; 29823; 34123; 9575; 16201; 7575.2; 95062; 41851; 54808	15049; 19012; 28359; 0; 0; 0; 49084; 33611; 41445	1; 3; 4; 2; 3; 3; 2; 3; 2	2; 2; 2; 3; 1; 1; 2; 1; 0	2; 2; 2; 3; 1; 1; 2; 1; 0	2; 2; 2; 3; 1; 1; 2; 1; 0	2	By MS/MS; By MS/MS; By MS/MS; By MS/MS; By MS/MS; By MS/MS; By MS/MS; By matching; By matching	25.6; 11.9; 25.6; 25.6; 13.8; 13.8; 25.6; 13.8; 0	3236.1; 5073.4; 2907.8; 16097; 2949.3; 0; 2337.8; 15987; 0	0; 0; 0; 12236; 0; 0; 0; 0; 0	2; 1; 1; 4; 1; 1; 2; 0; 0
alr1143	0.120948	1	FAULT	TRUE	1.47621	0.910874	0.588594	0.0777609	0.975267	2.2261	2; 4; 3; 4; 4; 2; 3; 2; 3	2; 4; 3; 4; 4; 2; 3; 2; 3	2; 4; 3; 4; 4; 2; 3; 2; 3	3	By MS/MS; By MS/MS; By MS/MS; By MS/MS; By MS/MS; By matching; By MS/MS; By MS/MS; By MS/MS	21.8; 44.6; 31.6; 36.8; 36.8; 21.8; 31.6; 21.2; 34.7	2922.9; 46904; 48151; 25765; 37332; 3683.7; 43710; 29477; 24397	0; 24378; 20107; 12102; 12797; 1720.7; 17267; 14259; 13424	1; 4; 3; 7; 12; 0; 3; 2; 5	2; 2; 3; 4; 3; 3; 0; 4; 2	2; 2; 3; 4; 3; 3; 0; 4; 2	2; 2; 3; 4; 3; 3; 0; 4; 2	3	By MS/MS; By MS/MS; By MS/MS; By MS/MS; By MS/MS; By MS/MS; By matching; By MS/MS; By matching	21.8; 21.8; 31.6; 36.8; 31.6; 31.6; 0; 36.8; 21.8	32372; 18514; 4172.2; 26905; 24078; 7840.9; 0; 26477; 25720	0; 10206; 3170.2; 12615; 13243; 3413.8; 0; 10479; 11585	2; 1; 1; 9; 5; 3; 0; 0; 0
alr1208	0.182549	1	FAULT	TRUE	1.30517	0.766182	0.445888	0.0748122	0.935276	1.88613	4; 4; 3; 4; 3; 3; 2; 3; 4	4; 4; 3; 4; 3; 3; 2; 3; 4	4; 4; 3; 4; 3; 3; 2; 3; 4	3	By MS/MS; By MS/MS; By MS/MS; By MS/MS; By MS/MS; By MS/MS; By MS/MS; By MS/MS; By MS/MS	34.1; 34.1; 25.8; 33; 28.6; 28.6; 21.4; 23.1; 34.1	177060; 126790; 133750; 113070; 107800; 99025; 161600; 76642; 117450	63717; 95107; 62275; 65103; 76727; 61549; 68450; 33190; 25975	5; 8; 4; 12; 6; 6; 3; 2; 3	3; 4; 4; 4; 4; 3; 3; 3; 3	3; 4; 4; 4; 4; 3; 3; 3; 3	3; 4; 4; 4; 4; 3; 3; 3; 3	3	By MS/MS; By MS/MS; By MS/MS; By MS/MS; By MS/MS; By MS/MS; By MS/MS; By MS/MS; By MS/MS	28.6; 33; 34.1; 33; 33; 28.6; 23.1; 26.9; 28.6	71736; 100720; 68612; 24161; 118440; 83173; 79570; 37244; 96271	30917; 39405; 21522; 41702; 58114; 73469; 37742; 31318; 51613	9; 6; 12; 9; 8; 4; 3; 2; 2
alr1216	0.168662	1	FAULT	TRUE	1.30432	0.705946	0.410833	0.048467	0.944387	1.79713	4; 4; 5; 3; 3; 4; 4; 5; 5	4; 4; 5; 3; 3; 4; 4; 5; 5	4; 4; 5; 3; 3; 4; 4; 5; 5	4	By MS/MS; By MS/MS; By MS/MS; By MS/MS; By MS/MS; By MS/MS; By MS/MS; By MS/MS; By MS/MS	34.9; 34.9; 40.9; 25.5; 25.5; 34.9; 34.9; 40.9; 40.9	770530; 784670; 1034200; 282950; 343130; 758850; 360460; 876990; 876990	389700; 390870; 521950; 231940; 207370; 234350; 137040; 275760; 329430	9; 12; 11; 7; 10; 16; 9; 9; 9	6; 5; 5; 4; 3; 4; 4; 3; 4	6; 5; 5; 4; 3; 4; 4; 3; 4	6; 5; 5; 4; 3; 4; 4; 3; 4	4	By MS/MS; By MS/MS; By MS/MS; By MS/MS; By MS/MS; By MS/MS; By MS/MS; By MS/MS; By MS/MS	47; 40.9; 40.9; 34.9; 25.5; 36.2; 31.5; 30.2; 40.9	798070; 495440; 476580; 324350; 317610; 187900; 226280; 227910; 167620	337380; 232810; 201980; 138960; 257900; 260710; 213500; 151250; 110560	8; 13; 14; 14; 11; 9; 5; 4; 2
alr1223	0.404697	1	FAULT	TRUE	0.811556	0.337737	0.3543	0.131443	0.534862	1.33389	1; 3; 1; 3; 2; 1; 2; 4; 2	1; 3; 1; 3; 2; 1; 2; 4; 2	1; 3; 1; 3; 2; 1; 2; 4; 2	2	By matching; By MS/MS; By MS/MS; By MS/MS; By MS/MS; By MS/MS; By MS/MS; By MS/MS; By matching	2.1; 6.8; 2.7; 6.8; 5.1; 2.7; 4.1; 12.7; 5.7	5811.1; 11958; 3775.1; 6382.4; 4326.5; 3035.9; 9989.8; 14185; 5687.6	0; 8110.5; 0; 0; 0; 0; 0; 5450; 7645.6	0; 1; 3; 3; 1; 2; 0; 2; 0	2; 4; 3; 2; 2; 2; 3; 1; 3	2; 4; 3; 2; 2; 2; 3; 1; 3	2; 4; 3; 2; 2; 2; 3; 1; 3	2	By MS/MS; By MS/MS; By MS/MS; By MS/MS; By MS/MS; By MS/MS; By MS/MS; By MS/MS; By matching	4.7; 10.5; 6.8; 4.7; 4.9; 4.9; 6.8; 2.7; 8.4	6790.8; 9383; 43556; 6419.3; 9354.4; 9736; 16344; 3307.9; 13211	0; 5305.5; 0; 0; 6511.9; 7690.9; 0; 0; 10026	0; 4; 3; 1; 2; 0; 5; 1; 0
alr1238	0.319869	1	FAULT	TRUE	0.747932	0.453412	0.395017	0.0775227	0.394731	1.22684	5; 5; 4; 4; 5; 5; 4; 2; 3	5; 5; 4; 4; 5; 5; 4; 2; 3	5; 5; 4; 4; 5; 5; 4; 2; 3	4	By MS/MS; By MS/MS; By MS/MS; By MS/MS; By MS/MS; By MS/MS; By MS/MS; By MS/MS; By MS/MS	33.8; 33.8; 26.5; 26.5; 33.8; 33.8; 28.9; 10.3; 21.1	23127; 56493; 29391; 8232.5; 36966; 0; 57965; 0; 26345	7288.8; 30309; 0; 0; 16876; 0; 19846; 0; 0	1; 2; 3; 3; 2; 4; 1; 1; 0	3; 5; 5; 4; 5; 2; 4; 2; 3	3; 5; 5; 4; 5; 2; 4; 2; 3	3; 5; 5; 4; 5; 2; 4; 2; 3	4	By MS/MS; By MS/MS; By MS/MS; By MS/MS; By MS/MS; By MS/MS; By MS/MS; By MS/MS; By MS/MS	21.1; 33.8; 26.5; 28.4; 33.8; 16.2; 23; 15.7; 17.6	33127; 52634; 59805; 27575; 39021; 14899; 41253; 16358; 41031	0; 29983; 31448; 17994; 19978; 0; 30445; 0; 12133	0; 2; 5; 1; 3; 1; 3; 0; 1
alr1240	0.169219	1	FAULT	TRUE	1.175	0.313785	0.310161	0.0371956	0.90106	1.53974	5; 4; 2; 4; 3; 8; 4; 6; 5	5; 4; 2; 4; 3; 8; 4; 6; 5	5; 4; 2; 4; 3; 8; 4; 6; 5	4	By MS/MS; By MS/MS; By MS/MS; By MS/MS; By MS/MS; By MS/MS; By MS/MS; By MS/MS; By MS/MS	10.9; 6.6; 3.7; 6.5; 4.2; 15.3; 8.7; 12.1; 11.1	23534; 29659; 565.36; 19317; 13112; 57891; 19114; 35163; 13391	13169; 0; 0; 12844; 10845; 8157.6; 0; 14569; 9930.7	0; 1; 1; 2; 1; 5; 1; 1; 2	4; 6; 3; 4; 4; 2; 4; 3; 3	4; 6; 3; 4; 4; 2; 4; 3; 3	4; 6; 3; 4; 4; 2; 4; 3; 3	4	By MS/MS; By MS/MS; By MS/MS; By matching; By MS/MS; By MS/MS; By MS/MS; By matching; By matching	9.3; 11.5; 3.6; 6.8; 8.3; 4.9; 7.2; 5.1; 4.9	3690.1; 29250; 4934.1; 16966; 3710.4; 23231; 8216.4; 15709; 36116	0; 11182; 0; 0; 0; 0; 7881.6; 0; 0	1; 3; 4; 0; 2; 0; 1; 0; 0
alr1247	0.881512	1	FAULT	TRUE	0.942661	0.595357	0.732779	0.0380375	0.231881	1.72799	1; 2; 3; 3; 1; 2; 1; 0; 0	1; 2; 3; 3; 1; 2; 1; 0; 0	1; 2; 3; 3; 1; 2; 1; 0; 0	1	By matching; By MS/MS; By MS/MS; By MS/MS; By MS/MS; By MS/MS; By MS/MS; By matching; By matching	3.5; 12.2; 15.7; 15.7; 7.3; 10.8; 4.9; 0; 0	8023.1; 47971; 62721; 16725; 3118.6; 16176; 16985; 0; 0	0; 27873; 20825; 0; 0; 5866.5; 0; 0; 0	0; 2; 2; 6; 2; 2; 2; 0; 0	3; 3; 2; 2; 1; 1; 2; 0; 1	3; 3; 2; 2; 1; 1; 2; 0; 1	3; 3; 2; 2; 1; 1; 2; 0; 1	2	By MS/MS; By MS/MS; By MS/MS; By MS/MS; By MS/MS; By matching; By MS/MS; By matching; By matching	15.7; 15.7; 8.4; 10.8; 7.3; 7.3; 12.2; 0; 4.9	34613; 33753; 27406; 10920; 0; 3675.1; 1090.2; 0; 9380.1	14578; 22351; 17122; 0; 0; 0; 0; 0; 0	1; 4; 4; 1; 1; 0; 2; 0; 0
alr1261	0.476806	1	FAULT	TRUE	1.10026	0.439591	0.255825	0.0380439	0.879335	1.40821	9; 9; 9; 14; 13; 11; 8; 11; 9	9; 9; 9; 14; 13; 10; 8; 11; 9	9; 9; 9; 14; 13; 10; 8; 11; 9	9	By MS/MS; By MS/MS; By MS/MS; By MS/MS; By MS/MS; By MS/MS; By MS/MS; By MS/MS; By MS/MS	25.3; 24; 24.6; 38; 36.2; 29.2; 24.1; 28.9; 26.9	191390; 119980; 245810; 154570; 197560; 159430; 183080; 160030; 243830	95004; 49526; 103240; 92981; 90237; 59253; 92939; 85262; 96747	8; 17; 12; 20; 18; 11; 9; 19; 20	12; 11; 13; 10; 10; 11; 8; 8; 6	12; 11; 12; 10; 10; 11; 8; 8; 6	12; 11; 12; 10; 10; 11; 8; 8; 6	10	By MS/MS; By MS/MS; By MS/MS; By MS/MS; By MS/MS; By MS/MS; By MS/MS; By MS/MS; By MS/MS	34.6; 27.1; 32.1; 24.8; 24.1; 30.5; 21.2; 20.9; 15.7	173280; 154910; 94716; 200220; 186550; 126330; 97556; 91431; 36109	90070; 75212; 31539; 102280; 94877; 56006; 94690; 69426; 35957	16; 12; 14; 20; 13; 10; 10; 4; 1
alr1310	0.866168	1	FAULT	TRUE	0.9786	0.300261	0.222173	0.0199427	0.773209	1.22382	3; 4; 4; 1; 0; 4; 5; 3; 2	3; 4; 4; 1; 0; 4; 5; 3; 2	3; 4; 4; 1; 0; 4; 5; 3; 2	3	By matching; By MS/MS; By MS/MS; By MS/MS; By matching; By MS/MS; By MS/MS; By MS/MS; By MS/MS	5.4; 7.3; 7.5; 1.3; 0; 8.1; 9; 5.1; 4.6	28008; 27683; 22462; 0; 0; 12345; 35202; 38499; 1736.1	9127.9; 16005; 15564; 0; 0; 19567; 12284; 14462; 0	0; 2; 4; 2; 0; 4; 3; 2; 1	2; 2; 2; 2; 3; 3; 2; 2; 5	2; 2; 2; 2; 3; 3; 2; 2; 5	2; 2; 2; 2; 3; 3; 2; 2; 5	2	By matching; By MS/MS; By MS/MS; By MS/MS; By MS/MS; By MS/MS; By MS/MS; By matching; By MS/MS	2.6; 4.3; 3.2; 3.5; 4.3; 4.8; 3.5; 3.5; 8.3	6348.3; 18894; 5071.3; 18290; 30922; 27893; 17299; 27183; 34458	13928; 0; 0; 0; 14075; 10684; 17528; 12817; 10526	0; 2; 3; 3; 1; 1; 3; 0; 0
alr1313	0.774701	1	FAULT	TRUE	1.0971	0.637297	0.619191	0.0392858	0.508647	1.77528	3; 7; 8; 6; 4; 6; 7; 6; 7	3; 7; 8; 6; 4; 6; 7; 6; 7	3; 7; 8; 6; 4; 6; 7; 6; 7	6	By matching; By MS/MS; By MS/MS; By MS/MS; By MS/MS; By MS/MS; By MS/MS; By MS/MS; By MS/MS	9.1; 31.5; 34.3; 23.2; 18.2; 23.5; 31.5; 27.3; 34.8	16251; 13517; 39755; 31903; 15792; 11134; 34646; 13372; 9634.8	0; 0; 21663; 0; 0; 0; 15689; 5931.6; 8858.2	0; 4; 5; 0; 1; 3; 3; 3; 7	4; 5; 3; 6; 4; 4; 4; 5; 3	4; 5; 3; 6; 4; 4; 4; 5; 3	4; 5; 3; 6; 4; 4; 4; 5; 3	4	By MS/MS; By MS/MS; By MS/MS; By MS/MS; By MS/MS; By MS/MS; By MS/MS; By MS/MS; By MS/MS	16.6; 19.3; 11.3; 27.1; 16.3; 15.2; 15.7; 19.6; 12.4	16147; 23172; 18487; 20398; 15559; 5821.3; 2902.6; 10256; 2388.7	12964; 11786; 0; 10713; 9171.7; 0; 0; 0; 0	0; 1; 1; 2; 4; 0; 1; 0; 0
alr1346	0.629636	1	FAULT	TRUE	0.909565	0.574489	0.697714	0.440758	0.449836	2.80301	2; 3; 1; 3; 2; 4; 2; 5; 2	2; 3; 1; 3; 2; 4; 2; 5; 2	2; 3; 1; 3; 2; 4; 2; 5; 2	2	By matching; By MS/MS; By MS/MS; By MS/MS; By matching; By MS/MS; By MS/MS; By MS/MS; By MS/MS	8.3; 12.5; 4; 11.9; 11.6; 16.5; 8; 19.6; 8.3	34332; 90149; 16627; 12843; 10347; 47816; 10400; 165470; 162180	54729; 124180; 0; 0; 0; 38511; 0; 64715; 82994	0; 3; 2; 2; 0; 2; 1; 1; 1	5; 1; 3; 3; 1; 2; 1; 1; 1	5; 1; 3; 3; 1; 2; 1; 1; 1	5; 1; 3; 3; 1; 2; 1; 1; 1	1	By MS/MS; By MS/MS; By MS/MS; By MS/MS; By MS/MS; By matching; By matching; By matching; By matching	22.3; 4.3; 14.7; 15.3; 4; 8.3; 3.1; 4; 4	197690; 65888; 60996; 12079; 0; 18293; 2330.3; 15329; 5896.1	96093; 0; 0; 0; 0; 40044; 0; 0; 0	1; 1; 3; 2; 2; 0; 0; 0; 0
alr1348	0.48839	1	FAULT	TRUE	1.12519	0.578101	0.336432	0.0742269	0.8543	1.57652	8; 8; 5; 10; 11; 14; 9; 7; 8	8; 8; 5; 10; 11; 14; 9; 7; 8	8; 8; 5; 10; 11; 14; 9; 7; 8	8	By MS/MS; By MS/MS; By MS/MS; By MS/MS; By MS/MS; By MS/MS; By MS/MS; By MS/MS; By MS/MS	18.9; 22.5; 10; 23.8; 24; 31.4; 25.8; 20; 20.9	150120; 66950; 131280; 208300; 162280; 188680; 150980; 97020; 181200	73904; 55045; 104100; 64646; 62357; 65601; 68817; 52258; 73267	4; 12; 6; 20; 19; 25; 10; 13; 15	4; 6; 11; 9; 9; 8; 10; 6; 11	4; 6; 11; 9; 9; 8; 10; 6; 11	4; 6; 11; 9; 9; 8; 10; 6; 11	9	By MS/MS; By MS/MS; By MS/MS; By MS/MS; By MS/MS; By MS/MS; By MS/MS; By MS/MS; By MS/MS	10.8; 16.5; 25.7; 18.3; 20.6; 16; 25.7; 12.5; 25.1	56010; 52853; 83164; 95122; 163110; 32892; 110220; 77805; 139090	58099; 38149; 29943; 66217; 69895; 21249; 103490; 83268; 44830	7; 12; 14; 13; 16; 6; 14; 4; 3
alr1381	0.992928	1	FAULT	TRUE	0.99822	0.562301	0.347158	0.0520864	0.692308	1.41383	2; 4; 3; 5; 5; 8; 7; 10; 7	2; 4; 3; 5; 5; 8; 7; 10; 7	2; 4; 3; 5; 5; 8; 7; 10; 7	5	By matching; By MS/MS; By MS/MS; By MS/MS; By MS/MS; By MS/MS; By MS/MS; By MS/MS; By MS/MS	4.5; 9.4; 6.5; 13.3; 13.3; 21.8; 18.3; 23.6; 18.3	3291.6; 13859; 12623; 54727; 22146; 54745; 103020; 59760; 55788	6310.6; 11198; 13560; 14850; 8285.4; 14097; 29616; 19963; 24675	0; 1; 2; 3; 2; 4; 7; 6; 6	4; 2; 4; 3; 6; 4; 5; 4; 2	4; 2; 4; 3; 6; 4; 5; 4; 2	4; 2; 4; 3; 6; 4; 5; 4; 2	4	By MS/MS; By MS/MS; By matching; By MS/MS; By MS/MS; By MS/MS; By MS/MS; By MS/MS; By matching	10.3; 5.1; 8.6; 8.2; 14.7; 9.2; 14.5; 10.4; 5.4	11299; 4046; 12650; 14537; 37338; 22762; 12961; 27316; 9199.2	9685.6; 0; 6858.5; 13363; 20120; 13344; 0; 18335; 19075	1; 1; 0; 2; 5; 1; 1; 1; 0
alr1396	0.709577	1	FAULT	TRUE	0.931807	0.522899	0.304307	0.0454604	0.66157	1.2908	1; 3; 5; 4; 3; 7; 5; 8; 5	1; 3; 5; 4; 3; 7; 5; 8; 5	1; 3; 5; 4; 3; 7; 5; 8; 5	5	By MS/MS; By MS/MS; By MS/MS; By MS/MS; By MS/MS; By MS/MS; By MS/MS; By MS/MS; By MS/MS	3.9; 11.8; 18.5; 13.8; 10.2; 22.2; 18.3; 26.9; 15.5	20275; 22668; 57474; 31903; 29495; 32951; 66316; 47922; 20812	26387; 25273; 33831; 16424; 28469; 9077.7; 32260; 26242; 6367.3	1; 10; 7; 5; 8; 6; 6; 7; 4	5; 4; 5; 4; 5; 2; 6; 5; 3	5; 4; 5; 4; 5; 2; 6; 5; 3	5; 4; 5; 4; 5; 2; 6; 5; 3	5	By MS/MS; By MS/MS; By MS/MS; By MS/MS; By MS/MS; By MS/MS; By MS/MS; By MS/MS; By MS/MS	17.5; 14.9; 16.7; 15.7; 16.1; 9.4; 20; 23.8; 12.4	54334; 44960; 81141; 24136; 44173; 16017; 18932; 12687; 34747	29665; 27148; 21914; 12012; 25576; 24508; 15297; 12452; 31659	5; 8; 7; 7; 5; 2; 5; 1; 3
alr1414	0.180218	1	FAULT	TRUE	0.553505	0.488396	0.321611	0.25912	0.326277	1.16791	2; 5; 4; 5; 3; 7; 4; 3; 3	2; 5; 4; 5; 3; 7; 4; 3; 3	2; 5; 4; 5; 3; 7; 4; 3; 3	4	By matching; By MS/MS; By MS/MS; By MS/MS; By MS/MS; By MS/MS; By MS/MS; By MS/MS; By MS/MS	6.4; 17.2; 13.2; 22.4; 11.5; 32.7; 23.5; 16; 11.8	20339; 26399; 30032; 63824; 36046; 50336; 23111; 23009; 74429	13409; 11530; 8895; 26782; 26437; 27588; 21575; 0; 40518	0; 0; 1; 1; 2; 8; 2; 2; 1	5; 3; 6; 4; 5; 5; 3; 7; 3	5; 3; 6; 4; 5; 5; 3; 7; 3	5; 3; 6; 4; 5; 5; 3; 7; 3	5	By MS/MS; By MS/MS; By MS/MS; By MS/MS; By MS/MS; By MS/MS; By MS/MS; By MS/MS; By MS/MS	19.1; 10.8; 21.9; 15.1; 20.7; 19.8; 10.1; 33.6; 13.2	47393; 11532; 68552; 46140; 61312; 26967; 72631; 24838; 85976	22446; 0; 36574; 27778; 23959; 0; 38967; 14722; 91432	1; 1; 5; 3; 3; 2; 0; 2; 2
alr1524	0.0535395	1	FAULT	TRUE	0.60303	0.452601	0.263396	0.06403	0.368919	0.919648	10; 11; 14; 14; 16; 18; 9; 13; 14	10; 11; 14; 14; 16; 18; 9; 13; 14	10; 11; 14; 14; 16; 18; 9; 13; 14	14	By MS/MS; By MS/MS; By MS/MS; By MS/MS; By MS/MS; By MS/MS; By MS/MS; By MS/MS; By MS/MS	23.5; 27.7; 31.1; 32.4; 39.9; 37; 23.5; 32.8; 33.6	369130; 674070; 531980; 575180; 673510; 2591300; 207900; 1297300; 1025000	187650; 248980; 232490; 472580; 495720; 822450; 36108; 519810; 566750	3; 8; 18; 38; 26; 33; 7; 12; 10	12; 15; 14; 11; 15; 14; 10; 10; 12	12; 15; 14; 11; 15; 14; 10; 10; 12	12; 15; 14; 11; 15; 14; 10; 10; 12	12	By MS/MS; By MS/MS; By MS/MS; By MS/MS; By MS/MS; By MS/MS; By MS/MS; By MS/MS; By MS/MS	26.1; 32.4; 31.7; 25.8; 32.6; 32.4; 26.1; 21.2; 30.5	601220; 439310; 1090200; 622700; 603620; 1298200; 1049400; 706400; 713140	323040; 239050; 698000; 619340; 539990; 888810; 744840; 814570; 514320	11; 34; 37; 35; 37; 14; 15; 8; 13
alr1526	0.0148172	1	FAULT	TRUE	1.44593	0.641573	0.373371	0.0604459	1.14269	1.93522	3; 3; 4; 5; 3; 4; 3; 4; 3	3; 3; 4; 5; 3; 4; 3; 4; 3	3; 3; 4; 5; 3; 4; 3; 4; 3	3	By MS/MS; By MS/MS; By MS/MS; By MS/MS; By MS/MS; By MS/MS; By MS/MS; By MS/MS; By MS/MS	25.7; 25.7; 38.5; 45; 29.4; 32.1; 25.7; 38.5; 25.7	786220; 788980; 839450; 816830; 500750; 856040; 518430; 711790; 653480	322390; 407000; 342020; 379380; 341080; 312850; 283830; 299670; 327740	5; 12; 14; 12; 16; 13; 8; 13; 9	3; 2; 3; 4; 3; 3; 4; 4; 3	3; 2; 3; 4; 3; 3; 4; 4; 3	3; 2; 3; 4; 3; 3; 4; 4; 3	3	By MS/MS; By MS/MS; By MS/MS; By MS/MS; By MS/MS; By MS/MS; By MS/MS; By MS/MS; By MS/MS	25.7; 16.5; 25.7; 38.5; 25.7; 25.7; 38.5; 38.5; 25.7	386900; 41196; 517590; 871340; 636090; 334890; 263850; 150170; 98619	242440; 76400; 180830; 439160; 335510; 169130; 190250; 178760; 151690	9; 4; 5; 20; 12; 8; 9; 6; 3
alr1533	0.0112132	1	FAULT	TRUE	0.562254	0.253223	0.153895	0.0509121	0.431593	0.753238	4; 6; 6; 5; 6; 5; 4; 6; 3	4; 6; 6; 5; 6; 5; 4; 6; 3	4; 6; 6; 5; 6; 5; 4; 6; 3	5	By MS/MS; By MS/MS; By MS/MS; By MS/MS; By MS/MS; By MS/MS; By MS/MS; By MS/MS; By MS/MS	13.5; 20; 19.3; 18.6; 20; 17.4; 16.2; 22.2; 12.6	18636; 64969; 53501; 43187; 67568; 30658; 41053; 99465; 30246	16793; 32425; 28124; 26392; 19596; 12002; 19718; 25838; 21619	2; 9; 9; 4; 3; 4; 3; 8; 3	5; 7; 6; 4; 1; 7; 7; 4; 6	5; 7; 6; 4; 1; 7; 7; 4; 6	5; 7; 6; 4; 1; 7; 7; 4; 6	6	By MS/MS; By MS/MS; By MS/MS; By MS/MS; By matching; By MS/MS; By MS/MS; By MS/MS; By MS/MS	17.4; 20.3; 17.4; 14.5; 2.4; 22.9; 24.6; 14; 22.5	40017; 65028; 83123; 43905; 14014; 78996; 95832; 44906; 91689	23144; 39875; 54747; 15604; 0; 30686; 44233; 34954; 44880	4; 9; 5; 8; 0; 1; 7; 1; 1
alr1554	0.0375341	1	FAULT	TRUE	0.306701	0.198934	0.225832	0.207973	0.121008	0.653464	3; 1; 2; 2; 1; 2; 0; 1; 1	3; 1; 2; 2; 1; 2; 0; 1; 1	3; 1; 2; 2; 1; 2; 0; 1; 1	1	By MS/MS; By MS/MS; By MS/MS; By matching; By matching; By MS/MS; By matching; By matching; By matching	7.4; 2.6; 5.9; 5.4; 2.6; 4.6; 0; 2.8; 2	10954; 28776; 29770; 9987.2; 21078; 13242; 0; 4369.4; 11776	0; 0; 0; 4659.3; 0; 8470.8; 0; 0; 0	1; 1; 2; 0; 0; 0; 0; 0; 0	1; 2; 3; 2; 2; 0; 3; 4; 3	1; 2; 3; 2; 2; 0; 3; 4; 3	1; 2; 3; 2; 2; 0; 3; 4; 3	2	By MS/MS; By MS/MS; By MS/MS; By matching; By matching; By matching; By MS/MS; By MS/MS; By MS/MS	3.3; 4.6; 6.9; 4.6; 4.9; 0; 6.6; 13.5; 8.2	0; 17810; 23918; 18596; 8253.6; 0; 35324; 22377; 21732	0; 18838; 23213; 9586.4; 0; 0; 34584; 0; 16588	3; 2; 3; 0; 0; 0; 2; 3; 1
alr1594	0.599695	1	FAULT	TRUE	0.923561	0.401613	0.233723	0.046486	0.725035	1.21214	15; 15; 18; 20; 16; 24; 21; 14; 17	15; 15; 18; 20; 16; 24; 21; 14; 17	15; 15; 18; 20; 16; 24; 21; 14; 17	17	By MS/MS; By MS/MS; By MS/MS; By MS/MS; By MS/MS; By MS/MS; By MS/MS; By MS/MS; By MS/MS	22.5; 21.6; 25.1; 28.9; 22.9; 34; 31.9; 21; 27.1	184920; 365810; 100160; 221820; 236140; 222850; 199850; 125650; 222270	107470; 98589; 80519; 91559; 94860; 74591; 78523; 52485; 95154	9; 9; 12; 12; 12; 21; 12; 11; 10	16; 15; 19; 15; 16; 15; 17; 13; 12	16; 15; 19; 15; 16; 15; 17; 13; 12	16; 15; 19; 15; 16; 15; 17; 13; 12	15	By MS/MS; By MS/MS; By MS/MS; By MS/MS; By MS/MS; By MS/MS; By MS/MS; By MS/MS; By MS/MS	24.2; 20.8; 27.4; 23.4; 22.4; 20.7; 23; 20.6; 17.9	211910; 168500; 149280; 183300; 124900; 119310; 95722; 165820; 114270	155900; 117010; 59194; 94871; 84699; 59193; 55157; 102640; 59780	9; 9; 12; 11; 12; 6; 4; 4; 2
alr1595	0.587974	1	FAULT	TRUE	0.93125	0.351515	0.204568	0.0356825	0.75456	1.17686	10; 10; 10; 12; 12; 12; 8; 13; 10	10; 10; 10; 12; 12; 12; 8; 13; 10	10; 10; 10; 12; 12; 12; 8; 13; 10	10	By MS/MS; By MS/MS; By MS/MS; By MS/MS; By MS/MS; By MS/MS; By MS/MS; By MS/MS; By MS/MS	25.4; 26.1; 26.1; 28.6; 30.4; 29.6; 19.5; 29.6; 27.2	229390; 121890; 193110; 228210; 229820; 138490; 103970; 171190; 172580	88560; 74306; 90061; 89386; 96114; 56672; 63687; 69310; 91630	8; 5; 8; 12; 9; 11; 4; 7; 9	5; 13; 14; 10; 9; 11; 9; 12; 7	5; 13; 14; 10; 9; 11; 9; 12; 7	5; 13; 14; 10; 9; 11; 9; 12; 7	10	By MS/MS; By MS/MS; By MS/MS; By MS/MS; By MS/MS; By MS/MS; By MS/MS; By MS/MS; By MS/MS	13.8; 33; 29.1; 28.3; 23.7; 26.1; 24.5; 26.2; 18.2	59746; 96534; 111090; 196840; 119440; 137340; 88535; 101000; 27828	96396; 86692; 66882; 101380; 96082; 57524; 73823; 125490; 23735	3; 11; 15; 11; 8; 8; 11; 4; 3
alr1596	0.633709	1	FAULT	TRUE	0.955053	0.266367	0.155015	0.0200147	0.816758	1.13236	21; 23; 26; 28; 25; 30; 22; 25; 25	21; 23; 26; 28; 25; 30; 22; 25; 25	21; 23; 26; 28; 25; 30; 22; 25; 25	25	By MS/MS; By MS/MS; By MS/MS; By MS/MS; By MS/MS; By MS/MS; By MS/MS; By MS/MS; By MS/MS	25; 29.7; 28.5; 29.3; 26.6; 36.6; 26.6; 28.8; 31.1	249050; 224810; 230840; 324690; 263380; 422190; 513790; 284780; 229350	123960; 140260; 150870; 153020; 110470; 151240; 171600; 120700; 139490	7; 18; 27; 28; 13; 40; 16; 24; 18	22; 19; 20; 32; 30; 24; 20; 19; 16	22; 19; 20; 32; 30; 24; 20; 19; 16	22; 19; 20; 32; 30; 24; 20; 19; 16	20	By MS/MS; By MS/MS; By MS/MS; By MS/MS; By MS/MS; By MS/MS; By MS/MS; By MS/MS; By MS/MS	25.3; 21; 21.3; 35.4; 32.9; 28.7; 22.8; 20.1; 17.7	209330; 102020; 152770; 352040; 358650; 226290; 166770; 204260; 153440	128380; 103680; 131550; 165040; 212700; 110380; 143990; 161560; 76728	6; 8; 19; 29; 25; 13; 18; 6; 0
alr1602	0.447855	1	FAULT	TRUE	1.13504	0.370864	0.349404	0.0134397	0.798383	1.50261	2; 2; 3; 3; 1; 5; 2; 3; 3	2; 2; 3; 3; 1; 5; 2; 3; 3	2; 2; 3; 3; 1; 5; 2; 3; 3	3	By MS/MS; By MS/MS; By MS/MS; By MS/MS; By MS/MS; By MS/MS; By MS/MS; By MS/MS; By MS/MS	15.8; 15.8; 23.8; 24.2; 5; 33.3; 18.3; 20.8; 24.2	23067; 20394; 21160; 25204; 6493.6; 60418; 38171; 26076; 43914	0; 0; 0; 9441.6; 0; 15137; 21785; 13965; 24261	2; 2; 2; 3; 1; 3; 1; 2; 2	2; 4; 2; 1; 2; 2; 1; 0; 1	2; 4; 2; 1; 2; 2; 1; 0; 1	2; 4; 2; 1; 2; 2; 1; 0; 1	2	By MS/MS; By MS/MS; By MS/MS; By MS/MS; By MS/MS; By MS/MS; By MS/MS; By matching; By matching	15; 28.3; 10; 8.8; 18.3; 18.3; 5.8; 0; 5.8	18592; 44085; 9179.5; 11825; 10173; 18516; 0; 0; 7588.2	0; 13866; 0; 0; 0; 11476; 0; 0; 0	0; 1; 2; 1; 1; 1; 1; 0; 0
alr1603	0.294089	1	FAULT	TRUE	1.42912	0.897053	#N/A	#N/A	#N/A	#N/A	2; 2; 2; 2; 1; 2; 2; 2; 3	2; 2; 2; 2; 1; 2; 2; 2; 3	2; 2; 2; 2; 1; 2; 2; 2; 3	2	By MS/MS; By MS/MS; By MS/MS; By matching; By MS/MS; By MS/MS; By MS/MS; By matching; By MS/MS	16.3; 16.3; 9.3; 9.3; 9.3; 12.5; 9.3; 9.3; 18.7	17089; 34643; 8638.6; 5502.8; 4460.4; 92736; 27981; 27217; 41917	0; 25635; 9818.6; 0; 0; 44880; 22586; 9841.8; 20459	3; 3; 1; 0; 1; 4; 2; 0; 2	0; 2; 2; 2; 1; 1; 2; 1; 1	0; 2; 2; 2; 1; 1; 2; 1; 1	0; 2; 2; 2; 1; 1; 2; 1; 1	1	By matching; By MS/MS; By MS/MS; By MS/MS; By matching; By matching; By matching; By matching; By matching	0; 9.3; 9.3; 13.1; 3.1; 3.1; 9.3; 3.1; 3.1	0; 24975; 20871; 20608; 16403; 13786; 22419; 14671; 10340	0; 15526; 0; 0; 0; 0; 0; 0; 0	0; 3; 2; 1; 0; 0; 0; 0; 0
alr1607	0.0563391	1	FAULT	TRUE	0.737981	0.814559	#N/A	2.06659	#N/A	#N/A	2; 3; 4; 3; 2; 2; 1; 4; 4	2; 3; 4; 3; 2; 2; 1; 4; 4	2; 3; 4; 3; 2; 2; 1; 4; 4	3	By MS/MS; By MS/MS; By MS/MS; By MS/MS; By MS/MS; By MS/MS; By MS/MS; By MS/MS; By MS/MS	14.6; 27.4; 27.4; 27.4; 18.9; 21.2; 12.7; 36.3; 27.4	21469; 21770; 14721; 29523; 5889.9; 20360; 11779; 37415; 41369	14719; 18517; 10035; 11198; 0; 6166.9; 0; 0; 14057	1; 5; 8; 4; 6; 3; 3; 5; 8	2; 2; 2; 2; 3; 3; 1; 1; 0	2; 2; 2; 2; 3; 3; 1; 1; 0	2; 2; 2; 2; 3; 3; 1; 1; 0	2	By MS/MS; By MS/MS; By MS/MS; By MS/MS; By MS/MS; By MS/MS; By MS/MS; By matching; By matching	14.6; 14.6; 21.2; 18.9; 27.4; 27.4; 6.1; 6.1; 0	27208; 40292; 8961.3; 5744.7; 6363.7; 13671; 0; 11601; 0	0; 30062; 0; 0; 0; 3316.2; 0; 0; 0	2; 3; 2; 5; 6; 4; 1; 0; 0
alr1613	0.559307	1	FAULT	TRUE	1.14122	0.352376	0.478828	0.000107644	0.66249	1.6202	2; 2; 2; 3; 2; 2; 1; 2; 0	2; 2; 2; 3; 2; 2; 1; 2; 0	2; 2; 2; 3; 2; 2; 1; 2; 0	2	By matching; By MS/MS; By MS/MS; By MS/MS; By MS/MS; By MS/MS; By matching; By matching; By matching	7.5; 14.3; 9.9; 13.5; 12.3; 7.5; 4; 9.9; 0	3902.3; 4419.7; 6050.3; 20978; 15399; 5702.5; 13461; 13137; 0	5034.2; 0; 0; 8348.2; 0; 0; 0; 5176.8; 0	0; 1; 2; 2; 1; 3; 0; 0; 0	1; 1; 3; 1; 3; 3; 1; 3; 2	1; 1; 3; 1; 3; 3; 1; 3; 2	1; 1; 3; 1; 3; 3; 1; 3; 2	2	By MS/MS; By MS/MS; By MS/MS; By MS/MS; By MS/MS; By matching; By MS/MS; By matching; By MS/MS	13.9; 6; 17.5; 4; 15.9; 20.2; 4; 13.5; 12.3	3349.8; 0; 5738.1; 10513; 7384.1; 15934; 0; 11609; 13223	0; 0; 5272; 0; 0; 0; 0; 5468.1; 0	1; 1; 2; 1; 1; 0; 1; 0; 0
alr1709	0.115034	1	FAULT	TRUE	0.66809	0.23041	0.283594	0.00751517	0.388439	0.957859	2; 4; 3; 1; 1; 2; 3; 3; 3	2; 4; 3; 1; 1; 2; 3; 3; 3	2; 4; 3; 1; 1; 2; 3; 3; 3	3	By MS/MS; By MS/MS; By MS/MS; By MS/MS; By matching; By MS/MS; By MS/MS; By MS/MS; By MS/MS	11; 22.1; 15.7; 6.4; 4; 11; 19.7; 15.7; 15.1	16419; 3919.9; 36337; 0; 3904.2; 0; 3547.8; 14495; 10604	12566; 0; 0; 0; 0; 0; 0; 7245; 11907	0; 7; 2; 1; 0; 3; 3; 2; 3	3; 4; 4; 0; 1; 0; 2; 0; 1	3; 4; 4; 0; 1; 0; 2; 0; 1	3; 4; 4; 0; 1; 0; 2; 0; 1	1	By MS/MS; By MS/MS; By MS/MS; By matching; By matching; By matching; By MS/MS; By matching; By matching	16.4; 19.7; 22.1; 0; 6.4; 0; 11; 0; 5.4	17439; 25082; 21572; 0; 51212; 0; 1261.5; 0; 3433.2	14072; 17541; 14092; 0; 0; 0; 0; 0; 0	2; 6; 6; 0; 0; 0; 1; 0; 0
alr1742	0.150576	1	FAULT	TRUE	0.739663	0.415407	0.241751	0.0661265	0.53645	1.04762	13; 16; 13; 16; 12; 16; 15; 12; 11	13; 16; 13; 16; 12; 16; 15; 12; 11	13; 16; 13; 16; 12; 16; 15; 12; 11	13	By MS/MS; By MS/MS; By MS/MS; By MS/MS; By MS/MS; By MS/MS; By MS/MS; By MS/MS; By MS/MS	27.5; 34.6; 31.3; 29.7; 26.4; 30; 31; 28.4; 25.1	551200; 504330; 562780; 396310; 346680; 420820; 551730; 380650; 367920	299020; 295240; 286330; 139760; 151940; 120720; 263670; 178430; 208790	10; 24; 29; 40; 26; 37; 26; 27; 16	10; 11; 16; 12; 14; 14; 11; 10; 8	10; 11; 16; 12; 14; 14; 11; 10; 8	10; 11; 16; 12; 14; 14; 11; 10; 8	11	By MS/MS; By MS/MS; By MS/MS; By MS/MS; By MS/MS; By MS/MS; By MS/MS; By MS/MS; By MS/MS	23.2; 20.9; 25.9; 25.6; 27.8; 28.1; 22.3; 21.2; 14.8	564950; 364350; 569570; 341080; 306320; 290350; 461190; 397430; 391810	353480; 206440; 248350; 158490; 152540; 134450; 401900; 446980; 316710	15; 30; 36; 39; 27; 10; 15; 8; 4
alr1744	0.912874	1	FAULT	TRUE	1.01377	0.374343	0.217853	0.0302133	0.821886	1.26881	5; 7; 5; 7; 7; 8; 5; 7; 7	5; 7; 5; 7; 7; 8; 5; 7; 7	5; 7; 5; 7; 7; 8; 5; 7; 7	7	By MS/MS; By MS/MS; By MS/MS; By MS/MS; By MS/MS; By MS/MS; By MS/MS; By MS/MS; By MS/MS	20.1; 34.6; 23.7; 32.8; 30.5; 36.2; 24.5; 35.9; 34.4	104540; 75852; 94099; 133650; 127590; 102160; 87879; 104860; 84102	40445; 44034; 60928; 55642; 43680; 42577; 73746; 36107; 55426	1; 4; 7; 7; 8; 6; 5; 4; 7	4; 5; 9; 7; 5; 4; 7; 4; 2	4; 5; 9; 7; 5; 4; 7; 4; 2	4; 5; 9; 7; 5; 4; 7; 4; 2	5	By MS/MS; By MS/MS; By MS/MS; By MS/MS; By MS/MS; By MS/MS; By MS/MS; By MS/MS; By MS/MS	15.1; 19; 42.4; 31.8; 20.6; 16.4; 31.2; 19; 6.5	71134; 66729; 75398; 108300; 79876; 82804; 99883; 53561; 27218	33496; 48114; 35430; 49382; 50486; 52504; 52384; 66234; 22831	0; 3; 6; 8; 3; 3; 4; 2; 0
alr1819	0.784491	1	FAULT	TRUE	0.873316	0.930706	0.773989	0.395229	0.296749	2.59134	5; 4; 7; 0; 1; 1; 1; 3; 5	5; 4; 7; 0; 1; 1; 1; 3; 5	5; 4; 7; 0; 1; 1; 1; 3; 5	3	By MS/MS; By MS/MS; By MS/MS; By matching; By matching; By matching; By MS/MS; By MS/MS; By MS/MS	13.8; 16.7; 22.6; 0; 4.3; 2.5; 3.4; 10; 15.9	140730; 146430; 136960; 0; 6197.6; 4851.5; 23602; 36442; 11200	82182; 106380; 80362; 0; 0; 0; 0; 19181; 6376.6	4; 4; 8; 0; 0; 0; 1; 2; 2	4; 7; 6; 2; 0; 1; 2; 1; 3	4; 7; 6; 2; 0; 1; 2; 1; 3	4; 7; 6; 2; 0; 1; 2; 1; 3	2	By MS/MS; By MS/MS; By MS/MS; By MS/MS; By matching; By matching; By matching; By matching; By matching	15.2; 17.9; 21.5; 7.2; 0; 3.8; 7.2; 3.9; 10.2	218880; 102990; 98734; 13278; 0; 3023.4; 13412; 3157.5; 12008	137140; 68768; 66616; 28757; 0; 0; 20111; 0; 0	4; 8; 12; 1; 0; 0; 0; 0; 0
alr1827	0.325282	1	FAULT	TRUE	0.79583	0.357196	0.279828	0.101835	0.577317	1.19481	1; 4; 3; 2; 4; 6; 4; 3; 4	1; 4; 3; 2; 4; 6; 4; 3; 4	1; 4; 3; 2; 4; 6; 4; 3; 4	4	By MS/MS; By MS/MS; By MS/MS; By MS/MS; By MS/MS; By MS/MS; By MS/MS; By matching; By MS/MS	3.6; 14.6; 12.1; 9.1; 10.1; 15.6; 12.1; 10.6; 14.2	20574; 17019; 30350; 15064; 20805; 68788; 47687; 36240; 37875	0; 8854.2; 11020; 0; 11365; 9552.8; 11862; 16819; 10747	1; 1; 2; 3; 1; 4; 1; 0; 4	0; 4; 3; 2; 3; 1; 0; 1; 2	0; 4; 3; 2; 3; 1; 0; 1; 2	0; 4; 3; 2; 3; 1; 0; 1; 2	2	By matching; By MS/MS; By MS/MS; By MS/MS; By MS/MS; By matching; By matching; By MS/MS; By matching	0; 10.1; 6.1; 6.1; 7.4; 2.1; 0; 3.4; 3.6	0; 17867; 10040; 22880; 15278; 5860.2; 0; 4347.7; 24313	0; 12758; 9701.2; 17631; 8304; 0; 0; 0; 19302	0; 3; 3; 2; 1; 0; 0; 0; 0
alr1832	0.204204	1	FAULT	FAULT	0.814332	0.250401	0.382085	0.136793	0.51236	1.3744	1; 1; 0; 3; 1; 4; 1; 3; 1	1; 1; 0; 3; 1; 4; 1; 3; 1	1; 1; 0; 3; 1; 4; 1; 3; 1	1	By matching; By MS/MS; By matching; By MS/MS; By MS/MS; By MS/MS; By MS/MS; By MS/MS; By MS/MS	4.4; 4.4; 0; 6.9; 2.3; 9.2; 4.4; 10.4; 4.4	2263.8; 2038.5; 0; 12087; 6625.7; 13177; 3793.9; 8896.3; 3311.4	0; 0; 0; 5974.1; 0; 4581.2; 0; 4329.8; 0	0; 3; 0; 1; 1; 5; 0; 2; 1	0; 2; 1; 0; 2; 0; 1; 2; 1	0; 2; 1; 0; 2; 0; 1; 2; 1	0; 2; 1; 0; 2; 0; 1; 2; 1	1	By matching; By MS/MS; By MS/MS; By matching; By MS/MS; By matching; By MS/MS; By matching; By matching	0; 4.6; 2.3; 0; 6.7; 0; 2.3; 4.6; 2.3	0; 5231.9; 5290.8; 0; 8831.7; 0; 2782.3; 5820.3; 4100.4	0; 0; 0; 0; 5337.3; 0; 0; 6967.1; 0	0; 2; 1; 0; 1; 0; 1; 0; 0
alr1834	0.247505	1	FAULT	TRUE	0.759839	0.49226	0.286476	0.0893118	0.525052	1.14366	6; 6; 7; 6; 2; 8; 6; 7; 7	6; 6; 7; 6; 2; 8; 6; 7; 7	6; 6; 7; 6; 2; 8; 6; 7; 7	6	By MS/MS; By MS/MS; By MS/MS; By MS/MS; By MS/MS; By MS/MS; By MS/MS; By MS/MS; By MS/MS	23.4; 21.5; 28.8; 27.2; 9.1; 30.6; 26.5; 31.1; 26.5	152080; 105820; 184700; 45980; 10155; 164960; 131990; 86422; 173680	78055; 34981; 62993; 31057; 29612; 41604; 35218; 55608; 67654	3; 3; 7; 9; 4; 13; 6; 9; 11	6; 4; 7; 5; 5; 5; 4; 4; 4	6; 4; 7; 5; 5; 5; 4; 4; 4	6; 4; 7; 5; 5; 5; 4; 4; 4	5	By MS/MS; By MS/MS; By MS/MS; By MS/MS; By MS/MS; By MS/MS; By MS/MS; By MS/MS; By MS/MS	26.8; 15.2; 25.9; 20.2; 23.6; 21.8; 14.7; 16.1; 17.2	178020; 5420.4; 54455; 153360; 73532; 91215; 131800; 46014; 9658.4	115350; 28792; 54136; 68004; 55126; 55261; 87019; 39340; 24821	6; 4; 3; 8; 7; 3; 4; 2; 2
alr1850	0.486517	1	FAULT	TRUE	1.15662	0.686138	0.413171	0.0669643	0.803909	1.67535	2; 4; 7; 5; 8; 7; 6; 6; 5	2; 4; 7; 5; 8; 7; 6; 6; 5	2; 4; 7; 5; 8; 7; 6; 6; 5	6	By MS/MS; By MS/MS; By MS/MS; By MS/MS; By MS/MS; By MS/MS; By MS/MS; By MS/MS; By MS/MS	9; 9.9; 18.2; 15.1; 23.5; 22.9; 16.1; 17.1; 11.9	80111; 14138; 74012; 58413; 151350; 171430; 45733; 194930; 70883	54893; 19617; 24029; 34304; 60757; 45691; 49058; 69287; 89303	2; 3; 4; 8; 9; 8; 6; 7; 7	5; 4; 6; 6; 6; 5; 6; 2; 2	5; 4; 6; 6; 6; 5; 6; 2; 2	5; 4; 6; 6; 6; 5; 6; 2; 2	5	By MS/MS; By MS/MS; By MS/MS; By MS/MS; By MS/MS; By MS/MS; By MS/MS; By MS/MS; By matching	15.1; 10.2; 13.6; 20.4; 17.1; 16.8; 15.5; 7.1; 8.1	58839; 7214.1; 9408.3; 177050; 129800; 82617; 77478; 53359; 76404	20624; 17131; 0; 74049; 59367; 29818; 47156; 37207; 35851	3; 4; 6; 15; 10; 7; 6; 2; 0
alr1878	0.191134	1	FAULT	TRUE	1.28825	0.743077	0.432442	0.0778508	0.933732	1.86028	7; 8; 7; 9; 7; 7; 8; 6; 5	7; 8; 7; 9; 7; 7; 8; 6; 5	7; 8; 7; 9; 7; 7; 8; 6; 5	7	By MS/MS; By MS/MS; By MS/MS; By MS/MS; By MS/MS; By MS/MS; By MS/MS; By MS/MS; By MS/MS	33.6; 38.7; 31.5; 37.8; 35.4; 35.4; 39.9; 25.6; 23.5	50084; 110930; 105530; 107800; 109520; 147160; 88411; 90654; 53107	25577; 52617; 56969; 57261; 42637; 62502; 27196; 33234; 39516	5; 12; 11; 10; 17; 11; 6; 6; 5	4; 7; 6; 7; 8; 5; 8; 5; 5	4; 7; 6; 7; 8; 5; 8; 5; 5	4; 7; 6; 7; 8; 5; 8; 5; 5	6	By MS/MS; By MS/MS; By MS/MS; By MS/MS; By MS/MS; By MS/MS; By MS/MS; By MS/MS; By matching	19; 30.1; 26.5; 33.9; 36.3; 23.8; 33.3; 24.1; 22.3	54233; 45931; 35127; 130190; 156290; 64762; 35386; 48174; 40759	22265; 39504; 29450; 68146; 54620; 16279; 10634; 24070; 31195	3; 9; 8; 16; 12; 6; 4; 4; 0
alr1879	0.408316	1	FAULT	TRUE	0.882508	0.376356	0.226308	0.0329234	0.680471	1.14463	5; 6; 3; 5; 6; 8; 5; 7; 8	5; 6; 3; 5; 6; 8; 5; 7; 8	5; 6; 3; 5; 6; 8; 5; 7; 8	6	By matching; By MS/MS; By MS/MS; By MS/MS; By MS/MS; By MS/MS; By MS/MS; By MS/MS; By MS/MS	13.1; 16.7; 8.9; 12.7; 16.9; 22.5; 12.9; 22; 24.6	28954; 84244; 59457; 60312; 98966; 114360; 114200; 137860; 130890	11544; 37244; 67239; 49081; 47260; 48522; 45923; 49477; 48454	0; 3; 1; 7; 6; 9; 5; 3; 7	4; 9; 12; 8; 5; 6; 5; 5; 3	4; 9; 12; 8; 5; 6; 5; 5; 3	4; 9; 12; 8; 5; 6; 5; 5; 3	5	By MS/MS; By MS/MS; By MS/MS; By MS/MS; By MS/MS; By MS/MS; By MS/MS; By MS/MS; By matching	11.9; 25; 34.3; 20.8; 13.1; 16.7; 14.4; 15.9; 8.1	55869; 50663; 139430; 99932; 69256; 68956; 55128; 43597; 73655	46997; 18377; 39247; 55683; 56867; 47342; 56157; 51540; 0	2; 4; 8; 9; 8; 3; 3; 2; 0
alr1890	0.20913	1	FAULT	TRUE	1.15349	0.389066	0.226421	0.031045	0.957478	1.42342	9; 10; 9; 16; 14; 13; 9; 12; 13	9; 10; 9; 16; 14; 13; 9; 12; 13	9; 10; 9; 16; 14; 13; 9; 12; 13	12	By MS/MS; By MS/MS; By MS/MS; By MS/MS; By MS/MS; By MS/MS; By MS/MS; By MS/MS; By MS/MS	29.7; 33.7; 28.3; 47.7; 47.3; 41.1; 29.7; 40.1; 45.2	139050; 181770; 246670; 257340; 228810; 428990; 307690; 359780; 226100	117750; 107000; 128260; 93923; 99886; 136350; 132160; 156510; 136760	5; 8; 12; 18; 11; 21; 10; 14; 17	6; 11; 10; 14; 16; 10; 6; 4; 5	6; 11; 10; 14; 16; 10; 6; 4; 5	6; 11; 10; 14; 16; 10; 6; 4; 5	10	By MS/MS; By MS/MS; By MS/MS; By MS/MS; By MS/MS; By MS/MS; By MS/MS; By MS/MS; By MS/MS	23.8; 31.6; 31.6; 46.6; 49.4; 33.1; 18.1; 16.2; 13.5	140200; 70226; 162930; 207010; 297710; 243230; 69632; 111500; 131270	107540; 53538; 64691; 99699; 133760; 113670; 76183; 117670; 112760	9; 9; 10; 15; 15; 10; 10; 6; 3
alr1894	0.0316046	1	FAULT	TRUE	0.349095	0.350716	0.228075	0.177508	0.161908	0.686963	4; 3; 6; 6; 4; 4; 1; 1; 4	4; 3; 6; 6; 4; 4; 1; 1; 4	4; 3; 6; 6; 4; 4; 1; 1; 4	4	By MS/MS; By MS/MS; By MS/MS; By MS/MS; By MS/MS; By MS/MS; By matching; By MS/MS; By MS/MS	25.9; 16.7; 35.5; 35.5; 25.1; 27.1; 7.6; 4.8; 21.5	19568; 5752.8; 63863; 49327; 39898; 14478; 5522; 0; 7466.9	3682.9; 3599.4; 20990; 26657; 10699; 8594; 0; 0; 8861.7	1; 1; 3; 8; 5; 4; 0; 1; 2	2; 4; 5; 4; 5; 3; 3; 2; 0	2; 4; 5; 4; 5; 3; 3; 2; 0	2; 4; 5; 4; 5; 3; 3; 2; 0	3	By MS/MS; By MS/MS; By MS/MS; By MS/MS; By MS/MS; By MS/MS; By MS/MS; By matching; By matching	12; 21.5; 26.3; 26.7; 34.3; 16.7; 16.7; 12.4; 0	9266.4; 28547; 27966; 62384; 74147; 41739; 5229.8; 8586.5; 0	6666.5; 67339; 36706; 51238; 36386; 41352; 4832.4; 13509; 0	1; 3; 4; 4; 4; 1; 1; 0; 0
alr1896	0.473858	1	FAULT	TRUE	0.919984	0.311362	0.1812	0.0218848	0.756199	1.12494	14; 14; 17; 22; 21; 25; 17; 19; 19	13; 13; 16; 20; 20; 24; 15; 17; 18	13; 13; 16; 20; 20; 24; 15; 17; 18	17	By MS/MS; By MS/MS; By MS/MS; By MS/MS; By MS/MS; By MS/MS; By MS/MS; By MS/MS; By MS/MS	37.3; 38.2; 45.2; 50.7; 45.5; 58.2; 40.5; 45.7; 50.9	392640; 361240; 425880; 429340; 454220; 623900; 326760; 548520; 379900	194860; 165920; 191370; 211360; 218000; 156050; 127770; 160460; 133570	5; 24; 35; 73; 63; 50; 17; 29; 34	12; 20; 18; 22; 21; 17; 13; 15; 13	12; 19; 16; 20; 19; 16; 12; 14; 12	12; 19; 16; 20; 19; 16; 12; 14; 12	16	By MS/MS; By MS/MS; By MS/MS; By MS/MS; By MS/MS; By MS/MS; By MS/MS; By MS/MS; By MS/MS	33.4; 43.4; 41.6; 49.1; 46.4; 44.8; 30.9; 40.9; 32	317140; 279460; 188840; 322810; 332560; 393530; 235190; 256560; 289540	138480; 168270; 141500; 256260; 206950; 209100; 111620; 171670; 175410	7; 32; 22; 57; 57; 20; 11; 9; 5
alr1924	0.603284	1	FAULT	TRUE	0.789104	0.471766	0.529192	0.449533	0.472264	2.39477	2; 5; 4; 3; 2; 5; 4; 7; 2	2; 5; 4; 3; 2; 5; 4; 7; 2	2; 5; 4; 3; 2; 5; 4; 7; 2	4	By matching; By MS/MS; By MS/MS; By MS/MS; By MS/MS; By MS/MS; By matching; By MS/MS; By matching	8.8; 23.7; 14; 14; 7.7; 20.1; 17.6; 32.2; 6.3	5992.3; 16686; 13090; 10068; 4783; 26570; 19260; 46219; 6692.2	0; 7434.1; 7681.3; 0; 0; 6927; 7724.2; 7770.4; 0	0; 4; 9; 3; 1; 7; 0; 5; 0	3; 4; 2; 4; 2; 1; 1; 1; 0	3; 4; 2; 4; 2; 1; 1; 1; 0	3; 4; 2; 4; 2; 1; 1; 1; 0	2	By MS/MS; By matching; By MS/MS; By MS/MS; By MS/MS; By matching; By matching; By matching; By matching	8; 17.9; 8.8; 17.4; 11.3; 6.3; 6.1; 6.3; 0	11188; 14875; 6666.5; 19140; 6032.9; 3021.1; 9641.1; 1495.5; 0	11421; 2926.1; 0; 13085; 0; 0; 0; 0; 0	0; 0; 1; 8; 2; 0; 0; 0; 0
alr1952	0.637821	1	FAULT	TRUE	0.900448	0.417036	0.346813	0.105982	0.625181	1.3892	2; 3; 4; 3; 3; 5; 2; 4; 0	2; 3; 4; 3; 3; 5; 2; 4; 0	2; 3; 4; 3; 3; 5; 2; 4; 0	3	By matching; By MS/MS; By MS/MS; By MS/MS; By MS/MS; By MS/MS; By matching; By MS/MS; By matching	4.5; 7.3; 10.6; 8.2; 8.2; 11.8; 7.8; 10.8; 0	14052; 7824.6; 8963.9; 21288; 25133; 31669; 20052; 16019; 0	10705; 0; 0; 10587; 12452; 12165; 0; 6438.5; 0	0; 3; 4; 1; 1; 5; 0; 3; 0	1; 5; 2; 2; 4; 4; 3; 2; 1	1; 5; 2; 2; 4; 4; 3; 2; 1	1; 5; 2; 2; 4; 4; 3; 2; 1	2	By matching; By MS/MS; By MS/MS; By MS/MS; By MS/MS; By MS/MS; By MS/MS; By matching; By matching	1.6; 12.2; 4.5; 6.7; 10.8; 12.2; 9.6; 4.3; 5.1	1834.4; 21023; 4653.9; 21566; 34776; 36688; 1983.3; 4590.8; 5223.1	0; 11201; 0; 10653; 16291; 13108; 0; 5598.5; 0	0; 6; 2; 1; 6; 1; 1; 0; 0
alr1960	0.655629	1	FAULT	TRUE	0.940275	0.308792	#N/A	#N/A	#N/A	#N/A	2; 1; 2; 2; 3; 2; 3; 2; 3	2; 1; 2; 2; 3; 2; 3; 2; 3	2; 1; 2; 2; 3; 2; 3; 2; 3	2	By matching; By MS/MS; By matching; By matching; By matching; By MS/MS; By matching; By matching; By matching	23.3; 8.8; 22; 23.3; 32.1; 16.4; 32.1; 17.6; 32.1	4343.4; 0; 5133.1; 5587.3; 22792; 41962; 20246; 6969.7; 17565	6147.4; 0; 0; 4783.9; 4563.1; 0; 5271.6; 3603.2; 2753.3	0; 1; 0; 0; 0; 3; 0; 0; 0	2; 1; 3; 0; 2; 1; 1; 1; 1	2; 1; 3; 0; 2; 1; 1; 1; 1	2; 1; 3; 0; 2; 1; 1; 1; 1	1	By matching; By MS/MS; By MS/MS; By matching; By matching; By matching; By matching; By matching; By matching	17.6; 14.5; 30.8; 0; 23.3; 8.8; 8.8; 8.8; 8.8	24926; 1540.2; 49632; 0; 5186.4; 8835.3; 8788.6; 5195.7; 2013.5	0; 0; 0; 0; 4990.2; 0; 0; 0; 0	0; 2; 2; 0; 0; 0; 0; 0; 0
alr1963	0.288973	1	FAULT	TRUE	1.63968	1.06993	1.61738	0.560801	0.517824	6.94885	2; 4; 3; 2; 5; 6; 5; 4; 3	0; 4; 1; 0; 2; 2; 2; 2; 0	0; 4; 1; 0; 2; 2; 2; 2; 0	2	By matching; By MS/MS; By MS/MS; By matching; By MS/MS; By MS/MS; By matching; By MS/MS; By matching	3.1; 7.7; 5.8; 2.8; 9.2; 10.8; 9; 7.4; 4.7	0; 68518; 38589; 0; 11623; 6448.2; 62126; 2265.4; 0	0; 33951; 0; 0; 11545; 0; 31261; 0; 0	0; 2; 1; 0; 2; 2; 0; 1; 0	3; 3; 3; 5; 4; 2; 4; 3; 2	2; 1; 2; 1; 2; 1; 2; 1; 2	2; 1; 2; 1; 2; 1; 2; 1; 2	2	By MS/MS; By matching; By MS/MS; By MS/MS; By MS/MS; By MS/MS; By matching; By matching; By matching	6.1; 5.5; 4.4; 9; 7.4; 4.3; 7.4; 5.8; 5.4	28516; 6201.7; 0; 4140.1; 7471.1; 32885; 6501.5; 12149; 12556	0; 0; 0; 0; 10655; 15094; 0; 0; 0	0; 0; 2; 1; 1; 1; 0; 0; 0
alr2001	0.983895	1	FAULT	TRUE	0.994252	0.714336	0.4926	0.162017	0.615061	1.7579	1; 3; 3; 5; 5; 5; 4; 4; 2	1; 3; 3; 5; 5; 5; 4; 4; 2	1; 3; 3; 5; 5; 5; 4; 4; 2	4	By MS/MS; By MS/MS; By MS/MS; By MS/MS; By MS/MS; By MS/MS; By MS/MS; By MS/MS; By MS/MS	6.3; 17; 18.8; 30.3; 31.4; 29.5; 23.2; 23.2; 12.5	0; 26005; 35666; 40482; 19982; 24982; 20347; 41391; 13390	0; 22869; 16922; 13531; 9376.8; 8952.9; 7239.9; 12225; 6283.1	1; 1; 0; 5; 3; 7; 2; 5; 1	6; 4; 2; 2; 4; 4; 1; 2; 0	6; 4; 2; 2; 4; 4; 1; 2; 0	6; 4; 2; 2; 4; 4; 1; 2; 0	2	By MS/MS; By MS/MS; By matching; By MS/MS; By MS/MS; By MS/MS; By matching; By matching; By matching	34.3; 24.7; 11.8; 12.5; 23.2; 24.4; 6.3; 11.4; 0	24138; 11111; 3210.1; 14126; 27382; 32617; 2030.5; 8105.8; 0	4070.4; 16041; 5914.6; 12120; 11493; 17148; 0; 0; 0	1; 4; 0; 1; 4; 2; 0; 0; 0
alr2048	0.878871	1	FAULT	TRUE	1.04799	0.597183	0.580217	0.055116	0.509096	1.70914	1; 3; 3; 5; 4; 6; 3; 3; 3	1; 3; 3; 5; 4; 6; 3; 3; 3	1; 3; 3; 5; 4; 6; 3; 3; 3	3	By matching; By MS/MS; By matching; By MS/MS; By MS/MS; By MS/MS; By MS/MS; By MS/MS; By MS/MS	8.6; 18.3; 18.3; 23.3; 25.4; 36.2; 18.3; 20.1; 17.6	6610.3; 56631; 24523; 43922; 28939; 32889; 14185; 44487; 45780	0; 31649; 8279.9; 18382; 0; 32083; 0; 0; 0	0; 1; 0; 5; 1; 4; 2; 3; 3	1; 1; 1; 4; 5; 4; 1; 5; 3	1; 1; 1; 4; 5; 4; 1; 5; 3	1; 1; 1; 4; 5; 4; 1; 5; 3	3	By MS/MS; By matching; By MS/MS; By MS/MS; By MS/MS; By MS/MS; By matching; By MS/MS; By MS/MS	5.7; 5.7; 5.7; 26.2; 30.1; 29.7; 8.6; 29; 18.3	0; 6907.8; 0; 46817; 29315; 55620; 11841; 27712; 7799.9	0; 0; 0; 16683; 21203; 21429; 0; 21531; 0	1; 0; 1; 2; 4; 1; 0; 0; 0
alr2055	0.350318	1	FAULT	TRUE	0.842251	0.234118	0.323429	0.0144586	0.528581	1.18063	4; 1; 3; 3; 1; 2; 2; 3; 1	4; 1; 3; 3; 1; 2; 2; 3; 1	4; 1; 3; 3; 1; 2; 2; 3; 1	2	By MS/MS; By matching; By MS/MS; By MS/MS; By MS/MS; By MS/MS; By matching; By MS/MS; By matching	21.5; 6.3; 21.1; 20.3; 4.6; 11.8; 10.1; 21.1; 6.3	24892; 14603; 16675; 18196; 16901; 0; 50735; 1709.2; 14824	10879; 0; 8644.5; 0; 0; 0; 14787; 0; 0	1; 0; 2; 2; 2; 2; 0; 1; 0	2; 2; 4; 4; 2; 2; 2; 1; 2	2; 2; 4; 4; 2; 2; 2; 1; 2	2; 2; 4; 4; 2; 2; 2; 1; 2	2	By MS/MS; By MS/MS; By MS/MS; By MS/MS; By MS/MS; By MS/MS; By MS/MS; By matching; By matching	14.8; 10.1; 26.6; 27.4; 16.5; 16.5; 10.5; 4.2; 10.1	23283; 7311.5; 30486; 21278; 3099.5; 5428.9; 7961.4; 4760; 23614	0; 0; 13392; 0; 0; 0; 0; 0; 11404	1; 1; 2; 2; 1; 0; 1; 0; 0
alr2073	0.785701	1	FAULT	TRUE	0.964293	0.323176	0.231396	0.0085491	0.740068	1.20515	1; 2; 4; 5; 1; 3; 5; 4; 3	1; 2; 4; 5; 1; 3; 5; 4; 3	1; 2; 4; 5; 1; 3; 5; 4; 3	3	By matching; By MS/MS; By MS/MS; By MS/MS; By MS/MS; By MS/MS; By MS/MS; By MS/MS; By MS/MS	4.8; 8.2; 14.8; 23; 4.8; 14.8; 16.5; 14.8; 8.2	3523.1; 28080; 35150; 52692; 2790.1; 33200; 66132; 31406; 35237	0; 26154; 21229; 14496; 0; 12155; 15953; 11989; 13463	0; 2; 5; 7; 1; 6; 1; 4; 4	1; 1; 2; 3; 4; 4; 2; 2; 2	1; 1; 2; 3; 4; 4; 2; 2; 2	1; 1; 2; 3; 4; 4; 2; 2; 2	2	By MS/MS; By matching; By MS/MS; By MS/MS; By MS/MS; By matching; By MS/MS; By matching; By matching	4.8; 5.6; 3.4; 14.8; 16.5; 13.8; 9; 5.3; 6.1	0; 2179.5; 27637; 33121; 41912; 17821; 2400.3; 23663; 29158	0; 0; 17647; 17842; 16191; 11332; 0; 0; 0	3; 0; 1; 2; 2; 0; 1; 0; 0
alr2268	0.59801	1	FAULT	TRUE	1.14499	0.731218	0.526175	0.162908	0.751063	1.98458	6; 1; 4; 4; 5; 3; 3; 2; 4	6; 1; 4; 4; 5; 3; 3; 2; 4	6; 1; 4; 4; 5; 3; 3; 2; 4	4	By MS/MS; By matching; By MS/MS; By MS/MS; By MS/MS; By MS/MS; By MS/MS; By MS/MS; By MS/MS	36.3; 3.7; 22; 26.1; 26.1; 20.4; 15.9; 9.8; 20.4	43256; 4783.4; 19461; 47645; 52722; 36527; 33946; 14394; 47881	15893; 0; 8212; 18100; 19384; 17936; 26241; 0; 29543	2; 0; 2; 3; 2; 4; 2; 2; 2	2; 3; 2; 2; 2; 1; 3; 1; 3	2; 3; 2; 2; 2; 1; 3; 1; 3	2; 3; 2; 2; 2; 1; 3; 1; 3	2	By MS/MS; By MS/MS; By MS/MS; By MS/MS; By MS/MS; By matching; By MS/MS; By matching; By matching	10.2; 15.5; 9.8; 10.2; 9.8; 6.1; 15.5; 3.7; 15.5	5200.4; 13454; 23205; 16486; 25188; 9827.7; 32908; 10085; 10858	0; 8885.3; 25066; 11786; 24144; 0; 21549; 0; 5090.5	1; 2; 3; 1; 2; 0; 2; 0; 0
alr2269	0.140841	1	FAULT	TRUE	0.651011	0.483761	0.28153	0.120242	0.426925	1.05305	6; 3; 9; 10; 8; 12; 6; 6; 8	6; 3; 9; 10; 8; 12; 6; 6; 8	6; 3; 9; 10; 8; 12; 6; 6; 8	8	By MS/MS; By MS/MS; By MS/MS; By MS/MS; By MS/MS; By MS/MS; By MS/MS; By MS/MS; By MS/MS	11.9; 4.3; 15.2; 16.2; 11.2; 17.8; 9; 10.2; 11.3	23788; 35890; 45919; 69881; 48578; 106390; 104710; 66528; 76329	8917; 35244; 14795; 30419; 27491; 28514; 45496; 18680; 17861	2; 4; 8; 7; 6; 10; 4; 6; 2	5; 8; 5; 6; 6; 8; 7; 6; 3	5; 8; 5; 6; 6; 8; 7; 6; 3	5; 8; 5; 6; 6; 8; 7; 6; 3	6	By MS/MS; By MS/MS; By MS/MS; By MS/MS; By MS/MS; By MS/MS; By MS/MS; By MS/MS; By matching	7.8; 11; 7.7; 9.2; 10.1; 15.2; 10.3; 8.4; 4.1	62349; 60554; 74047; 69691; 37275; 55382; 79220; 50712; 16114	46309; 32248; 29551; 35021; 22865; 22791; 79944; 42692; 9361	2; 6; 1; 6; 7; 4; 4; 1; 0
alr2322	0.47047	1	FAULT	TRUE	1.16614	0.380116	#N/A	0.301977	#N/A	#N/A	1; 0; 1; 3; 1; 3; 0; 1; 1	1; 0; 1; 3; 1; 2; 0; 1; 1	1; 0; 1; 3; 1; 2; 0; 1; 1	1	By matching; By matching; By matching; By MS/MS; By matching; By MS/MS; By matching; By MS/MS; By MS/MS	1.8; 0; 1.7; 5.5; 1.5; 4.9; 0; 1.9; 1.9	7711.8; 0; 7107.9; 13444; 6519.5; 2035.9; 0; 0; 2136.3	0; 0; 0; 8744.2; 0; 0; 0; 0; 0	0; 0; 0; 1; 0; 5; 0; 2; 2	0; 2; 2; 3; 4; 2; 2; 0; 0	0; 2; 2; 2; 4; 1; 2; 0; 0	0; 2; 2; 2; 4; 1; 2; 0; 0	2	By matching; By MS/MS; By MS/MS; By MS/MS; By MS/MS; By matching; By MS/MS; By matching; By matching	0; 3.5; 3.6; 4.7; 6.8; 3.4; 3.5; 0; 0	0; 9573.9; 2831.4; 0; 8691.3; 725.05; 7929; 0; 0	0; 10422; 0; 0; 5290.4; 0; 7019.4; 0; 0	0; 1; 1; 2; 3; 0; 1; 0; 0
alr2323	0.308225	1	FAULT	TRUE	0.856272	0.385319	0.228216	0.0170004	0.640424	1.10174	6; 7; 7; 5; 4; 10; 4; 6; 6	6; 7; 7; 5; 4; 10; 4; 6; 6	6; 7; 7; 5; 4; 10; 4; 6; 6	6	By MS/MS; By MS/MS; By MS/MS; By matching; By MS/MS; By MS/MS; By MS/MS; By MS/MS; By MS/MS	13.1; 15; 16.3; 8.2; 9.4; 21.6; 12; 10.6; 14	95034; 105930; 34177; 64019; 27165; 80942; 30558; 50201; 108510	26033; 35914; 16103; 7845; 27364; 20241; 21734; 16985; 37351	3; 4; 5; 0; 3; 11; 2; 3; 5	4; 6; 6; 7; 3; 6; 3; 4; 5	4; 6; 6; 7; 3; 6; 3; 4; 5	4; 6; 6; 7; 3; 6; 3; 4; 5	5	By MS/MS; By MS/MS; By MS/MS; By MS/MS; By MS/MS; By MS/MS; By MS/MS; By matching; By MS/MS	9.3; 13.7; 14.7; 14.7; 6.5; 13.4; 7.8; 9.4; 12.9	51603; 53951; 33056; 83961; 53704; 75307; 22543; 44240; 38448	16194; 27288; 23328; 37456; 0; 17266; 29027; 24036; 25962	0; 4; 5; 6; 2; 2; 5; 0; 0
alr2328	0.434544	1	FAULT	TRUE	1.15929	0.644259	0.374934	0.0587445	0.838472	1.62482	10; 10; 10; 13; 11; 13; 12; 11; 9	10; 10; 10; 13; 11; 13; 12; 11; 9	10; 10; 10; 13; 11; 13; 12; 11; 9	11	By MS/MS; By MS/MS; By MS/MS; By MS/MS; By MS/MS; By MS/MS; By MS/MS; By MS/MS; By MS/MS	31.2; 27.2; 30.6; 42.6; 35.7; 38; 38.2; 35.9; 28.7	607840; 611170; 637310; 359840; 319910; 922090; 518400; 552810; 305430	305530; 334950; 478240; 183050; 219250; 273610; 196280; 225430; 160320	10; 9; 14; 21; 16; 30; 12; 13; 9	9; 12; 12; 8; 14; 11; 11; 12; 12	9; 12; 12; 8; 14; 11; 11; 12; 12	9; 12; 12; 8; 14; 11; 11; 12; 12	12	By MS/MS; By MS/MS; By MS/MS; By MS/MS; By MS/MS; By MS/MS; By MS/MS; By MS/MS; By MS/MS	26.4; 35.7; 32.3; 27.6; 42; 31.9; 32.7; 33.1; 30.6	668790; 308080; 412560; 277050; 283130; 376050; 169280; 297950; 333920	370600; 167480; 234450; 219120; 76681; 218720; 139750; 262890; 188780	11; 16; 27; 23; 14; 17; 7; 6; 2
alr2350	0.157999	1	FAULT	TRUE	1.2615	0.473852	0.319206	0.0180415	0.961723	1.60764	1; 2; 3; 5; 3; 5; 4; 4; 3	1; 2; 3; 5; 3; 5; 4; 4; 3	1; 2; 3; 5; 3; 5; 4; 4; 3	3	By matching; By MS/MS; By MS/MS; By MS/MS; By MS/MS; By MS/MS; By MS/MS; By MS/MS; By MS/MS	4.2; 8.6; 15.3; 27.2; 11.2; 25.2; 20.1; 28.8; 11.2	35298; 37587; 52180; 78466; 6342.7; 58623; 53542; 64258; 39102	0; 21581; 43551; 24796; 0; 32163; 24964; 23008; 17572	0; 1; 3; 9; 5; 6; 5; 4; 2	3; 3; 5; 3; 3; 2; 3; 1; 2	3; 3; 5; 3; 3; 2; 3; 1; 2	3; 3; 5; 3; 3; 2; 3; 1; 2	3	By MS/MS; By MS/MS; By MS/MS; By MS/MS; By MS/MS; By matching; By MS/MS; By matching; By matching	15.3; 14.1; 18.8; 11.2; 11.2; 8.6; 16.9; 3.2; 7.3	30454; 34533; 42978; 22207; 22139; 6614.9; 11167; 1901.6; 32419	22151; 20994; 17857; 18920; 22435; 0; 12697; 0; 23696	2; 3; 5; 5; 5; 0; 1; 0; 0
alr2372	0.0408335	1	FAULT	TRUE	0.671764	0.197471	0.157115	0.0542212	0.544193	0.876358	2; 4; 1; 3; 2; 2; 4; 4; 1	2; 4; 1; 3; 2; 2; 4; 4; 1	2; 4; 1; 3; 2; 2; 4; 4; 1	2	By matching; By MS/MS; By MS/MS; By MS/MS; By MS/MS; By MS/MS; By matching; By MS/MS; By matching	10.3; 18.6; 4.7; 12.1; 10.3; 14.7; 12.4; 15.9; 4.7	10007; 7993.7; 0; 8240.9; 904.68; 0; 23029; 18539; 1038.5	0; 0; 0; 0; 0; 0; 8747.2; 8588.2; 0	0; 5; 1; 2; 2; 2; 0; 2; 0	5; 6; 4; 2; 2; 1; 3; 4; 2	5; 6; 4; 2; 2; 1; 3; 4; 2	5; 6; 4; 2; 2; 1; 3; 4; 2	3	By MS/MS; By MS/MS; By MS/MS; By MS/MS; By matching; By matching; By MS/MS; By matching; By matching	19.2; 21.8; 15.3; 8.8; 6.8; 6.5; 15.3; 17.1; 6.8	37556; 38982; 29369; 0; 20164; 1701.3; 11641; 17781; 8848.2	16961; 13098; 7563; 0; 0; 0; 11009; 9295.7; 10963	2; 5; 3; 2; 0; 0; 2; 0; 0
alr2386	0.528512	1	FAULT	TRUE	0.831219	0.538708	0.416849	0.153947	0.504706	1.46023	1; 1; 3; 3; 2; 2; 2; 1; 4	1; 1; 3; 3; 2; 2; 2; 1; 4	1; 1; 3; 3; 2; 2; 2; 1; 4	2	By matching; By MS/MS; By MS/MS; By MS/MS; By MS/MS; By MS/MS; By MS/MS; By MS/MS; By MS/MS	9.3; 9.3; 28.6; 28.6; 19.3; 18.6; 19.3; 10; 37.9	16513; 21740; 42928; 21843; 15425; 36164; 34310; 0; 76209	0; 0; 26623; 9789.7; 13921; 0; 15842; 0; 27338	0; 1; 4; 2; 2; 3; 3; 2; 4	0; 2; 3; 1; 3; 3; 3; 2; 2	0; 2; 3; 1; 3; 3; 3; 2; 2	0; 2; 3; 1; 3; 3; 3; 2; 2	2	By matching; By MS/MS; By MS/MS; By MS/MS; By MS/MS; By matching; By MS/MS; By matching; By matching	0; 19.3; 28.6; 9.3; 28.6; 27.9; 28.6; 19.3; 19.3	0; 18929; 23518; 0; 11121; 37349; 23676; 77689; 50072	0; 11225; 8994.7; 0; 0; 11759; 31611; 32277; 20682	0; 5; 5; 2; 5; 0; 3; 0; 0
alr2405	0.226031	1	FAULT	TRUE	0.760259	0.261163	0.227052	0.0814735	0.581375	1.07401	3; 3; 3; 1; 2; 2; 2; 4; 3	3; 3; 3; 1; 2; 2; 2; 4; 3	3; 3; 3; 1; 2; 2; 2; 4; 3	3	By MS/MS; By MS/MS; By MS/MS; By MS/MS; By MS/MS; By MS/MS; By MS/MS; By MS/MS; By MS/MS	26.5; 26.5; 32.9; 6.5; 22.4; 17.1; 17.1; 27.6; 26.5	64970; 71792; 44224; 6012.7; 24350; 44724; 37692; 42490; 42594	22480; 26696; 28550; 0; 17656; 25397; 26739; 22242; 24056	3; 2; 5; 3; 2; 2; 6; 6; 5	2; 3; 4; 1; 1; 1; 2; 1; 2	2; 3; 4; 1; 1; 1; 2; 1; 2	2; 3; 4; 1; 1; 1; 2; 1; 2	2	By MS/MS; By MS/MS; By MS/MS; By MS/MS; By MS/MS; By MS/MS; By MS/MS; By MS/MS; By MS/MS	26.5; 26.5; 42.4; 6.5; 6.5; 6.5; 17.1; 10.6; 20	48737; 66424; 150390; 21644; 0; 53642; 31236; 21064; 17366	0; 36215; 38319; 0; 0; 0; 27323; 0; 15730	4; 6; 12; 1; 2; 1; 2; 3; 1
alr2432	0.183385	1	FAULT	TRUE	1.76734	0.664243	#N/A	#N/A	#N/A	#N/A	1; 2; 1; 3; 1; 1; 4; 4; 2	1; 2; 1; 3; 1; 1; 4; 4; 2	1; 2; 1; 3; 1; 1; 4; 4; 2	2	By matching; By MS/MS; By MS/MS; By MS/MS; By matching; By MS/MS; By MS/MS; By MS/MS; By MS/MS	4.2; 8.5; 4.2; 10.7; 3.6; 10.7; 21.5; 22.1; 15	4769.9; 15098; 6288.1; 17171; 1663.5; 0; 34439; 15859; 0	0; 0; 0; 9926.1; 0; 0; 7613.5; 4943; 0	0; 1; 1; 3; 0; 1; 1; 1; 2	0; 1; 1; 2; 1; 0; 1; 1; 3	0; 1; 1; 2; 1; 0; 1; 1; 3	0; 1; 1; 2; 1; 0; 1; 1; 3	1	By matching; By matching; By MS/MS; By matching; By MS/MS; By matching; By matching; By MS/MS; By matching	0; 3.6; 4.2; 7.8; 4.2; 0; 4.2; 4.2; 19.2	0; 2772.9; 0; 4807.4; 9662.2; 0; 7836.8; 9964.2; 17486	0; 0; 0; 4464.3; 0; 0; 0; 0; 0	0; 0; 1; 0; 1; 0; 0; 1; 0
alr2440	0.766538	1	FAULT	TRUE	0.881454	0.711225	0.655721	0.327834	0.403343	2.21938	3; 2; 0; 5; 4; 4; 3; 6; 3	3; 2; 0; 5; 4; 4; 3; 6; 3	3; 2; 0; 5; 4; 4; 3; 6; 3	3	By matching; By matching; By matching; By MS/MS; By MS/MS; By MS/MS; By MS/MS; By MS/MS; By MS/MS	13.8; 8.4; 0; 21.3; 17.4; 15.9; 12.9; 26.3; 13.8	26247; 16702; 0; 3679.7; 35742; 69418; 25347; 61129; 18257	15300; 0; 0; 0; 11380; 35777; 8598.8; 23033; 10612	0; 0; 0; 3; 4; 3; 2; 4; 1	1; 3; 1; 5; 4; 4; 3; 4; 3	1; 3; 1; 5; 4; 4; 3; 4; 3	1; 3; 1; 5; 4; 4; 3; 4; 3	3	By matching; By MS/MS; By MS/MS; By MS/MS; By MS/MS; By MS/MS; By MS/MS; By MS/MS; By matching	4.5; 12.9; 5.4; 21.9; 18; 18.3; 12.3; 17.4; 11.4	15568; 6887.2; 2082.5; 16378; 6501.2; 34562; 24173; 20752; 19381	0; 0; 0; 8980.8; 0; 16847; 25336; 0; 0	0; 0; 0; 5; 3; 1; 2; 1; 0
alr2445	0.639127	1	FAULT	TRUE	1.08559	0.542073	0.315465	0.0181378	0.786645	1.42464	4; 6; 4; 4; 4; 3; 5; 5; 4	4; 6; 4; 4; 4; 3; 5; 5; 4	4; 6; 4; 4; 4; 3; 5; 5; 4	4	By MS/MS; By MS/MS; By MS/MS; By MS/MS; By MS/MS; By MS/MS; By MS/MS; By MS/MS; By MS/MS	23; 35.9; 23; 23; 23; 16.5; 32.3; 28.6; 26.2	59268; 104530; 76264; 53844; 42646; 41270; 60791; 99773; 72472	26935; 55526; 37186; 27225; 14533; 9218.2; 30994; 34491; 28173	1; 4; 4; 10; 11; 4; 2; 4; 3	4; 4; 5; 5; 6; 4; 4; 4; 3	4; 4; 5; 5; 6; 4; 4; 4; 3	4; 4; 5; 5; 6; 4; 4; 4; 3	4	By MS/MS; By MS/MS; By MS/MS; By MS/MS; By MS/MS; By MS/MS; By MS/MS; By MS/MS; By matching	26.2; 23; 26.6; 26.6; 27; 26.2; 28.2; 26.2; 16.9	28755; 38312; 61122; 41869; 74491; 66472; 101910; 54220; 47481	20836; 26878; 25094; 19029; 20875; 24981; 22280; 36884; 25653	1; 9; 5; 23; 11; 2; 4; 1; 0
alr2447	0.359707	1	FAULT	TRUE	1.1767	0.386626	0.368555	0.0414327	0.847701	1.60741	1; 2; 3; 3; 2; 5; 1; 4; 1	1; 2; 3; 3; 2; 5; 1; 4; 1	1; 2; 3; 3; 2; 5; 1; 4; 1	2	By matching; By MS/MS; By MS/MS; By MS/MS; By MS/MS; By MS/MS; By matching; By MS/MS; By matching	3.2; 6.4; 9.6; 8.8; 5.9; 15.4; 3.2; 16.2; 3.2	2013.3; 9566.9; 22069; 20157; 17518; 30796; 489.39; 23373; 12595	0; 0; 14736; 8633.6; 8529.2; 11983; 0; 7596.7; 0	0; 1; 3; 3; 1; 7; 0; 2; 0	1; 3; 3; 2; 1; 1; 4; 1; 0	1; 3; 3; 2; 1; 1; 4; 1; 0	1; 3; 3; 2; 1; 1; 4; 1; 0	1	By matching; By MS/MS; By MS/MS; By MS/MS; By MS/MS; By matching; By MS/MS; By matching; By matching	3.2; 9.8; 9; 6.9; 3.2; 3.7; 12.5; 3.2; 0	9718; 12971; 13612; 15654; 13062; 6040.1; 16470; 6168.3; 0	0; 7337.7; 0; 8959.6; 0; 0; 9050.3; 0; 0	0; 4; 3; 2; 1; 0; 1; 0; 0
alr2450	0.644098	1	FAULT	TRUE	1.05865	0.360673	0.225055	0.0233308	0.854808	1.31306	5; 4; 7; 8; 8; 6; 7; 7; 7	5; 4; 7; 8; 8; 6; 7; 7; 7	5; 4; 7; 8; 8; 6; 7; 7; 7	7	By MS/MS; By MS/MS; By MS/MS; By MS/MS; By MS/MS; By MS/MS; By MS/MS; By MS/MS; By MS/MS	14.7; 12.1; 21.2; 23.6; 23.1; 18.3; 23.4; 25.9; 22.5	82490; 104180; 129730; 34890; 101030; 129610; 106710; 75593; 94400	31388; 30430; 41916; 51332; 64834; 47351; 53916; 38778; 64354	0; 1; 2; 8; 5; 8; 7; 7; 9	2; 5; 6; 8; 7; 7; 4; 6; 6	2; 5; 6; 8; 7; 7; 4; 6; 6	2; 5; 6; 8; 7; 7; 4; 6; 6	6	By MS/MS; By MS/MS; By MS/MS; By MS/MS; By MS/MS; By MS/MS; By MS/MS; By MS/MS; By MS/MS	6; 16.4; 18; 22.5; 21; 20.6; 16.3; 17.8; 19.8	32365; 37625; 85448; 48666; 49500; 86765; 33179; 44209; 60304	0; 27203; 37162; 59136; 46647; 41447; 0; 38095; 40364	0; 3; 3; 7; 6; 6; 2; 3; 1
alr2472	0.209127	1	FAULT	TRUE	0.648754	0.242263	0.261812	0.143881	0.454546	1.06102	2; 0; 2; 2; 1; 1; 2; 2; 0	2; 0; 2; 2; 1; 1; 2; 2; 0	2; 0; 2; 2; 1; 1; 2; 2; 0	2	By matching; By matching; By MS/MS; By MS/MS; By MS/MS; By matching; By matching; By MS/MS; By matching	7.8; 0; 7.8; 7.8; 4.3; 3.4; 7.8; 7.8; 0	6385.8; 0; 7832.5; 9567.2; 4949.9; 67409; 7571.4; 7270.1; 0	4417.4; 0; 5046.4; 5538.3; 0; 0; 4169.5; 4151.9; 0	0; 0; 2; 2; 2; 0; 0; 1; 0	1; 2; 1; 1; 1; 0; 2; 2; 1	1; 2; 1; 1; 1; 0; 2; 2; 1	1; 2; 1; 1; 1; 0; 2; 2; 1	1	By matching; By MS/MS; By MS/MS; By MS/MS; By MS/MS; By matching; By MS/MS; By matching; By matching	4.3; 7.8; 4.3; 4.3; 4.3; 0; 7.8; 7.8; 4.3	5753.3; 19705; 0; 0; 0; 0; 8088.3; 6665.3; 5234.1	0; 10233; 0; 0; 0; 0; 4985.3; 5799.5; 0	0; 2; 1; 2; 2; 0; 1; 0; 0
alr2535	0.000412126	1	FAULT	FAULT	0	#N/A	#N/A	#N/A	#N/A	#N/A	1; 2; 1; 3; 2; 3; 1; 1; 1	1; 2; 1; 3; 2; 3; 1; 1; 1	1; 2; 1; 3; 2; 3; 1; 1; 1	1	By matching; By MS/MS; By matching; By MS/MS; By matching; By MS/MS; By MS/MS; By MS/MS; By MS/MS	9; 14.2; 9; 23.9; 9; 18.3; 4.9; 4.9; 4.9	3318.5; 32726; 13601; 18788; 7827.1; 16234; 9674.6; 8103.3; 9035.8	0; 0; 0; 0; 0; 0; 0; 0; 0	0; 0; 0; 2; 0; 2; 1; 1; 1	3; 1; 4; 0; 1; 3; 1; 1; 2	3; 1; 4; 0; 1; 3; 1; 1; 2	3; 1; 4; 0; 1; 3; 1; 1; 2	1	By MS/MS; By matching; By MS/MS; By matching; By MS/MS; By matching; By matching; By matching; By matching	22; 4.9; 21.3; 0; 4.9; 17.2; 4.9; 4.1; 13.1	27049; 3386.9; 17585; 0; 0; 15117; 23337; 4746.5; 11954	11913; 0; 14863; 0; 0; 13060; 0; 0; 13784	2; 0; 5; 0; 1; 0; 0; 0; 0
alr2542	0.520752	1	FAULT	TRUE	0.838713	0.63621	0.394163	0.101373	0.506897	1.35976	4; 5; 6; 5; 4; 5; 5; 3; 6	4; 5; 6; 5; 4; 5; 5; 3; 6	4; 5; 6; 5; 4; 5; 5; 3; 6	5	By MS/MS; By MS/MS; By MS/MS; By MS/MS; By MS/MS; By MS/MS; By MS/MS; By MS/MS; By MS/MS	28.8; 38.5; 43.5; 33.5; 30.9; 38.5; 35.3; 19.8; 44.2	27898; 75180; 29904; 37961; 24902; 36319; 42126; 53777; 29628	16044; 38798; 7222.1; 26169; 18304; 14276; 7928.9; 23517; 7591.3	0; 3; 1; 2; 1; 3; 1; 3; 3	2; 6; 5; 7; 4; 8; 6; 3; 2	2; 6; 5; 7; 4; 8; 6; 3; 2	2; 6; 5; 7; 4; 8; 6; 3; 2	5	By MS/MS; By MS/MS; By MS/MS; By MS/MS; By MS/MS; By MS/MS; By MS/MS; By MS/MS; By MS/MS	11.9; 44.2; 29.1; 52.9; 23.4; 51.4; 40.6; 25.9; 17.3	18594; 14741; 25770; 13771; 9793.7; 46263; 23534; 10095; 3906.1	34899; 13505; 19148; 14979; 0; 23039; 8938.4; 20898; 0	1; 4; 5; 3; 5; 5; 3; 1; 0
alr2708	0.540875	1	FAULT	TRUE	0.918408	0.382059	0.222343	0.0122799	0.705813	1.15384	4; 5; 5; 3; 3; 6; 5; 3; 5	4; 5; 5; 3; 3; 6; 5; 3; 5	4; 5; 5; 3; 3; 6; 5; 3; 5	5	By MS/MS; By MS/MS; By MS/MS; By MS/MS; By MS/MS; By MS/MS; By MS/MS; By MS/MS; By MS/MS	16.3; 19.2; 18.9; 12.2; 13.4; 22.4; 20.6; 11.6; 20.6	130040; 153150; 148190; 90633; 77339; 178140; 129770; 73982; 67683	66654; 91212; 68990; 41756; 56089; 54981; 67606; 52625; 15473	3; 9; 10; 6; 4; 13; 3; 5; 5	4; 6; 8; 2; 4; 4; 3; 4; 5	4; 6; 8; 2; 4; 4; 3; 4; 5	4; 6; 8; 2; 4; 4; 3; 4; 5	4	By MS/MS; By MS/MS; By MS/MS; By MS/MS; By MS/MS; By MS/MS; By MS/MS; By MS/MS; By MS/MS	14.2; 22.7; 26.7; 9; 14; 16.6; 12.2; 16.6; 21.5	87554; 71703; 106200; 82777; 46186; 75637; 44986; 112230; 110370	58649; 73623; 64087; 51229; 87043; 46120; 49126; 55219; 42156	3; 9; 11; 7; 6; 4; 3; 3; 2
alr2751	0.471572	1	FAULT	TRUE	0.766947	0.720795	0.462354	0.226119	0.419682	1.5624	1; 5; 2; 3; 4; 4; 4; 4; 4	1; 5; 2; 3; 4; 4; 4; 4; 4	1; 5; 2; 3; 4; 4; 4; 4; 4	4	By matching; By MS/MS; By MS/MS; By MS/MS; By MS/MS; By MS/MS; By MS/MS; By MS/MS; By MS/MS	6.9; 41.7; 12.4; 17.9; 24.8; 22.5; 24.8; 22.5; 22.5	7719; 39791; 41817; 20727; 29963; 37633; 54522; 48918; 18483	0; 15120; 0; 19622; 19273; 50809; 19688; 24718; 17077	0; 2; 2; 5; 3; 4; 1; 1; 3	3; 5; 7; 3; 3; 3; 2; 3; 1	3; 5; 7; 3; 3; 3; 2; 3; 1	3; 5; 7; 3; 3; 3; 2; 3; 1	3	By MS/MS; By MS/MS; By MS/MS; By MS/MS; By MS/MS; By MS/MS; By matching; By matching; By matching	18.8; 28.4; 28.9; 17.9; 17.9; 12.4; 11.5; 11.9; 5.5	46440; 65552; 137360; 32332; 21335; 35561; 5553.4; 11108; 6430.2	17930; 34260; 78727; 26299; 34668; 20028; 9926.1; 11347; 0	1; 9; 14; 3; 5; 0; 0; 0; 0
alr2758	0.00621229	1	FAULT	TRUE	0.551857	0.240629	0.162544	0.0417137	0.408107	0.743651	2; 4; 6; 5; 4; 6; 4; 5; 5	2; 4; 6; 5; 4; 6; 4; 5; 5	2; 4; 6; 5; 4; 6; 4; 5; 5	5	By matching; By MS/MS; By MS/MS; By MS/MS; By MS/MS; By MS/MS; By MS/MS; By MS/MS; By MS/MS	9.6; 15.5; 18.9; 16.5; 8.8; 19.7; 16.5; 14.7; 18.9	18892; 20816; 27078; 15632; 12176; 14959; 13183; 36674; 15749	0; 11015; 18946; 6931.9; 12251; 0; 11719; 11856; 0	0; 1; 5; 3; 2; 6; 1; 3; 3	3; 6; 5; 4; 5; 2; 4; 3; 2	3; 6; 5; 4; 5; 2; 4; 3; 2	3; 6; 5; 4; 5; 2; 4; 3; 2	4	By MS/MS; By MS/MS; By MS/MS; By MS/MS; By MS/MS; By matching; By MS/MS; By MS/MS; By MS/MS	6.4; 18.9; 14.5; 12.3; 12.3; 5.2; 11.3; 6.4; 5.9	53462; 37918; 28891; 23420; 15485; 18016; 15919; 23535; 72.877	16792; 20068; 23470; 17116; 19689; 27848; 14593; 17891; 0	1; 7; 4; 2; 4; 0; 2; 0; 0
alr2762	0.20269	1	FAULT	TRUE	0.649563	0.549241	#N/A	1.28703	#N/A	#N/A	1; 1; 2; 2; 1; 2; 3; 2; 2	1; 1; 2; 2; 1; 2; 3; 2; 2	1; 1; 2; 2; 1; 2; 3; 2; 2	2	By MS/MS; By MS/MS; By MS/MS; By MS/MS; By MS/MS; By MS/MS; By MS/MS; By MS/MS; By MS/MS	11; 12.7; 23.7; 23.7; 12.7; 23.7; 31.2; 20.2; 23.7	4526.4; 6519.9; 4220.7; 8284.1; 10919; 12207; 8411.5; 10758; 36925	0; 0; 0; 6258.4; 0; 0; 0; 7300.4; 16311	0; 4; 6; 7; 1; 3; 3; 4; 5	2; 2; 3; 2; 2; 2; 1; 1; 0	2; 2; 3; 2; 2; 2; 1; 1; 0	2; 2; 3; 2; 2; 2; 1; 1; 0	2	By MS/MS; By MS/MS; By MS/MS; By MS/MS; By MS/MS; By MS/MS; By matching; By matching; By matching	23.7; 23.7; 31.2; 23.7; 23.7; 23.7; 11; 11; 0	2164.1; 9502.7; 21479; 34998; 984.53; 2783; 2107.1; 7902.1; 0	0; 0; 7043.8; 22893; 0; 0; 0; 0; 0	2; 3; 2; 3; 5; 2; 0; 0; 0
alr2771	0.411734	1	FAULT	TRUE	1.21344	0.703482	0.453189	0.0331379	0.792263	1.71779	4; 7; 6; 4; 5; 10; 7; 5; 7	4; 7; 6; 4; 5; 10; 7; 5; 7	4; 7; 6; 4; 5; 10; 7; 5; 7	6	By MS/MS; By MS/MS; By MS/MS; By MS/MS; By MS/MS; By MS/MS; By MS/MS; By MS/MS; By MS/MS	10.1; 18.7; 17.1; 11.7; 14.4; 27.2; 17.2; 13.1; 18.8	8197.7; 53736; 24416; 66540; 28064; 79561; 32672; 7397.8; 42901	0; 22252; 20912; 50668; 30107; 35984; 13990; 0; 20438	1; 4; 2; 4; 4; 7; 3; 3; 5	6; 7; 4; 6; 2; 5; 8; 8; 5	6; 7; 4; 6; 2; 5; 8; 8; 5	6; 7; 4; 6; 2; 5; 8; 8; 5	6	By MS/MS; By MS/MS; By MS/MS; By MS/MS; By MS/MS; By MS/MS; By MS/MS; By MS/MS; By MS/MS	16.7; 17.4; 13.7; 15.6; 4.8; 13.9; 19.4; 18.5; 16.3	41703; 31978; 41422; 16332; 5905.7; 47026; 16973; 25551; 60171	27122; 13036; 27841; 33241; 16825; 20706; 19744; 18229; 14106	3; 7; 4; 5; 2; 2; 4; 1; 1
alr2780	0.566762	1	FAULT	TRUE	0.841269	0.700541	0.914912	0.789756	0.264045	7.73876	1; 4; 3; 3; 3; 5; 1; 4; 2	1; 4; 3; 3; 3; 5; 1; 4; 2	1; 4; 3; 3; 3; 5; 1; 4; 2	3	By MS/MS; By MS/MS; By MS/MS; By MS/MS; By MS/MS; By MS/MS; By MS/MS; By MS/MS; By MS/MS	2.7; 7.8; 5.8; 6; 4.7; 7.9; 1.6; 8.4; 3.7	0; 3919.1; 10232; 4740.9; 7367.7; 17745; 11247; 15660; 3906.1	0; 5616.7; 0; 13315; 6317.2; 18908; 0; 0; 0	1; 1; 3; 2; 1; 4; 1; 3; 1	3; 3; 3; 3; 1; 4; 1; 2; 2	3; 3; 3; 3; 1; 4; 1; 2; 2	3; 3; 3; 3; 1; 4; 1; 2; 2	3	By MS/MS; By MS/MS; By MS/MS; By MS/MS; By MS/MS; By MS/MS; By matching; By matching; By matching	7.7; 5.3; 5.9; 6.1; 1.5; 6.9; 1.5; 3.1; 3	4860.2; 1090.7; 10765; 6408.3; 0; 15080; 68.546; 2261.2; 19634	0; 0; 0; 0; 0; 14299; 0; 7636.9; 0	3; 2; 2; 1; 1; 0; 0; 0; 0
alr2811	0.0886801	1	FAULT	TRUE	1.60794	1.00201	0.833289	0.25344	1.04562	3.26197	0; 5; 4; 3; 2; 7; 4; 3; 4	0; 5; 4; 3; 2; 7; 4; 3; 4	0; 5; 4; 3; 2; 7; 4; 3; 4	4	By matching; By MS/MS; By MS/MS; By MS/MS; By MS/MS; By MS/MS; By MS/MS; By MS/MS; By MS/MS	0; 19.7; 15.9; 11.7; 7.5; 24.6; 15.5; 14.1; 15.9	0; 53482; 30777; 30584; 15376; 41315; 42987; 5356.2; 12136	0; 22141; 18935; 24513; 0; 22464; 19503; 0; 0	0; 3; 5; 4; 4; 6; 4; 2; 3	3; 4; 4; 5; 4; 3; 3; 1; 1	3; 4; 4; 5; 4; 3; 3; 1; 1	3; 4; 4; 5; 4; 3; 3; 1; 1	3	By MS/MS; By MS/MS; By MS/MS; By MS/MS; By MS/MS; By matching; By MS/MS; By matching; By matching	11.2; 15.5; 15.5; 15.5; 15; 10.3; 13.1; 3.3; 3.3	20912; 14014; 6061.8; 43198; 29850; 14351; 5396.2; 0; 0	0; 11866; 2671.5; 25308; 18696; 7455.1; 0; 0; 0	1; 3; 3; 5; 5; 0; 2; 0; 0
alr2877	0.0228601	1	FAULT	TRUE	Infinity	#N/A	#N/A	#N/A	#N/A	#N/A	2; 0; 2; 1; 3; 2; 3; 4; 4	2; 0; 2; 1; 3; 2; 3; 4; 4	2; 0; 2; 1; 3; 2; 3; 4; 4	2	By matching; By matching; By matching; By MS/MS; By matching; By MS/MS; By MS/MS; By MS/MS; By MS/MS	8.3; 0; 5.7; 4.6; 12.9; 5.9; 9.2; 12.4; 14.8	1976.2; 0; 1627.5; 201890; 7543.2; 91905; 32715; 1125.1; 25461	6214.2; 0; 0; 0; 0; 0; 12626; 0; 11212	0; 0; 0; 1; 0; 1; 1; 1; 1	2; 1; 3; 1; 0; 1; 1; 2; 0	2; 1; 3; 1; 0; 1; 1; 2; 0	2; 1; 3; 1; 0; 1; 1; 2; 0	1	By MS/MS; By matching; By matching; By matching; By matching; By matching; By matching; By matching; By matching	12.7; 4.8; 8.1; 4.6; 0; 4.6; 4.6; 5.7; 0	4537.1; 3210.3; 9562.3; 3522.2; 0; 1453; 2451.2; 7565.7; 0	0; 0; 0; 0; 0; 0; 0; 0; 0	1; 0; 0; 0; 0; 0; 0; 0; 0
alr2886	0.314696	1	FAULT	TRUE	0.654537	0.590182	0.53229	0.0829941	0.154773	1.27278	1; 1; 2; 3; 1; 2; 2; 3; 3	1; 1; 2; 3; 1; 2; 2; 3; 3	1; 1; 2; 3; 1; 2; 2; 3; 3	2	By matching; By matching; By MS/MS; By MS/MS; By matching; By MS/MS; By matching; By MS/MS; By MS/MS	3.1; 2.1; 5.2; 9.2; 3.1; 5.2; 5.2; 8.3; 8.7	6716.1; 7054.5; 2613.7; 20949; 4936.3; 23826; 3429.4; 34394; 19111	0; 0; 0; 12372; 0; 19359; 3165.5; 0; 4008.2	0; 0; 1; 1; 0; 4; 0; 2; 2	5; 1; 3; 0; 2; 0; 5; 3; 2	5; 1; 3; 0; 2; 0; 5; 3; 2	5; 1; 3; 0; 2; 0; 5; 3; 2	2	By MS/MS; By MS/MS; By MS/MS; By matching; By MS/MS; By matching; By MS/MS; By MS/MS; By matching	15.4; 2.1; 8.7; 0; 5.2; 0; 17.5; 9.2; 5.6	33181; 12311; 16668; 0; 22983; 0; 15867; 12001; 21138	8915.2; 0; 19992; 0; 22117; 0; 14420; 7880.8; 11711	2; 2; 3; 0; 2; 0; 3; 1; 0
alr2887	0.281671	1	FAULT	TRUE	0.722413	0.47346	0.350329	0.141285	0.444976	1.23757	3; 6; 6; 5; 5; 2; 3; 1; 2	3; 6; 6; 5; 5; 2; 3; 1; 2	3; 6; 6; 5; 5; 2; 3; 1; 2	3	By MS/MS; By MS/MS; By MS/MS; By MS/MS; By MS/MS; By matching; By MS/MS; By MS/MS; By matching	5.5; 11.6; 10.1; 8.8; 7.7; 2.4; 6.7; 1.5; 3.6	25745; 65933; 28523; 33372; 31343; 8329.9; 9536.1; 0; 4689.1	6162.1; 21581; 9115.9; 15067; 11955; 10759; 0; 0; 0	1; 4; 3; 1; 2; 0; 1; 1; 0	3; 5; 3; 4; 5; 4; 0; 0; 2	3; 5; 3; 4; 5; 4; 0; 0; 2	3; 5; 3; 4; 5; 4; 0; 0; 2	3	By matching; By MS/MS; By MS/MS; By MS/MS; By MS/MS; By matching; By matching; By matching; By matching	4.7; 6.6; 4.7; 5.7; 8.4; 7.4; 0; 0; 4.4	108760; 11685; 16034; 26863; 29499; 22889; 0; 0; 10080	31067; 9715.1; 17006; 16827; 11189; 11776; 0; 0; 0	0; 2; 2; 1; 3; 0; 0; 0; 0
alr2889	0.511372	1	FAULT	TRUE	0.882518	0.291067	0.307794	0.0767672	0.627267	1.28453	1; 2; 4; 2; 1; 1; 1; 3; 1	1; 2; 4; 2; 1; 1; 1; 3; 1	1; 2; 4; 2; 1; 1; 1; 3; 1	1	By matching; By MS/MS; By MS/MS; By MS/MS; By MS/MS; By MS/MS; By matching; By MS/MS; By matching	7.1; 16.1; 30.4; 13.7; 6.5; 6.5; 7.1; 22.6; 7.1	3087.5; 24545; 40697; 18082; 6130; 0; 49722; 47425; 26977	0; 0; 14159; 14178; 0; 0; 0; 19670; 0	0; 2; 1; 2; 1; 1; 0; 4; 0	2; 3; 1; 2; 1; 2; 2; 0; 3	2; 3; 1; 2; 1; 2; 2; 0; 3	2; 3; 1; 2; 1; 2; 2; 0; 3	2	By matching; By MS/MS; By matching; By MS/MS; By MS/MS; By MS/MS; By MS/MS; By matching; By matching	16.7; 22.6; 7.1; 13.7; 6.5; 16.1; 14.9; 0; 23.8	13467; 32650; 7408.3; 18144; 6742.6; 26226; 36431; 0; 10602	0; 15896; 0; 0; 0; 14373; 20794; 0; 10877	0; 3; 0; 1; 2; 1; 1; 0; 0
alr2938	0.390081	1	FAULT	TRUE	0.378151	0.794385	#N/A	1.41922	#N/A	#N/A	4; 5; 5; 6; 6; 8; 7; 6; 8	4; 5; 5; 6; 6; 8; 7; 6; 8	4; 5; 5; 6; 6; 8; 7; 6; 8	6	By MS/MS; By MS/MS; By MS/MS; By MS/MS; By MS/MS; By MS/MS; By MS/MS; By MS/MS; By MS/MS	22.5; 39; 30; 52; 35; 61.5; 60.5; 47.5; 65.5	148900; 175730; 208880; 121680; 134170; 221350; 260010; 320750; 270120	38933; 114230; 27166; 117370; 32880; 89303; 77481; 104060; 71520	0; 13; 17; 31; 20; 28; 14; 12; 15	6; 4; 4; 5; 6; 7; 4; 5; 4	6; 4; 4; 5; 6; 7; 4; 5; 4	6; 4; 4; 5; 6; 7; 4; 5; 4	5	By MS/MS; By MS/MS; By MS/MS; By MS/MS; By MS/MS; By MS/MS; By MS/MS; By MS/MS; By MS/MS	35; 29.5; 29.5; 47; 52; 46; 21; 44.5; 38	237710; 91383; 120310; 110560; 151620; 553010; 172040; 189800; 230080	75733; 44785; 31400; 96345; 80209; 951560; 23150; 57066; 75370	9; 22; 19; 22; 28; 6; 9; 3; 3
alr2954	0.355777	1	FAULT	TRUE	1.37615	1.01839	#N/A	1.07909	#N/A	#N/A	1; 2; 3; 2; 2; 3; 2; 2; 3	1; 2; 3; 2; 2; 3; 2; 2; 3	1; 2; 3; 2; 2; 3; 2; 2; 3	2	By MS/MS; By MS/MS; By MS/MS; By MS/MS; By MS/MS; By MS/MS; By MS/MS; By MS/MS; By MS/MS	11; 24.7; 23.1; 17.6; 17.6; 22.5; 18.1; 18.7; 25.3	0; 27128; 1545.7; 12533; 23928; 25325; 13818; 9152; 10990	0; 0; 0; 16061; 16721; 7109.2; 0; 0; 0	1; 2; 1; 3; 3; 3; 1; 1; 1	0; 1; 2; 2; 1; 2; 3; 1; 2	0; 1; 2; 2; 1; 2; 3; 1; 2	0; 1; 2; 2; 1; 2; 3; 1; 2	2	By matching; By MS/MS; By MS/MS; By MS/MS; By matching; By matching; By matching; By matching; By matching	0; 11; 24.7; 12.1; 4.9; 15.9; 25.3; 4.9; 15.9	0; 0; 18268; 12909; 8253.1; 22009; 22054; 10350; 5675.6	0; 0; 0; 0; 0; 10677; 0; 0; 4840.2	0; 1; 3; 1; 0; 0; 0; 0; 0
alr2990	0.394768	1	FAULT	FAULT	1.06296	0.10142	#N/A	#N/A	#N/A	#N/A	1; 0; 2; 2; 2; 3; 0; 1; 1	1; 0; 2; 2; 2; 3; 0; 1; 1	1; 0; 2; 2; 2; 3; 0; 1; 1	1	By matching; By matching; By matching; By MS/MS; By MS/MS; By MS/MS; By matching; By MS/MS; By matching	2.6; 0; 4.8; 5.5; 5.5; 6.2; 0; 1.9; 2.6	1748.4; 0; 7131.4; 10661; 8920.1; 14898; 0; 7739.9; 3572.7	0; 0; 0; 3926.8; 4637.5; 4788.7; 0; 0; 0	0; 0; 0; 3; 2; 2; 0; 1; 0	1; 0; 0; 2; 1; 2; 1; 0; 2	1; 0; 0; 2; 1; 2; 1; 0; 2	1; 0; 0; 2; 1; 2; 1; 0; 2	1	By matching; By matching; By matching; By MS/MS; By MS/MS; By matching; By matching; By matching; By matching	1.9; 0; 0; 5.5; 2.6; 4.5; 2.6; 0; 4.5	12986; 0; 0; 13879; 2603.7; 9125.1; 1851.2; 0; 6769.5	0; 0; 0; 4529.6; 0; 0; 0; 0; 0	0; 0; 0; 3; 1; 0; 0; 0; 0
alr2999	0.12604	1	FAULT	TRUE	0.837197	0.259969	0.151292	0.0234752	0.702906	1.01174	18; 21; 22; 23; 25; 29; 21; 19; 23	18; 21; 22; 23; 25; 29; 21; 19; 23	16; 21; 20; 21; 22; 25; 18; 17; 20	20	By MS/MS; By MS/MS; By MS/MS; By MS/MS; By MS/MS; By MS/MS; By MS/MS; By MS/MS; By MS/MS	29.9; 36.4; 37.4; 36.7; 41.7; 48.2; 36.9; 32.9; 41	251670; 273680; 449130; 387770; 482310; 581700; 372320; 315610; 266080	144540; 168810; 168180; 209570; 201270; 166090; 188340; 168240; 128970	7; 14; 17; 63; 35; 43; 14; 18; 17	15; 23; 23; 27; 21; 19; 22; 15; 16	15; 23; 23; 27; 21; 19; 22; 15; 16	14; 21; 22; 23; 19; 18; 20; 13; 16	19	By MS/MS; By MS/MS; By MS/MS; By MS/MS; By MS/MS; By MS/MS; By MS/MS; By MS/MS; By MS/MS	26.5; 39; 38.4; 44.1; 35.9; 32.7; 37.7; 25.3; 25.6	311030; 290310; 200620; 479810; 564500; 240230; 396590; 300730; 273280	224670; 165180; 126860; 197910; 183880; 123000; 270410; 234650; 185430	11; 38; 28; 56; 49; 11; 21; 4; 4
alr3074	0.456305	1	FAULT	TRUE	1.56678	1.76499	#N/A	1.16252	#N/A	#N/A	1; 0; 3; 4; 3; 4; 5; 4; 4	1; 0; 3; 4; 3; 4; 5; 4; 4	1; 0; 3; 4; 3; 4; 5; 4; 4	4	By matching; By matching; By MS/MS; By MS/MS; By MS/MS; By MS/MS; By MS/MS; By MS/MS; By MS/MS	3.4; 0; 11.2; 20.1; 10.9; 15.2; 27.5; 20.1; 21.8	9276.9; 0; 11757; 7221; 5301.2; 64480; 104390; 124190; 27255	0; 0; 0; 8653.5; 4909.1; 23358; 29140; 29460; 0	0; 0; 1; 3; 1; 1; 4; 5; 2	0; 1; 2; 3; 2; 1; 0; 2; 1	0; 1; 2; 3; 2; 1; 0; 2; 1	0; 1; 2; 3; 2; 1; 0; 2; 1	1	By matching; By MS/MS; By MS/MS; By MS/MS; By matching; By MS/MS; By matching; By matching; By matching	0; 5.2; 8.6; 12.6; 9.2; 7.4; 0; 6; 3.4	0; 0; 20479; 12232; 7374.9; 4490.6; 0; 68237; 67905	0; 0; 23623; 6107.4; 5065.6; 0; 0; 0; 0	0; 1; 1; 2; 0; 1; 0; 0; 0
alr3101	0.908964	1	FAULT	TRUE	1.06568	0.998021	1.12389	0.887685	0.422612	18.5541	3; 1; 2; 2; 2; 2; 2; 3; 1	3; 1; 2; 2; 2; 2; 2; 3; 1	3; 1; 2; 2; 2; 2; 2; 3; 1	2	By MS/MS; By MS/MS; By MS/MS; By MS/MS; By MS/MS; By MS/MS; By MS/MS; By MS/MS; By MS/MS	13; 6.5; 12.6; 7; 7; 12.6; 7; 13; 6.5	22606; 20279; 3139.2; 15292; 38394; 60662; 11959; 76859; 15842	7377.1; 0; 0; 0; 24458; 30796; 0; 35074; 0	1; 0; 2; 2; 2; 3; 1; 3; 1	2; 2; 3; 2; 2; 2; 2; 2; 1	2; 2; 3; 2; 2; 2; 2; 2; 1	2; 2; 3; 2; 2; 2; 2; 2; 1	2	By MS/MS; By MS/MS; By MS/MS; By MS/MS; By MS/MS; By MS/MS; By MS/MS; By MS/MS; By matching	12.6; 12.6; 13; 7; 7; 7; 12.6; 12.6; 6	14160; 18380; 11876; 19262; 16845; 411.02; 36787; 10073; 27594	0; 17170; 7649; 0; 0; 0; 38460; 0; 0	1; 4; 6; 2; 2; 1; 2; 2; 0
alr3106	0.444777	1	FAULT	TRUE	1.30895	0.719984	0.701421	0.0748438	0.677954	2.15173	2; 2; 1; 2; 1; 4; 3; 1; 3	2; 2; 1; 2; 1; 4; 3; 1; 3	2; 2; 1; 2; 1; 4; 3; 1; 3	2	By matching; By MS/MS; By MS/MS; By MS/MS; By MS/MS; By MS/MS; By MS/MS; By MS/MS; By MS/MS	22.7; 26.1; 12.6; 26.1; 12.6; 59.7; 49.6; 12.6; 49.6	25324; 19280; 29483; 33887; 23747; 29277; 51582; 23276; 23472	0; 0; 0; 15127; 0; 7505; 20430; 0; 0	0; 3; 2; 3; 1; 3; 4; 2; 3	2; 2; 3; 3; 2; 3; 2; 3; 1	2; 2; 3; 3; 2; 3; 2; 3; 1	2; 2; 3; 3; 2; 3; 2; 3; 1	2	By MS/MS; By MS/MS; By MS/MS; By MS/MS; By MS/MS; By MS/MS; By MS/MS; By MS/MS; By matching	26.1; 26.1; 36.1; 49.6; 26.1; 46.2; 26.1; 36.1; 13.4	15989; 0; 12216; 39433; 32649; 20349; 13033; 16274; 2562.3	0; 0; 12142; 13843; 17153; 6100.4; 6018; 7838.7; 0	2; 3; 4; 4; 4; 2; 1; 2; 0
alr3199	0.206628	1	FAULT	TRUE	1.80575	1.26967	1.23629	0.112088	0.702043	3.36537	1; 2; 1; 4; 2; 3; 3; 3; 3	1; 2; 1; 4; 2; 3; 3; 3; 3	1; 2; 1; 4; 2; 3; 3; 3; 3	3	By matching; By MS/MS; By matching; By matching; By matching; By MS/MS; By MS/MS; By MS/MS; By MS/MS	4.6; 10.3; 4.6; 14.2; 10.3; 13.7; 13.7; 13.7; 12.8	5224; 1291.6; 46864; 27311; 21542; 32388; 28327; 51160; 10410	0; 0; 0; 3141.6; 0; 7536.1; 20058; 18344; 6685.7	0; 1; 0; 0; 0; 1; 2; 2; 1	1; 1; 1; 1; 1; 0; 1; 4; 4	1; 1; 1; 1; 1; 0; 1; 4; 4	1; 1; 1; 1; 1; 0; 1; 4; 4	1	By matching; By matching; By MS/MS; By matching; By matching; By matching; By matching; By MS/MS; By matching	4.6; 4.6; 3.7; 5.7; 4.6; 0; 4.6; 16.2; 16.2	6310.9; 5428.3; 7120.3; 4459.6; 16984; 0; 5577.4; 11737; 11063	0; 0; 0; 0; 0; 0; 0; 6798.4; 4382.1	0; 0; 1; 0; 0; 0; 0; 1; 0
alr3260; all3788	0.637611	1	FAULT	TRUE	1.10428	0.399368	#N/A	#N/A	#N/A	#N/A	1; 2; 2; 4; 2; 5; 1; 0; 3	1; 2; 2; 4; 2; 5; 1; 0; 3	1; 2; 2; 4; 2; 5; 1; 0; 3	2	By matching; By MS/MS; By MS/MS; By MS/MS; By MS/MS; By MS/MS; By MS/MS; By matching; By MS/MS	7.6; 12.2; 13.9; 31.1; 19.3; 37.8; 7.6; 0; 18.5	10727; 10127; 17228; 11646; 20664; 41265; 9041.5; 0; 16317	0; 0; 11506; 5226.6; 10921; 14148; 0; 0; 0	0; 1; 1; 3; 1; 4; 0; 0; 0	1; 0; 3; 2; 0; 1; 0; 1; 1	1; 0; 3; 2; 0; 1; 0; 1; 1	1; 0; 3; 2; 0; 1; 0; 1; 1	1	By matching; By matching; By MS/MS; By MS/MS; By matching; By matching; By matching; By matching; By matching	4.2; 0; 16.4; 19.3; 0; 7.6; 0; 7.6; 7.6	4087.4; 0; 22480; 17556; 0; 1431.5; 0; 3471.3; 3007.6	0; 0; 0; 10004; 0; 0; 0; 0; 0	0; 0; 1; 0; 0; 0; 0; 0; 0
alr3265	0.469112	1	FAULT	TRUE	0.847862	0.536468	0.312204	0.101463	0.60061	1.2866	6; 8; 6; 6; 8; 9; 5; 5; 7	6; 8; 6; 6; 8; 9; 5; 5; 7	6; 8; 6; 6; 8; 9; 5; 5; 7	6	By MS/MS; By MS/MS; By MS/MS; By MS/MS; By MS/MS; By MS/MS; By MS/MS; By MS/MS; By MS/MS	26.4; 31.7; 29.2; 25.9; 36.3; 35.6; 23.1; 22.2; 33.1	69013; 131060; 48727; 51557; 73768; 69373; 60874; 156660; 74792	47550; 58005; 34029; 26656; 36222; 25679; 27054; 50575; 36269	4; 5; 5; 6; 7; 11; 5; 6; 6	7; 5; 5; 6; 6; 7; 6; 6; 7	7; 5; 5; 6; 6; 7; 6; 6; 7	7; 5; 5; 6; 6; 7; 6; 6; 7	6	By MS/MS; By MS/MS; By MS/MS; By MS/MS; By MS/MS; By MS/MS; By MS/MS; By MS/MS; By MS/MS	29.4; 24.1; 17.1; 29.6; 26.4; 28.5; 24.5; 24.8; 25.5	95943; 51300; 91283; 58556; 59301; 96729; 59231; 98635; 123380	42780; 34506; 29874; 39026; 16048; 31219; 91458; 46292; 37473	3; 7; 5; 8; 4; 7; 8; 5; 2
alr3276	0.626831	1	FAULT	TRUE	0.856141	0.643459	0.459208	0.192018	0.50971	1.6095	3; 3; 2; 2; 1; 5; 2; 2; 3	3; 3; 2; 2; 1; 5; 2; 2; 3	3; 3; 2; 2; 1; 5; 2; 2; 3	2	By MS/MS; By MS/MS; By MS/MS; By MS/MS; By MS/MS; By MS/MS; By MS/MS; By MS/MS; By MS/MS	16.7; 13.8; 11.2; 9.3; 3.8; 24.7; 9.3; 12.8; 16.7	15664; 39194; 27853; 41802; 31057; 124750; 159960; 1844.4; 12186	7382.6; 28046; 12799; 28886; 0; 23946; 37530; 0; 18297	1; 3; 3; 3; 1; 5; 0; 1; 2	2; 3; 4; 2; 1; 0; 2; 1; 3	2; 3; 4; 2; 1; 0; 2; 1; 3	2; 3; 4; 2; 1; 0; 2; 1; 3	2	By MS/MS; By MS/MS; By MS/MS; By MS/MS; By MS/MS; By matching; By MS/MS; By matching; By MS/MS	9.3; 16.7; 17.3; 9.3; 3.8; 0; 7.4; 3.8; 13.8	23166; 45678; 56036; 39430; 35406; 0; 16424; 20624; 56465	10313; 24194; 51326; 20625; 0; 0; 14729; 0; 25717	1; 1; 7; 2; 1; 0; 1; 0; 1
alr3277	0.692017	1	FAULT	TRUE	0.92778	0.501627	0.301976	0.0508718	0.663581	1.29143	4; 6; 7; 6; 6; 6; 4; 3; 4	4; 6; 7; 6; 6; 6; 4; 3; 4	4; 6; 7; 6; 6; 6; 4; 3; 4	6	By MS/MS; By MS/MS; By MS/MS; By MS/MS; By MS/MS; By MS/MS; By MS/MS; By MS/MS; By MS/MS	43.6; 67; 76; 65.9; 65.9; 65.9; 45.3; 29.1; 43.6	23553; 24624; 55965; 46036; 48525; 44427; 6537.3; 29456; 66671	10276; 21928; 14204; 18439; 21039; 13997; 4448.7; 0; 21448	3; 7; 8; 7; 8; 14; 2; 3; 11	5; 5; 3; 5; 5; 4; 6; 5; 4	5; 5; 3; 5; 5; 4; 6; 5; 4	5; 5; 3; 5; 5; 4; 6; 5; 4	5	By MS/MS; By MS/MS; By MS/MS; By MS/MS; By MS/MS; By MS/MS; By MS/MS; By MS/MS; By matching	52.5; 57; 29.1; 57; 57; 43.6; 67; 52.5; 42.5	54576; 37141; 23029; 25687; 37959; 7042; 42233; 25524; 1918.6	11078; 22491; 10503; 23323; 20614; 13431; 22598; 14711; 4546.6	3; 4; 4; 9; 9; 5; 4; 1; 0
alr3283	0.798781	1	FAULT	TRUE	1.06896	0.663228	0.490745	0.0933359	0.652	1.70601	2; 4; 0; 5; 6; 8; 2; 8; 3	2; 4; 0; 5; 6; 8; 2; 8; 3	2; 4; 0; 5; 6; 8; 2; 8; 3	4	By matching; By MS/MS; By matching; By MS/MS; By MS/MS; By MS/MS; By MS/MS; By MS/MS; By MS/MS	3.4; 9.1; 0; 9.3; 11.4; 15.8; 3.1; 14.6; 4.1	9989.4; 20834; 0; 52624; 62902; 30527; 0; 41596; 36260	0; 11021; 0; 22455; 26837; 8689.5; 0; 12469; 14433	0; 1; 0; 4; 5; 6; 3; 7; 1	4; 3; 3; 4; 6; 2; 2; 3; 3	4; 3; 3; 4; 6; 2; 2; 3; 3	4; 3; 3; 4; 6; 2; 2; 3; 3	3	By MS/MS; By MS/MS; By MS/MS; By MS/MS; By MS/MS; By matching; By MS/MS; By MS/MS; By MS/MS	6.4; 4.5; 3.9; 6.7; 10.3; 4; 3.1; 4.1; 5.5	16317; 14971; 12832; 21624; 17370; 13567; 7409.7; 14468; 12410	11681; 16694; 0; 26268; 7878.5; 0; 0; 9677.7; 15182	2; 3; 2; 3; 7; 0; 3; 0; 0
alr3293	0.465794	1	FAULT	TRUE	1.20619	0.829425	0.504214	0.0552122	0.753171	1.80018	8; 10; 7; 6; 6; 13; 5; 7; 8	8; 10; 7; 6; 6; 13; 5; 7; 8	8; 10; 7; 6; 6; 13; 5; 7; 8	7	By MS/MS; By MS/MS; By MS/MS; By MS/MS; By MS/MS; By MS/MS; By MS/MS; By MS/MS; By MS/MS	33.2; 39.9; 28.1; 25.1; 21.7; 48.2; 21.2; 29.3; 28.1	168450; 150590; 183280; 41177; 0; 108040; 39370; 38680; 75317	106030; 63130; 91385; 40900; 0; 43754; 32438; 31982; 37706	6; 6; 5; 6; 7; 12; 2; 5; 6	8; 7; 7; 6; 9; 7; 8; 8; 6	8; 7; 7; 6; 9; 7; 8; 8; 6	8; 7; 7; 6; 9; 7; 8; 8; 6	7	By MS/MS; By MS/MS; By MS/MS; By MS/MS; By MS/MS; By MS/MS; By MS/MS; By MS/MS; By MS/MS	29.3; 28.8; 26.5; 24.7; 30.9; 30.4; 31.8; 27.4; 20.3	64187; 31950; 42754; 76474; 68528; 44887; 79710; 93782; 94312	71426; 31745; 28778; 31399; 32026; 28686; 59446; 61233; 44436	4; 7; 6; 11; 9; 2; 7; 6; 2
alr3297	0.00917969	1	FAULT	TRUE	0.770994	0.141997	0.109347	0.0058774	0.665788	0.885317	1; 2; 4; 1; 3; 3; 2; 1; 3	1; 2; 4; 1; 3; 3; 2; 1; 3	1; 2; 4; 1; 3; 3; 2; 1; 3	2	By matching; By matching; By MS/MS; By MS/MS; By MS/MS; By MS/MS; By MS/MS; By MS/MS; By MS/MS	11; 11; 38.3; 6.2; 14.8; 14.4; 10.5; 6.2; 17.2	8904.8; 7014; 10570; 28133; 16034; 32513; 34962; 9117.7; 48633	0; 13171; 20572; 15245; 16460; 10991; 16664; 0; 18514	0; 0; 4; 2; 1; 4; 1; 0; 2	3; 2; 3; 3; 2; 1; 2; 2; 2	3; 2; 3; 3; 2; 1; 2; 2; 2	3; 2; 3; 3; 2; 1; 2; 2; 2	2	By MS/MS; By MS/MS; By MS/MS; By MS/MS; By matching; By matching; By MS/MS; By MS/MS; By matching	21.1; 17.2; 16.7; 21.1; 10; 6.2; 15.3; 15.3; 10.5	17605; 7184.7; 5934.5; 48645; 8714; 7162.8; 6622; 19364; 27489	0; 0; 0; 23025; 0; 0; 0; 18456; 17452	1; 4; 3; 4; 0; 0; 2; 1; 0
alr3300	0.957031	1	FAULT	TRUE	0.983284	0.754857	0.539303	0.0958439	0.51085	1.66418	2; 5; 5; 6; 4; 7; 3; 3; 3	2; 5; 5; 6; 4; 7; 3; 3; 3	2; 5; 5; 6; 4; 7; 3; 3; 3	4	By MS/MS; By MS/MS; By MS/MS; By MS/MS; By MS/MS; By MS/MS; By MS/MS; By MS/MS; By MS/MS	7.8; 17; 19.3; 22.9; 16.5; 20.7; 10.9; 7.5; 16.2	2703.3; 10241; 40271; 38453; 5399.6; 54160; 31010; 10893; 35683	0; 14759; 6351.7; 29350; 4525; 20678; 26103; 0; 0	1; 2; 2; 6; 1; 8; 4; 2; 3	4; 2; 4; 5; 2; 4; 4; 2; 2	4; 2; 4; 5; 2; 4; 4; 2; 2	4; 2; 4; 5; 2; 4; 4; 2; 2	4	By MS/MS; By MS/MS; By MS/MS; By MS/MS; By MS/MS; By MS/MS; By MS/MS; By MS/MS; By MS/MS	14; 7.3; 13.7; 16.5; 9.2; 14.8; 15.9; 7.3; 7.3	13125; 14965; 11309; 26016; 26024; 57021; 9150.9; 14297; 23225	10744; 7314.8; 0; 24853; 0; 20928; 8501; 17498; 20228	1; 2; 4; 8; 4; 1; 4; 2; 0
alr3338	0.0191444	1	FAULT	TRUE	Infinity	#N/A	#N/A	#N/A	#N/A	#N/A	2; 1; 1; 2; 2; 4; 0; 2; 2	2; 1; 1; 2; 2; 4; 0; 2; 2	2; 1; 1; 2; 2; 4; 0; 2; 2	2	By matching; By MS/MS; By matching; By MS/MS; By MS/MS; By MS/MS; By matching; By MS/MS; By MS/MS	6.2; 3.3; 3.3; 6.2; 6.2; 12.5; 0; 6.5; 6.2	6085.5; 8550.1; 9711.5; 17794; 15928; 20782; 0; 15514; 36374	0; 0; 0; 25588; 22786; 0; 0; 0; 17590	0; 1; 0; 2; 2; 2; 0; 1; 1	1; 2; 1; 1; 2; 0; 3; 0; 2	1; 2; 1; 1; 2; 0; 3; 0; 2	1; 2; 1; 1; 2; 0; 3; 0; 2	1	By matching; By matching; By matching; By matching; By MS/MS; By matching; By MS/MS; By matching; By matching	3.3; 6.5; 3.3; 3.3; 4.9; 0; 9.4; 0; 6.5	9127.3; 9982.4; 7129.9; 10934; 0; 0; 7748.2; 0; 15255	0; 0; 0; 0; 0; 0; 0; 0; 0	0; 0; 0; 0; 2; 0; 1; 0; 0
alr3343	0.612755	1	FAULT	TRUE	1.0847	0.326363	#N/A	0.125343	#N/A	#N/A	0; 1; 2; 3; 4; 1; 1; 2; 2	0; 1; 2; 3; 4; 1; 1; 2; 2	0; 1; 2; 3; 4; 1; 1; 2; 2	2	By matching; By MS/MS; By MS/MS; By MS/MS; By MS/MS; By MS/MS; By MS/MS; By MS/MS; By matching	0; 6.5; 9.4; 14.4; 17.3; 6.5; 2.9; 9.4; 8.9	0; 0; 0; 7488.4; 16906; 7864.7; 0; 3447.7; 4453.2	0; 0; 0; 0; 7833.6; 0; 0; 0; 0	0; 1; 2; 1; 6; 1; 1; 2; 0	1; 2; 0; 2; 3; 2; 1; 2; 0	1; 2; 0; 2; 3; 2; 1; 2; 0	1; 2; 0; 2; 3; 2; 1; 2; 0	2	By MS/MS; By MS/MS; By matching; By MS/MS; By MS/MS; By MS/MS; By MS/MS; By MS/MS; By matching	6.5; 5.3; 0; 8.4; 10.8; 9.4; 2.9; 8.9; 0	0; 9122.3; 0; 6726.5; 13857; 12021; 0; 3360.7; 0	0; 5778.6; 0; 0; 10098; 6046.7; 0; 5072.2; 0	1; 1; 0; 1; 3; 1; 1; 0; 0
alr3344	0.0669715	1	FAULT	TRUE	1.27264	0.495387	0.288296	0.0438619	1.03046	1.63158	10; 9; 10; 16; 16; 17; 13; 15; 11	10; 9; 10; 16; 16; 17; 13; 15; 11	10; 9; 10; 16; 16; 17; 13; 15; 11	13	By MS/MS; By MS/MS; By MS/MS; By MS/MS; By MS/MS; By MS/MS; By MS/MS; By MS/MS; By MS/MS	24.8; 20.3; 22.5; 38.7; 35.8; 35.1; 31.3; 37.8; 27.9	472380; 548710; 491520; 827930; 599780; 891520; 478840; 779090; 582530	296000; 359630; 280070; 372010; 342480; 293540; 271800; 309710; 279900	9; 15; 14; 48; 45; 38; 25; 13; 21	7; 13; 16; 16; 16; 13; 11; 8; 12	7; 13; 16; 16; 16; 13; 11; 8; 12	7; 13; 16; 16; 16; 13; 11; 8; 12	13	By MS/MS; By MS/MS; By MS/MS; By MS/MS; By MS/MS; By MS/MS; By MS/MS; By MS/MS; By MS/MS	16.1; 30.4; 34.6; 38.8; 34.3; 30.1; 24; 17; 26.9	249520; 215830; 509830; 672090; 795980; 594740; 227430; 168860; 324240	127880; 151830; 275950; 318820; 341910; 290070; 190970; 167600; 175690	5; 17; 24; 50; 43; 20; 11; 10; 5
alr3355	0.123492	1	FAULT	TRUE	0.710458	0.35196	0.26553	0.0538921	0.474956	1.0269	4; 5; 2; 5; 2; 4; 1; 1; 1	4; 5; 2; 5; 2; 4; 1; 1; 1	4; 5; 2; 5; 2; 4; 1; 1; 1	2	By MS/MS; By MS/MS; By MS/MS; By MS/MS; By MS/MS; By MS/MS; By matching; By MS/MS; By matching	15.2; 17.3; 9.4; 19.3; 9.4; 14.2; 5.1; 3.8; 4.3	26226; 104920; 23324; 40772; 24250; 25453; 13666; 0; 12317	10290; 31686; 32856; 25211; 18365; 0; 0; 0; 0	0; 1; 2; 4; 1; 2; 0; 1; 0	4; 2; 5; 5; 5; 2; 3; 2; 2	4; 2; 5; 5; 5; 2; 3; 2; 2	4; 2; 5; 5; 5; 2; 3; 2; 2	3	By MS/MS; By MS/MS; By MS/MS; By MS/MS; By MS/MS; By matching; By MS/MS; By MS/MS; By matching	17.5; 7.4; 17; 18.3; 21.1; 4.6; 12.4; 8.1; 4.6	135410; 33656; 99227; 31522; 34172; 20939; 4374.9; 1004.9; 10082	47316; 36607; 33641; 21999; 21470; 30197; 0; 0; 23685	3; 1; 3; 2; 1; 0; 2; 1; 0
alr3395	0.707917	1	FAULT	TRUE	0.905073	0.566734	0.406718	0.148989	0.595031	1.53202	2; 2; 3; 3; 5; 5; 3; 3; 3	2; 2; 3; 3; 5; 5; 3; 3; 3	2; 2; 3; 3; 5; 5; 3; 3; 3	3	By matching; By MS/MS; By MS/MS; By MS/MS; By MS/MS; By MS/MS; By MS/MS; By MS/MS; By MS/MS	5.3; 6; 8.1; 8.1; 16.7; 14.4; 9.7; 9; 8.1	13356; 8614.1; 40380; 27424; 16470; 46072; 41190; 21225; 27840	10334; 0; 20227; 12829; 5994.3; 19448; 16514; 0; 14136	0; 1; 2; 3; 4; 6; 2; 2; 3	0; 5; 4; 5; 3; 2; 3; 3; 1	0; 5; 4; 5; 3; 2; 3; 3; 1	0; 5; 4; 5; 3; 2; 3; 3; 1	3	By matching; By MS/MS; By MS/MS; By MS/MS; By MS/MS; By MS/MS; By MS/MS; By MS/MS; By matching	0; 17.4; 11.4; 16.2; 8.6; 7.7; 9; 8.1; 4.4	0; 34936; 11417; 31621; 36016; 5704.2; 11338; 41784; 3014.9	0; 13686; 5224.2; 10938; 28537; 10236; 0; 22220; 0	0; 3; 3; 2; 4; 1; 4; 1; 0
alr3402	0.021228	1	FAULT	TRUE	0.520747	0.320621	0.258598	0.0408167	0.277936	0.807878	1; 1; 2; 2; 2; 2; 2; 2; 1	1; 1; 2; 2; 2; 2; 2; 2; 1	1; 1; 2; 2; 2; 2; 2; 2; 1	2	By MS/MS; By MS/MS; By MS/MS; By MS/MS; By MS/MS; By MS/MS; By matching; By MS/MS; By MS/MS	13.7; 13.7; 21.4; 21.4; 21.4; 21.4; 21.4; 21.4; 13.7	78461; 86286; 93080; 48382; 59961; 125160; 31476; 147440; 52417	0; 0; 13657; 0; 31225; 63544; 31514; 62193; 0	3; 3; 4; 4; 2; 8; 0; 3; 5	1; 2; 2; 1; 1; 5; 2; 2; 2	1; 2; 2; 1; 1; 5; 2; 2; 2	1; 2; 2; 1; 1; 5; 2; 2; 2	2	By MS/MS; By MS/MS; By MS/MS; By MS/MS; By MS/MS; By MS/MS; By MS/MS; By MS/MS; By MS/MS	13.7; 21.4; 21.4; 7.7; 7.7; 43.6; 21.4; 21.4; 21.4	80502; 113250; 111710; 52535; 54891; 188570; 70733; 72332; 106520	0; 74303; 65642; 0; 0; 64038; 51135; 57356; 99749	3; 5; 4; 1; 1; 5; 4; 4; 3
alr3411	0.534261	1	FAULT	TRUE	0.833124	0.541631	0.399733	0.159506	0.527433	1.45503	2; 2; 3; 2; 3; 2; 2; 3; 2	2; 2; 3; 2; 3; 2; 2; 3; 2	2; 2; 3; 2; 3; 2; 2; 3; 2	2	By MS/MS; By MS/MS; By MS/MS; By matching; By MS/MS; By MS/MS; By MS/MS; By MS/MS; By MS/MS	12.6; 15.8; 20.5; 12.6; 20.5; 12.6; 15.8; 20.5; 15.8	42571; 59838; 46739; 5817.5; 36895; 24594; 41081; 30041; 25765	18160; 31599; 21043; 0; 14010; 8288.5; 29685; 15502; 13874	2; 3; 3; 0; 1; 2; 2; 3; 2	1; 3; 3; 3; 1; 2; 2; 1; 1	1; 3; 3; 3; 1; 2; 2; 1; 1	1; 3; 3; 3; 1; 2; 2; 1; 1	2	By MS/MS; By MS/MS; By MS/MS; By MS/MS; By MS/MS; By MS/MS; By MS/MS; By MS/MS; By matching	7.9; 20.5; 20.5; 20.5; 7.9; 15.8; 12.6; 7.9; 4.7	50268; 50589; 41788; 41155; 14842; 15443; 41465; 25916; 5358.7	0; 19886; 17908; 19025; 0; 10273; 36845; 0; 0	2; 4; 4; 1; 2; 1; 3; 1; 0
alr3415	0.102034	1	FAULT	TRUE	0.867537	0.107069	0.104027	0.0126369	0.773362	0.983918	1; 1; 1; 3; 3; 3; 5; 3; 1	1; 1; 1; 3; 3; 3; 5; 3; 1	1; 1; 1; 3; 3; 3; 5; 3; 1	3	By matching; By MS/MS; By MS/MS; By MS/MS; By MS/MS; By MS/MS; By MS/MS; By MS/MS; By matching	5.8; 7.4; 7.4; 14.2; 11.6; 13.2; 24.7; 15.8; 2.6	10056; 0; 0; 7993.4; 33911; 27605; 67536; 31174; 15026	0; 0; 0; 0; 15662; 14924; 14737; 15946; 0	0; 1; 1; 3; 0; 4; 2; 3; 0	1; 1; 1; 3; 3; 3; 1; 2; 2	1; 1; 1; 3; 3; 3; 1; 2; 2	1; 1; 1; 3; 3; 3; 1; 2; 2	2	By matching; By MS/MS; By MS/MS; By MS/MS; By MS/MS; By MS/MS; By MS/MS; By MS/MS; By matching	2.6; 2.6; 2.6; 14.2; 14.2; 11.6; 3.2; 10; 5.8	5177.7; 15219; 16233; 43529; 47724; 23414; 7849.7; 11567; 16414	0; 0; 0; 17712; 18798; 11238; 0; 0; 17238	0; 1; 2; 3; 6; 0; 1; 1; 0
alr3421	0.576351	1	FAULT	TRUE	1.16601	0.868422	0.54352	0.0999035	0.708101	1.88275	1; 1; 3; 4; 4; 2; 3; 3; 3	1; 1; 3; 4; 4; 2; 3; 3; 3	1; 1; 3; 4; 4; 2; 3; 3; 3	3	By MS/MS; By MS/MS; By MS/MS; By MS/MS; By MS/MS; By MS/MS; By MS/MS; By MS/MS; By MS/MS	6; 6; 20.5; 26; 20; 10.7; 20.5; 20.5; 16.3	3682.4; 123160; 14714; 222800; 167790; 233770; 131990; 210400; 185060	0; 0; 8257; 83489; 87806; 113410; 45457; 130980; 112530	1; 2; 4; 22; 11; 4; 3; 5; 4	2; 4; 4; 4; 4; 3; 3; 3; 3	2; 4; 4; 4; 4; 3; 3; 3; 3	2; 4; 4; 4; 4; 3; 3; 3; 3	3	By MS/MS; By MS/MS; By MS/MS; By MS/MS; By MS/MS; By MS/MS; By MS/MS; By MS/MS; By MS/MS	10.7; 20; 20; 26; 20; 16.3; 14.4; 16.3; 20.5	97846; 83640; 81987; 130090; 162540; 101870; 107230; 69145; 126790	22837; 50110; 40776; 95645; 111940; 57281; 121940; 31506; 56748	3; 7; 5; 16; 12; 4; 4; 3; 3
alr3454	0.535112	1	FAULT	TRUE	0.869454	0.375813	0.552738	0.177723	0.419513	1.69523	0; 4; 4; 3; 3; 3; 0; 4; 3	0; 4; 4; 3; 3; 3; 0; 4; 3	0; 4; 4; 3; 3; 3; 0; 4; 3	3	By matching; By MS/MS; By MS/MS; By MS/MS; By MS/MS; By MS/MS; By matching; By MS/MS; By MS/MS	0; 17.2; 15.4; 9.8; 11.1; 12; 0; 18.4; 12.9	0; 14979; 5307.8; 43661; 26745; 7603.5; 0; 19489; 14776	0; 0; 0; 18501; 32976; 0; 0; 0; 19765	0; 3; 5; 3; 5; 3; 0; 4; 5	3; 1; 2; 3; 4; 1; 2; 1; 2	3; 1; 2; 3; 4; 1; 2; 1; 2	3; 1; 2; 3; 4; 1; 2; 1; 2	2	By MS/MS; By MS/MS; By MS/MS; By MS/MS; By MS/MS; By matching; By MS/MS; By matching; By matching	12; 2.3; 5.2; 11.1; 16.1; 4.3; 7.9; 2.9; 5.2	7932.2; 0; 3913.1; 16930; 24616; 20653; 2040; 5771.2; 7297	0; 0; 0; 33587; 22656; 0; 0; 0; 0	1; 1; 1; 5; 4; 0; 1; 0; 0
alr3456	0.000799184	1	FAULT	TRUE	1.49336	0.430014	0.261334	0.0208011	1.25909	1.79108	2; 3; 5; 8; 5; 5; 6; 7; 5	2; 3; 5; 8; 5; 5; 6; 7; 5	2; 3; 5; 8; 5; 5; 6; 7; 5	5	By MS/MS; By MS/MS; By MS/MS; By MS/MS; By MS/MS; By MS/MS; By MS/MS; By MS/MS; By MS/MS	14.6; 21.6; 36.6; 45.5; 29.5; 28; 41.8; 42.2; 34	29217; 49367; 40894; 62909; 67898; 50801; 65152; 57824; 48051	28498; 35411; 27850; 22296; 24310; 25326; 22063; 23673; 30123	1; 2; 3; 9; 9; 9; 6; 6; 5	4; 4; 7; 5; 5; 5; 2; 2; 2	4; 4; 7; 5; 5; 5; 2; 2; 2	4; 4; 7; 5; 5; 5; 2; 2; 2	4	By MS/MS; By MS/MS; By MS/MS; By MS/MS; By MS/MS; By MS/MS; By MS/MS; By matching; By matching	25.4; 25.4; 39.2; 31.7; 29.5; 31.7; 9.3; 14.6; 11.9	39939; 18349; 39182; 52931; 52102; 51030; 10061; 5701.8; 12860	18186; 13910; 16926; 19950; 20302; 18305; 0; 10852; 13844	7; 8; 9; 11; 7; 4; 2; 0; 0
alr3464	0.0113469	1	FAULT	TRUE	0.709831	0.273474	0.159151	0.0107691	0.557356	0.87776	6; 7; 5; 5; 7; 6; 5; 6; 5	6; 7; 5; 5; 7; 6; 5; 6; 5	6; 7; 5; 5; 7; 6; 5; 6; 5	6	By MS/MS; By MS/MS; By MS/MS; By MS/MS; By MS/MS; By MS/MS; By MS/MS; By MS/MS; By MS/MS	15; 17.7; 17; 14; 19.2; 13.9; 14.6; 16.6; 13.5	26531; 56381; 33727; 55051; 91888; 28948; 78715; 72384; 53667	7223.3; 36775; 32954; 21637; 26193; 18136; 23164; 22162; 23260	1; 5; 8; 4; 4; 6; 6; 6; 3	4; 7; 9; 6; 5; 6; 7; 7; 7	4; 7; 9; 6; 5; 6; 7; 7; 7	4; 7; 9; 6; 5; 6; 7; 7; 7	7	By MS/MS; By MS/MS; By MS/MS; By MS/MS; By MS/MS; By MS/MS; By MS/MS; By MS/MS; By MS/MS	10.7; 19.2; 20.1; 16.3; 12.2; 15.5; 16.8; 17.2; 15.9	37679; 75053; 101450; 72295; 27953; 55886; 72557; 28929; 90069	22248; 27050; 29715; 27843; 33932; 24873; 34401; 36380; 35374	5; 10; 14; 6; 7; 1; 11; 3; 1
alr3510	0.000512999	1	FAULT	TRUE	Infinity	#N/A	#N/A	#N/A	#N/A	#N/A	1; 2; 3; 3; 1; 4; 1; 4; 3	1; 2; 3; 3; 1; 4; 1; 4; 3	1; 2; 3; 3; 1; 4; 1; 4; 3	3	By matching; By MS/MS; By MS/MS; By MS/MS; By MS/MS; By MS/MS; By MS/MS; By MS/MS; By MS/MS	3.1; 10.8; 11.1; 13.2; 5.4; 17.4; 5.4; 15.8; 13.4	3214.2; 11959; 8658; 1103.5; 13081; 21794; 0; 20976; 23736	0; 7596.2; 6005.3; 0; 0; 9224; 0; 6669.4; 9859.9	0; 1; 2; 3; 1; 4; 1; 2; 3	0; 1; 1; 3; 2; 2; 1; 0; 1	0; 1; 1; 3; 2; 2; 1; 0; 1	0; 1; 1; 3; 2; 2; 1; 0; 1	1	By matching; By matching; By matching; By MS/MS; By MS/MS; By MS/MS; By matching; By matching; By matching	0; 5.4; 5.4; 13.9; 10.8; 8.5; 2.6; 0; 2.6	0; 1640.5; 1264.3; 3473.9; 553.45; 7513.8; 2885.8; 0; 1244.6	0; 0; 0; 0; 0; 0; 0; 0; 0	0; 0; 0; 3; 2; 1; 0; 0; 0
alr3525	0.0605131	1	FAULT	TRUE	1.50659	0.621884	0.526456	0.0717278	1.06433	2.18169	2; 1; 2; 2; 2; 2; 1; 1; 2	2; 1; 2; 2; 2; 2; 1; 1; 2	2; 1; 2; 2; 2; 2; 1; 1; 2	2	By matching; By MS/MS; By MS/MS; By MS/MS; By MS/MS; By MS/MS; By MS/MS; By MS/MS; By MS/MS	8.5; 4.5; 9.6; 7.8; 9.6; 9.6; 4.5; 4.5; 7.8	6647.8; 5971; 12512; 11277; 18054; 16795; 8383; 7174; 12144	0; 8480.8; 8558.5; 12855; 8706.8; 6352.3; 0; 0; 6991.8	0; 1; 3; 6; 4; 2; 1; 2; 2	1; 2; 1; 2; 3; 1; 3; 1; 3	1; 2; 1; 2; 3; 1; 3; 1; 3	1; 2; 1; 2; 3; 1; 3; 1; 3	2	By MS/MS; By MS/MS; By MS/MS; By MS/MS; By MS/MS; By matching; By MS/MS; By matching; By matching	4.5; 9.6; 4.5; 9.6; 12.9; 4.5; 12.9; 4.5; 12.9	4475.5; 6836.5; 0; 9200.7; 17983; 3354.3; 7098.4; 3442.8; 9648	0; 4509.1; 0; 0; 5413; 0; 4346; 0; 7109.7	0; 2; 1; 13; 4; 0; 1; 0; 0
alr3529	0.697971	1	FAULT	TRUE	0.894476	0.517729	0.47272	0.0853183	0.476641	1.47918	1; 2; 1; 3; 2; 2; 3; 2; 2	1; 2; 1; 3; 2; 2; 3; 2; 2	1; 2; 1; 3; 2; 2; 3; 2; 2	2	By MS/MS; By MS/MS; By MS/MS; By MS/MS; By MS/MS; By MS/MS; By MS/MS; By MS/MS; By MS/MS	7.3; 15.2; 7.9; 20.4; 12.6; 15.2; 20.4; 13.1; 15.2	10347; 21362; 0; 28855; 1517.5; 14397; 30853; 16346; 14744	0; 15615; 0; 15760; 0; 0; 9114.7; 5532.9; 0	0; 2; 1; 2; 2; 2; 1; 1; 1	1; 3; 2; 3; 2; 2; 2; 2; 0	1; 3; 2; 3; 2; 2; 2; 2; 0	1; 3; 2; 3; 2; 2; 2; 2; 0	2	By matching; By MS/MS; By MS/MS; By MS/MS; By MS/MS; By matching; By MS/MS; By MS/MS; By matching	7.9; 20.4; 13.1; 20.4; 15.2; 13.1; 15.2; 15.2; 0	16748; 12057; 25227; 23074; 0; 19207; 15336; 26409; 0	0; 8860.9; 11238; 9041.6; 0; 12575; 0; 17545; 0	0; 2; 3; 1; 2; 0; 2; 1; 0
alr3543	0.664524	1	FAULT	TRUE	0.837525	0.60756	0.856717	0.224593	0.0774133	2.08281	3; 5; 3; 4; 1; 3; 2; 1; 4	3; 5; 3; 4; 1; 3; 2; 1; 4	3; 5; 3; 4; 1; 3; 2; 1; 4	3	By matching; By MS/MS; By MS/MS; By MS/MS; By MS/MS; By MS/MS; By matching; By matching; By MS/MS	9.6; 12.8; 7.3; 10.7; 2.9; 7.3; 4.6; 3.1; 12	39324; 75794; 43379; 17903; 2391.8; 22768; 20391; 4448.8; 52205	0; 42830; 15023; 0; 0; 14698; 0; 0; 0	0; 1; 2; 1; 1; 2; 0; 0; 1	2; 2; 5; 0; 2; 1; 3; 2; 1	2; 2; 5; 0; 2; 1; 3; 2; 1	2; 2; 5; 0; 2; 1; 3; 2; 1	2	By MS/MS; By MS/MS; By MS/MS; By matching; By matching; By matching; By MS/MS; By MS/MS; By matching	6.8; 4.7; 17.9; 0; 6; 1.6; 7.2; 6.8; 2.9	45865; 14413; 63227; 0; 13419; 1178.9; 20019; 4286.7; 10196	0; 23153; 31859; 0; 0; 0; 0; 0; 0	1; 1; 1; 0; 0; 0; 1; 1; 0
alr3602	0.595015	1	FAULT	TRUE	1.14931	0.774534	0.490152	0.0307148	0.686545	1.68492	5; 2; 3; 3; 4; 6; 6; 5; 6	5; 2; 3; 3; 4; 6; 6; 5; 6	5; 2; 3; 3; 4; 6; 6; 5; 6	5	By MS/MS; By MS/MS; By MS/MS; By MS/MS; By MS/MS; By MS/MS; By MS/MS; By MS/MS; By MS/MS	11.7; 4; 6.3; 6.6; 9.1; 13.6; 14.8; 12.4; 15.2	60584; 3677.2; 100720; 10549; 25721; 70689; 53948; 73594; 44826	17581; 2735.6; 45540; 0; 6453.1; 23297; 19842; 33851; 21255	1; 1; 3; 4; 6; 9; 5; 4; 6	4; 4; 7; 4; 7; 4; 3; 1; 0	4; 4; 7; 4; 7; 4; 3; 1; 0	4; 4; 7; 4; 7; 4; 3; 1; 0	4	By MS/MS; By MS/MS; By MS/MS; By MS/MS; By MS/MS; By MS/MS; By MS/MS; By matching; By matching	9.4; 8.8; 16.5; 8.9; 16.4; 9.4; 6.6; 2.8; 0	28053; 49751; 25897; 44246; 39289; 28506; 5319.6; 3440.9; 0	16529; 23710; 14194; 27468; 16888; 10051; 12636; 0; 0	1; 2; 4; 4; 8; 2; 2; 0; 0
alr3606	0.615758	1	FAULT	TRUE	1.14551	0.852442	0.523429	0.0806118	0.690891	1.80101	3; 6; 4; 8; 6; 10; 5; 6; 5	3; 6; 4; 8; 6; 10; 5; 6; 5	3; 6; 4; 8; 6; 10; 5; 6; 5	6	By MS/MS; By MS/MS; By MS/MS; By MS/MS; By MS/MS; By MS/MS; By MS/MS; By MS/MS; By MS/MS	9.8; 21.9; 13.5; 27.4; 18.4; 30.5; 18.4; 23.3; 20.5	15536; 80022; 50522; 46477; 30900; 170780; 50147; 17699; 76634	9122.9; 56056; 36837; 40227; 25796; 68541; 24699; 7498.9; 34486	0; 7; 3; 6; 5; 11; 3; 6; 6	4; 4; 7; 5; 6; 7; 5; 4; 3	4; 4; 7; 5; 6; 7; 5; 4; 3	4; 4; 7; 5; 6; 7; 5; 4; 3	5	By MS/MS; By MS/MS; By MS/MS; By MS/MS; By MS/MS; By MS/MS; By MS/MS; By matching; By matching	12.6; 12.1; 24.7; 16.3; 23.3; 25.6; 19.1; 11.6; 8.4	16196; 28706; 59270; 36812; 69626; 93766; 8892; 20664; 29534	16382; 21580; 33717; 37721; 47950; 26247; 0; 11327; 0	0; 1; 7; 8; 9; 4; 3; 0; 0
alr3608	0.515392	1	FAULT	TRUE	0.870928	0.519953	0.302592	0.0890011	0.627766	1.28426	7; 7; 7; 12; 9; 11; 9; 10; 9	7; 7; 7; 12; 9; 11; 9; 10; 9	7; 7; 7; 12; 9; 11; 9; 10; 9	9	By MS/MS; By MS/MS; By MS/MS; By MS/MS; By MS/MS; By MS/MS; By MS/MS; By MS/MS; By MS/MS	21.4; 22.6; 21.9; 35.5; 27; 29.5; 24.8; 30.4; 25.9	69335; 97822; 94864; 86816; 81973; 148320; 121780; 174480; 192560	19099; 45137; 29084; 53310; 60611; 52621; 61531; 43828; 44915	3; 5; 4; 19; 10; 11; 6; 6; 11	7; 8; 6; 7; 11; 5; 6; 4; 5	7; 8; 6; 7; 11; 5; 6; 4; 5	7; 8; 6; 7; 11; 5; 6; 4; 5	6	By MS/MS; By MS/MS; By MS/MS; By MS/MS; By MS/MS; By MS/MS; By MS/MS; By MS/MS; By MS/MS	20.7; 21.7; 13.8; 19; 33.3; 12.9; 14.9; 12.1; 12.3	102230; 63016; 71220; 46052; 87254; 54618; 107280; 83357; 17966	41721; 27358; 53887; 37316; 59862; 32212; 92826; 72331; 16281	5; 8; 5; 8; 19; 3; 7; 2; 1
alr3661	0.832157	1	FAULT	TRUE	1.04752	0.670389	0.390141	0.0466841	0.69596	1.50168	3; 3; 3; 3; 3; 3; 3; 2; 3	3; 3; 3; 3; 3; 3; 3; 2; 3	3; 3; 3; 3; 3; 3; 3; 2; 3	3	By MS/MS; By MS/MS; By MS/MS; By MS/MS; By MS/MS; By MS/MS; By MS/MS; By MS/MS; By MS/MS	38.8; 41.7; 41.7; 41.7; 41.7; 41.7; 41.7; 27.2; 41.7	59557; 97414; 260950; 536850; 455110; 557150; 999990; 554550; 765200	28793; 95471; 160180; 258670; 283920; 214790; 398160; 360350; 405850	3; 10; 11; 37; 18; 15; 12; 10; 9	4; 4; 3; 4; 3; 5; 3; 3; 4	4; 4; 3; 4; 3; 5; 3; 3; 4	4; 4; 3; 4; 3; 5; 3; 3; 4	4	By MS/MS; By MS/MS; By MS/MS; By MS/MS; By MS/MS; By MS/MS; By MS/MS; By MS/MS; By MS/MS	48.5; 53.4; 41.7; 53.4; 41.7; 60.2; 41.7; 41.7; 53.4	362230; 278980; 277510; 488730; 552100; 467570; 174780; 135260; 312990	287390; 164040; 258370; 285510; 303160; 245610; 137970; 120830; 109180	8; 16; 11; 23; 27; 11; 6; 4; 3
alr3662	0.398031	1	FAULT	TRUE	1.10189	0.366006	0.213002	0.0164004	0.904709	1.33582	17; 20; 20; 26; 23; 25; 20; 21; 22	17; 20; 20; 26; 23; 25; 20; 21; 22	16; 19; 19; 24; 22; 24; 18; 19; 21	19	By MS/MS; By MS/MS; By MS/MS; By MS/MS; By MS/MS; By MS/MS; By MS/MS; By MS/MS; By MS/MS	39.3; 53.5; 54.6; 57.7; 55.9; 62.3; 50.7; 55.5; 57.4	601330; 614560; 738890; 1109700; 922810; 1297800; 1370100; 1455500; 1471900	336960; 401830; 418220; 521740; 468260; 511960; 801480; 645030; 669420	9; 27; 48; 126; 68; 99; 24; 39; 37	17; 21; 24; 24; 23; 22; 19; 17; 17	17; 21; 24; 24; 23; 22; 19; 17; 17	17; 20; 22; 22; 21; 21; 18; 16; 16	20	By MS/MS; By MS/MS; By MS/MS; By MS/MS; By MS/MS; By MS/MS; By MS/MS; By MS/MS; By MS/MS	42.1; 50; 57.9; 59.4; 57.5; 55.9; 46.9; 38.4; 40.1	742710; 654120; 646960; 958510; 992920; 555730; 776410; 723510; 587420	380250; 374270; 402450; 435620; 500210; 453100; 603170; 437310; 363620	24; 60; 62; 103; 105; 22; 25; 17; 14
alr3667	0.0216456	1	FAULT	FAULT	Infinity	#N/A	#N/A	#N/A	#N/A	#N/A	0; 0; 1; 1; 2; 2; 1; 1; 2	0; 0; 1; 1; 2; 2; 1; 1; 2	0; 0; 1; 1; 2; 2; 1; 1; 2	1	By matching; By matching; By MS/MS; By MS/MS; By MS/MS; By MS/MS; By MS/MS; By MS/MS; By MS/MS	0; 0; 19; 18; 44; 37; 19; 18; 37	0; 0; 1619.6; 0; 1317.7; 4056.7; 1998.3; 3380.7; 5254.6	0; 0; 0; 0; 0; 2544.4; 0; 1729; 1963.8	0; 0; 1; 1; 3; 4; 1; 1; 1	0; 1; 0; 2; 2; 0; 1; 0; 0	0; 1; 0; 2; 2; 0; 1; 0; 0	0; 1; 0; 2; 2; 0; 1; 0; 0	0	By matching; By MS/MS; By matching; By MS/MS; By MS/MS; By matching; By matching; By matching; By matching	0; 19; 0; 37; 37; 0; 18; 0; 0	0; 553.78; 0; 1443.5; 2960.7; 0; 946.44; 0; 0	0; 0; 0; 0; 0; 0; 0; 0; 0	0; 1; 0; 6; 7; 0; 0; 0; 0
alr3670	0.064848	1	FAULT	TRUE	0.625646	0.21439	0.19413	0.0520642	0.45768	0.862339	2; 1; 2; 1; 3; 4; 3; 2; 5	2; 1; 2; 1; 3; 4; 3; 2; 5	2; 1; 2; 1; 3; 4; 3; 2; 5	2	By matching; By matching; By MS/MS; By matching; By MS/MS; By MS/MS; By MS/MS; By MS/MS; By MS/MS	6.3; 3.2; 6.9; 3; 10; 12.3; 8.5; 6.2; 15.8	11001; 9419.4; 3168.6; 10515; 25809; 26441; 34276; 14352; 37467	8366.3; 0; 8475.1; 0; 13655; 5776.4; 11134; 0; 10034	0; 0; 3; 0; 1; 2; 1; 1; 2	0; 1; 0; 2; 3; 3; 1; 2; 1	0; 1; 0; 2; 3; 3; 1; 2; 1	0; 1; 0; 2; 3; 3; 1; 2; 1	1	By matching; By matching; By matching; By MS/MS; By MS/MS; By matching; By matching; By matching; By matching	0; 2.3; 0; 6.9; 8.5; 9.3; 3; 5.5; 3	0; 2201.3; 0; 18698; 20303; 11881; 6862.1; 6985.9; 5009.6	0; 0; 0; 14574; 13221; 14086; 0; 0; 0	0; 0; 0; 2; 3; 0; 0; 0; 0
alr3681	0.126708	1	FAULT	TRUE	1.15054	0.307745	0.179096	0.0183187	0.98998	1.35404	11; 13; 12; 12; 13; 14; 11; 11; 11	11; 13; 12; 12; 13; 14; 11; 11; 11	11; 13; 12; 12; 13; 14; 11; 11; 11	12	By MS/MS; By MS/MS; By MS/MS; By MS/MS; By MS/MS; By MS/MS; By MS/MS; By MS/MS; By MS/MS	30.6; 41; 35.7; 31.6; 35.9; 37.6; 31; 34; 28	147600; 235620; 267980; 235580; 197400; 232500; 333090; 213050; 359140	75760; 111650; 125650; 94285; 83582; 97804; 111830; 85079; 115240	8; 22; 25; 24; 20; 22; 17; 11; 13	11; 12; 9; 14; 10; 13; 8; 7; 6	11; 12; 9; 14; 10; 13; 8; 7; 6	11; 12; 9; 14; 10; 13; 8; 7; 6	10	By MS/MS; By MS/MS; By MS/MS; By MS/MS; By MS/MS; By MS/MS; By MS/MS; By MS/MS; By MS/MS	32.1; 35; 29.5; 36.3; 29.1; 36.1; 30.1; 19.5; 18.9	151430; 115210; 61359; 160700; 184710; 188460; 117810; 119370; 78089	92987; 65079; 55499; 82888; 105960; 87732; 87069; 70124; 68681	11; 13; 10; 28; 15; 12; 12; 7; 2
alr3683	0.0378295	1	FAULT	TRUE	0.535785	0.393052	0.247249	0.0894152	0.324004	0.852788	4; 3; 3; 2; 5; 3; 4; 3; 3	4; 3; 3; 2; 5; 3; 4; 3; 3	4; 3; 3; 2; 5; 3; 4; 3; 3	3	By MS/MS; By MS/MS; By MS/MS; By MS/MS; By MS/MS; By MS/MS; By MS/MS; By MS/MS; By MS/MS	30.2; 24.1; 21.6; 10.8; 27.6; 21.6; 27.6; 21.6; 18.1	67436; 19750; 87530; 67107; 52002; 46112; 93419; 57444; 61508	40623; 0; 60029; 25868; 17654; 21120; 30050; 0; 13250	1; 2; 4; 3; 2; 4; 2; 2; 2	4; 4; 5; 3; 4; 4; 5; 5; 2	4; 4; 5; 3; 4; 4; 5; 5; 2	4; 4; 5; 3; 4; 4; 5; 5; 2	4	By MS/MS; By MS/MS; By MS/MS; By MS/MS; By MS/MS; By MS/MS; By MS/MS; By MS/MS; By matching	27.6; 18.1; 34.9; 21.6; 27.6; 27.6; 34.9; 34.9; 13.4	104740; 123400; 65274; 56674; 91906; 47007; 119630; 147620; 62107	39265; 51475; 44164; 44431; 33004; 12862; 93344; 84223; 67862	3; 7; 8; 2; 4; 1; 4; 3; 0
alr3692	0.702341	1	FAULT	TRUE	1.12307	0.892671	0.598185	0.190627	0.671997	2.10318	3; 2; 3; 4; 4; 4; 2; 2; 3	3; 2; 3; 4; 4; 4; 2; 2; 3	2; 1; 2; 3; 3; 3; 2; 2; 2	2	By MS/MS; By MS/MS; By MS/MS; By MS/MS; By MS/MS; By MS/MS; By MS/MS; By MS/MS; By MS/MS	17.6; 10.2; 17.6; 28.2; 28.2; 28.2; 12.7; 12.7; 17.6	55499; 47935; 56705; 160510; 189780; 122010; 39552; 72697; 141510	26050; 20010; 34908; 72819; 79199; 70537; 17930; 46196; 54931	2; 1; 2; 7; 7; 7; 3; 4; 6	2; 3; 3; 3; 4; 3; 0; 1; 2	2; 3; 3; 3; 4; 3; 0; 1; 2	2; 2; 2; 2; 3; 2; 0; 1; 1	2	By MS/MS; By MS/MS; By MS/MS; By MS/MS; By MS/MS; By MS/MS; By matching; By matching; By matching	12.7; 17.6; 17.6; 17.6; 28.2; 17.6; 0; 5.3; 10.2	29445; 28569; 30747; 91890; 132720; 146470; 0; 2539.7; 22252	0; 7722.4; 37510; 61832; 51019; 56516; 0; 0; 16426	2; 1; 4; 6; 6; 5; 0; 0; 0
alr3749	0.686359	1	FAULT	TRUE	1.10379	0.474108	0.512547	0.113369	0.682601	1.80726	3; 2; 2; 1; 1; 2; 1; 3; 3	3; 2; 2; 1; 1; 2; 1; 3; 3	3; 2; 2; 1; 1; 2; 1; 3; 3	2	By MS/MS; By MS/MS; By MS/MS; By MS/MS; By MS/MS; By MS/MS; By MS/MS; By matching; By MS/MS	10.1; 6.2; 5.4; 3.2; 3; 6.2; 3; 9.2; 8.6	26913; 9616.4; 13911; 5750.6; 0; 10405; 9858.7; 15317; 12862	15348; 0; 18510; 0; 0; 0; 0; 11553; 9716.5	0; 2; 2; 1; 1; 1; 0; 0; 1	2; 3; 3; 2; 4; 2; 4; 2; 1	2; 3; 3; 2; 4; 2; 4; 2; 1	2; 3; 3; 2; 4; 2; 4; 2; 1	2	By MS/MS; By MS/MS; By MS/MS; By MS/MS; By MS/MS; By MS/MS; By MS/MS; By matching; By matching	7.1; 9.2; 9.2; 5.4; 12.4; 6.9; 14.8; 9; 2.4	29325; 6220.4; 7417.1; 3618.2; 18342; 7971; 9267.1; 5411.2; 3187.9	15004; 0; 9686.7; 0; 10468; 0; 0; 0; 0	1; 3; 2; 1; 4; 1; 1; 0; 0
alr3751	0.328726	1	FAULT	TRUE	1.21719	0.614854	0.435584	0.106979	0.879549	1.84645	2; 2; 3; 3; 3; 3; 4; 3; 2	2; 2; 3; 3; 3; 3; 4; 3; 2	2; 2; 3; 3; 3; 3; 4; 3; 2	3	By matching; By MS/MS; By MS/MS; By MS/MS; By MS/MS; By MS/MS; By MS/MS; By MS/MS; By MS/MS	6.4; 7.5; 10.8; 10.6; 12.4; 10.8; 13.4; 10.6; 7.5	13827; 9548.7; 41092; 60605; 43525; 43485; 37274; 45677; 48873	13910; 0; 20197; 27743; 28626; 16435; 20064; 22913; 26461	0; 4; 5; 6; 6; 5; 1; 4; 4	4; 2; 3; 3; 4; 3; 1; 2; 1	4; 2; 3; 3; 4; 3; 1; 2; 1	4; 2; 3; 3; 4; 3; 1; 2; 1	3	By matching; By MS/MS; By MS/MS; By MS/MS; By MS/MS; By MS/MS; By matching; By matching; By matching	13.7; 4.1; 10.1; 10.6; 13.4; 10.1; 3.4; 7.5; 4.1	17664; 16092; 23065; 46996; 63335; 33244; 536.8; 8465.9; 4745.6	8709.9; 0; 15787; 26462; 27513; 16283; 0; 7250; 0	0; 3; 4; 4; 7; 0; 0; 0; 0
alr3768	0.254723	1	FAULT	TRUE	0.760829	0.369087	0.281706	0.10532	0.539391	1.16139	3; 2; 3; 4; 4; 2; 2; 4; 4	3; 2; 3; 4; 4; 2; 2; 4; 4	3; 2; 3; 3; 3; 2; 1; 3; 3	3	By MS/MS; By MS/MS; By MS/MS; By MS/MS; By MS/MS; By MS/MS; By MS/MS; By MS/MS; By MS/MS	23.3; 19.2; 25.4; 25; 27.1; 14.6; 12.1; 28.3; 27.1	4475; 4286.7; 27391; 25237; 33821; 16931; 38288; 33818; 30148	0; 0; 0; 22849; 23766; 0; 25633; 21352; 14686	0; 0; 1; 4; 0; 1; 1; 2; 0	0; 6; 5; 2; 5; 3; 5; 3; 3	0; 6; 5; 2; 5; 3; 5; 3; 3	0; 5; 4; 1; 4; 2; 4; 2; 3	3	By matching; By MS/MS; By MS/MS; By MS/MS; By MS/MS; By MS/MS; By MS/MS; By MS/MS; By MS/MS	0; 38.8; 33.3; 14.6; 32.5; 20.8; 34.6; 20.8; 25.4	0; 46484; 16928; 17110; 31290; 4590.1; 47156; 42180; 6659.6	0; 35305; 16491; 0; 24416; 0; 25673; 46118; 12587	0; 5; 5; 1; 3; 1; 2; 1; 1
alr3790	0.496099	1	FAULT	TRUE	0.773013	0.695784	0.550081	0.118405	0.281849	1.47182	4; 3; 3; 1; 2; 0; 3; 3; 2	4; 3; 3; 1; 2; 0; 3; 3; 2	4; 3; 3; 1; 2; 0; 3; 3; 2	3	By matching; By MS/MS; By MS/MS; By MS/MS; By matching; By matching; By matching; By MS/MS; By MS/MS	41.7; 34.4; 29.1; 9.3; 23.8; 0; 31.1; 35.8; 16.6	114800; 131090; 4194.8; 6561.6; 2469.8; 0; 42084; 32743; 17279	37964; 45021; 0; 0; 1623.8; 0; 14432; 10969; 18045	0; 1; 4; 1; 0; 0; 0; 1; 1	5; 4; 4; 1; 0; 0; 1; 2; 1	5; 4; 4; 1; 0; 0; 1; 2; 1	5; 4; 4; 1; 0; 0; 1; 2; 1	1	By MS/MS; By MS/MS; By MS/MS; By matching; By matching; By matching; By MS/MS; By matching; By matching	51.7; 41.7; 43; 9.3; 0; 0; 11.9; 20.5; 7.3	81688; 39119; 132990; 2629.1; 0; 0; 0; 18312; 16623	22511; 14940; 33451; 0; 0; 0; 0; 35427; 0	2; 7; 5; 0; 0; 0; 1; 0; 0
alr3798	0.398092	1	FAULT	TRUE	0.808901	0.579012	0.336963	0.0963962	0.530361	1.26003	4; 6; 7; 4; 7; 6; 3; 7; 4	4; 6; 7; 4; 7; 6; 3; 7; 4	4; 6; 7; 4; 7; 6; 3; 7; 4	6	By MS/MS; By MS/MS; By MS/MS; By MS/MS; By MS/MS; By MS/MS; By matching; By MS/MS; By MS/MS	25.9; 37.3; 42.2; 27.8; 43.3; 37.3; 18.3; 43.7; 24	113550; 131160; 285950; 62183; 63868; 95850; 52931; 135590; 60332	72419; 69249; 119750; 33018; 35040; 40146; 35505; 53053; 50996	4; 9; 14; 5; 7; 10; 0; 6; 4	7; 8; 4; 5; 2; 4; 5; 7; 7	7; 8; 4; 5; 2; 4; 5; 7; 7	7; 8; 4; 5; 2; 4; 5; 7; 7	5	By MS/MS; By MS/MS; By MS/MS; By MS/MS; By MS/MS; By MS/MS; By MS/MS; By MS/MS; By MS/MS	44.1; 46; 21.3; 33.1; 11.4; 22.8; 29.3; 31.9; 38	258820; 86296; 146440; 40439; 49584; 59181; 154420; 142620; 151470	116150; 57916; 53698; 30164; 32893; 21076; 91645; 91711; 82789	7; 12; 6; 10; 4; 3; 6; 4; 5
alr3809	0.79534	1	FAULT	TRUE	0.960653	0.425166	0.250629	0.0574383	0.754486	1.2839	2; 5; 6; 6; 7; 9; 6; 7; 7	2; 5; 6; 6; 7; 9; 6; 7; 7	2; 5; 6; 6; 7; 9; 6; 7; 7	6	By matching; By MS/MS; By MS/MS; By MS/MS; By MS/MS; By MS/MS; By MS/MS; By MS/MS; By MS/MS	2.7; 7.2; 7.9; 9.1; 11.4; 11.2; 9.2; 10.7; 9.6	24507; 29597; 22085; 27054; 19689; 100070; 62802; 77426; 57763	0; 14103; 17454; 11876; 18972; 18575; 21631; 19669; 19858	0; 4; 6; 6; 6; 13; 3; 5; 3	7; 6; 5; 8; 7; 4; 5; 3; 4	7; 6; 5; 8; 7; 4; 5; 3; 4	7; 6; 5; 8; 7; 4; 5; 3; 4	5	By MS/MS; By MS/MS; By MS/MS; By MS/MS; By MS/MS; By MS/MS; By MS/MS; By MS/MS; By MS/MS	8.9; 9.1; 6.5; 12.5; 10.2; 6.2; 6; 4.1; 6.2	42869; 46086; 17815; 34340; 42403; 27439; 32578; 20488; 10547	17363; 21777; 12240; 13009; 11175; 14589; 26167; 26755; 7663.9	2; 3; 3; 7; 5; 1; 2; 1; 0
alr3813	0.591393	1	FAULT	TRUE	1.14126	0.771924	0.491428	0.124766	0.754038	1.85385	1; 2; 1; 2; 3; 1; 3; 2; 2	1; 2; 1; 2; 3; 1; 3; 2; 2	1; 2; 1; 2; 3; 1; 3; 2; 2	2	By MS/MS; By MS/MS; By MS/MS; By MS/MS; By MS/MS; By MS/MS; By MS/MS; By MS/MS; By MS/MS	10.5; 26.3; 10.5; 26.3; 34.2; 10.5; 34.2; 26.3; 26.3	30357; 24906; 31997; 16081; 25799; 14284; 47348; 37888; 56221	12827; 10067; 13538; 9630.7; 8880.3; 7282.7; 25530; 20815; 21844	3; 6; 6; 5; 7; 4; 4; 8; 5	2; 1; 3; 1; 1; 2; 1; 1; 1	2; 1; 3; 1; 1; 2; 1; 1; 1	2; 1; 3; 1; 1; 2; 1; 1; 1	1	By MS/MS; By MS/MS; By MS/MS; By MS/MS; By MS/MS; By MS/MS; By MS/MS; By MS/MS; By matching	26.3; 10.5; 34.2; 10.5; 10.5; 26.3; 10.5; 10.5; 10.5	29984; 15649; 76228; 16307; 16546; 24806; 7157.7; 6541.2; 2892.9	12329; 0; 24150; 10193; 8869.4; 10990; 7043; 6567.3; 0	7; 7; 8; 5; 5; 3; 2; 1; 0
alr3814	0.0688451	1	FAULT	FAULT	2.14753	0.779856	0.959864	0.0770862	1.31178	3.34202	1; 0; 1; 2; 0; 2; 1; 1; 1	1; 0; 1; 2; 0; 2; 1; 1; 1	1; 0; 1; 2; 0; 2; 1; 1; 1	1	By MS/MS; By matching; By MS/MS; By MS/MS; By matching; By MS/MS; By MS/MS; By MS/MS; By MS/MS	10; 0; 10; 21.4; 0; 21.4; 10; 10; 10	19080; 0; 0; 14765; 0; 11069; 23523; 15061; 40034	0; 0; 0; 19739; 0; 11831; 0; 0; 15059	0; 0; 2; 3; 0; 3; 1; 1; 3	2; 1; 1; 1; 2; 1; 0; 0; 1	2; 1; 1; 1; 2; 1; 0; 0; 1	2; 1; 1; 1; 2; 1; 0; 0; 1	1	By MS/MS; By matching; By matching; By matching; By MS/MS; By matching; By matching; By matching; By matching	21.4; 10; 10; 10; 21.4; 10; 0; 0; 10	5486.6; 7531.4; 1470; 3854.5; 5746.9; 404.49; 0; 0; 6365.6	7012.5; 0; 0; 0; 5545.9; 0; 0; 0; 7521.4	1; 0; 0; 0; 2; 0; 0; 0; 0
alr3829	0.148016	1	FAULT	TRUE	0.739404	0.389644	0.237623	0.0692606	0.542049	1.0468	3; 1; 1; 4; 4; 5; 2; 2; 3	3; 1; 1; 4; 4; 5; 2; 2; 3	3; 1; 1; 4; 4; 5; 2; 2; 3	3	By MS/MS; By MS/MS; By matching; By MS/MS; By MS/MS; By MS/MS; By MS/MS; By MS/MS; By matching	11.5; 4; 4; 12.2; 15.8; 15.8; 9.4; 8.7; 10.4	28829; 0; 17790; 36458; 35405; 28080; 23856; 16256; 28946	11105; 0; 0; 14808; 16550; 12181; 17349; 10037; 7867.4	1; 1; 0; 1; 2; 4; 1; 2; 0	3; 4; 4; 4; 3; 3; 4; 2; 2	3; 4; 4; 4; 3; 3; 4; 2; 2	3; 4; 4; 4; 3; 3; 4; 2; 2	3	By MS/MS; By MS/MS; By MS/MS; By MS/MS; By MS/MS; By matching; By MS/MS; By MS/MS; By matching	10.8; 12.2; 9.9; 12.2; 8; 8; 13.4; 9.4; 7.5	36407; 24186; 64770; 67279; 23324; 42465; 49431; 8455.5; 32135	11838; 8520.5; 14247; 15395; 13880; 17311; 31154; 16803; 14601	1; 2; 2; 2; 2; 0; 4; 1; 0
alr3832	0.039527	1	FAULT	TRUE	0.814385	0.228258	0.132837	0.00959842	0.688565	0.955991	11; 9; 10; 16; 13; 14; 10; 10; 13	11; 9; 10; 16; 13; 14; 10; 10; 13	11; 9; 10; 16; 13; 14; 10; 10; 13	11	By MS/MS; By MS/MS; By MS/MS; By MS/MS; By MS/MS; By MS/MS; By MS/MS; By MS/MS; By MS/MS	16.8; 14.8; 17.6; 23.5; 18.4; 23.4; 15.4; 16.3; 17	53651; 60473; 42355; 125600; 99756; 83986; 112210; 99739; 102250	24961; 45239; 43588; 41547; 40589; 44316; 35391; 65448; 53879	1; 6; 8; 17; 8; 11; 3; 7; 5	9; 13; 13; 12; 14; 12; 8; 8; 7	9; 13; 13; 12; 14; 12; 8; 8; 7	9; 13; 13; 12; 14; 12; 8; 8; 7	12	By MS/MS; By MS/MS; By MS/MS; By MS/MS; By MS/MS; By MS/MS; By MS/MS; By MS/MS; By MS/MS	15.8; 20; 19.2; 19.3; 21.9; 19.4; 13.4; 13.2; 11.4	73625; 112540; 81751; 135050; 89211; 100410; 32615; 45969; 121460	59563; 45399; 49062; 59187; 55872; 31834; 58629; 42297; 45566	3; 16; 12; 11; 18; 6; 10; 4; 1
alr3844	0.718256	1	FAULT	TRUE	1.09458	0.624479	0.487821	0.160553	0.731815	1.87604	4; 2; 2; 6; 6; 4; 3; 4; 5	4; 2; 2; 6; 6; 4; 3; 4; 5	4; 2; 2; 6; 6; 4; 3; 4; 5	4	By MS/MS; By matching; By MS/MS; By MS/MS; By MS/MS; By MS/MS; By MS/MS; By MS/MS; By MS/MS	17.4; 7.1; 11.2; 30.7; 27.4; 16.2; 16.8; 21.2; 26	17600; 13010; 0; 12614; 11270; 34910; 25455; 48104; 35458	0; 13560; 0; 8855.1; 4613.2; 11093; 12981; 13325; 11193	0; 0; 1; 3; 2; 0; 0; 1; 1	2; 3; 2; 3; 4; 2; 2; 4; 4	2; 3; 2; 3; 4; 2; 2; 4; 4	2; 3; 2; 3; 4; 2; 2; 4; 4	3	By MS/MS; By MS/MS; By MS/MS; By MS/MS; By MS/MS; By MS/MS; By MS/MS; By MS/MS; By matching	11.2; 13.6; 8.6; 15.6; 17.1; 13.6; 7.7; 17.1; 17.4	2515.3; 12603; 13211; 20863; 14225; 6315.2; 8198; 33632; 18129	0; 6772; 0; 6044.3; 6494.1; 0; 0; 15491; 12100	0; 3; 1; 2; 2; 1; 2; 1; 0
alr3858	0.314526	1	FAULT	TRUE	0.811816	0.378759	0.259657	0.0793464	0.602269	1.1613	5; 4; 3; 7; 4; 7; 5; 5; 4	5; 4; 3; 7; 4; 7; 5; 5; 4	5; 4; 3; 7; 4; 7; 5; 5; 4	5	By MS/MS; By MS/MS; By MS/MS; By MS/MS; By MS/MS; By MS/MS; By MS/MS; By MS/MS; By MS/MS	19.9; 16.6; 11; 25.7; 12.1; 27.3; 19.9; 18; 16.4	23448; 39837; 51407; 58456; 21463; 49364; 63500; 53899; 35876	11533; 23440; 35605; 19319; 17410; 26884; 25141; 24992; 25853	2; 5; 5; 6; 3; 7; 2; 3; 3	2; 4; 3; 4; 5; 3; 1; 1; 3	2; 4; 3; 4; 5; 3; 1; 1; 3	2; 4; 3; 4; 5; 3; 1; 1; 3	3	By matching; By MS/MS; By MS/MS; By MS/MS; By MS/MS; By MS/MS; By MS/MS; By MS/MS; By MS/MS	5.8; 14; 10.3; 14; 18.5; 8.9; 3.7; 3.7; 9.6	14650; 18415; 10563; 42718; 40503; 26963; 3452.9; 5775.6; 15019	17738; 17639; 0; 48919; 30679; 16385; 0; 0; 30587	0; 4; 4; 5; 5; 1; 2; 1; 0
alr3871	0.000894518	1	FAULT	TRUE	0.594631	0.221044	0.14259	0.0105307	0.457474	0.744446	2; 2; 3; 4; 3; 5; 2; 4; 4	2; 2; 3; 4; 3; 5; 2; 4; 4	2; 2; 3; 4; 3; 5; 2; 4; 4	3	By MS/MS; By MS/MS; By MS/MS; By MS/MS; By MS/MS; By MS/MS; By MS/MS; By MS/MS; By MS/MS	8.8; 8.2; 8.8; 13.7; 10.8; 15.3; 8.8; 13.7; 15.9	8949.2; 6635.8; 10097; 30573; 16569; 42388; 27258; 38864; 19014	8147.5; 4427; 9413.7; 13958; 0; 12945; 13342; 8343.1; 8850.2	1; 1; 5; 5; 4; 8; 4; 5; 5	1; 1; 3; 3; 6; 2; 3; 1; 2	1; 1; 3; 3; 6; 2; 3; 1; 2	1; 1; 3; 3; 6; 2; 3; 1; 2	2	By MS/MS; By MS/MS; By MS/MS; By MS/MS; By MS/MS; By MS/MS; By MS/MS; By MS/MS; By matching	3.8; 2.4; 10; 10.6; 23.3; 6.4; 9.2; 3.8; 6.4	5481.7; 7657.6; 0; 31651; 59535; 13818; 18766; 15891; 16115	0; 0; 0; 19678; 15617; 12299; 12767; 19838; 12949	2; 1; 3; 8; 8; 3; 4; 3; 0
alr3938	0.885409	1	FAULT	TRUE	0.953551	0.493172	#N/A	#N/A	#N/A	#N/A	4; 2; 3; 4; 1; 1; 2; 1; 1	4; 2; 3; 4; 1; 1; 2; 1; 1	4; 2; 3; 4; 1; 1; 2; 1; 1	2	By MS/MS; By MS/MS; By MS/MS; By MS/MS; By matching; By matching; By MS/MS; By MS/MS; By matching	26.7; 12.1; 18.6; 25.1; 6.5; 4.9; 13; 6.5; 7.2	32244; 22892; 28917; 12697; 1392.5; 1233.4; 5969.9; 0; 2816.4	16950; 0; 20211; 5672.8; 0; 0; 0; 0; 0	2; 2; 4; 2; 0; 0; 1; 1; 0	3; 2; 3; 2; 1; 1; 1; 1; 2	3; 2; 3; 2; 1; 1; 1; 1; 2	3; 2; 3; 2; 1; 1; 1; 1; 2	2	By MS/MS; By MS/MS; By MS/MS; By MS/MS; By MS/MS; By MS/MS; By MS/MS; By MS/MS; By matching	18.6; 8.5; 17.9; 11.4; 6.5; 4.9; 4.2; 4.9; 12.1	2594.5; 14689; 4450.3; 8942; 4724.1; 0; 5240.3; 10028; 1788.2	0; 15651; 0; 0; 0; 0; 0; 0; 0	3; 2; 2; 1; 0; 1; 1; 1; 0
alr3950	0.0747672	1	FAULT	FAULT	Infinity	#N/A	#N/A	#N/A	#N/A	#N/A	0; 1; 1; 1; 0; 1; 1; 2; 1	0; 1; 1; 1; 0; 1; 1; 2; 1	0; 1; 1; 1; 0; 1; 1; 2; 1	1	By matching; By matching; By MS/MS; By MS/MS; By matching; By MS/MS; By matching; By MS/MS; By matching	0; 3.3; 7; 3.3; 0; 7; 7; 10.3; 7	0; 41.008; 886.51; 5844.7; 0; 2508.6; 3311.6; 1957.2; 2744.7	0; 0; 0; 0; 0; 1665.3; 1717.8; 574.97; 0	0; 0; 1; 1; 0; 1; 0; 1; 0	0; 0; 1; 0; 0; 0; 1; 0; 0	0; 0; 1; 0; 0; 0; 1; 0; 0	0; 0; 1; 0; 0; 0; 1; 0; 0	0	By matching; By matching; By MS/MS; By matching; By matching; By matching; By matching; By matching; By matching	0; 0; 7; 0; 0; 0; 3.3; 0; 0	0; 0; 0; 0; 0; 0; 81.377; 0; 0	0; 0; 0; 0; 0; 0; 0; 0; 0	0; 0; 2; 0; 0; 0; 0; 0; 0
alr3952	0.653351	1	FAULT	TRUE	0.912202	0.517509	0.310242	0.0943823	0.667684	1.34686	4; 3; 3; 5; 6; 7; 5; 3; 5	4; 3; 3; 5; 6; 7; 5; 3; 5	4; 3; 3; 5; 6; 7; 5; 3; 5	5	By MS/MS; By MS/MS; By MS/MS; By MS/MS; By MS/MS; By MS/MS; By MS/MS; By MS/MS; By MS/MS	28; 24.3; 19.2; 25.1; 33.9; 38.1; 29.7; 19.7; 29.7	9974.8; 33261; 10259; 37164; 46869; 70373; 74600; 43377; 74278	0; 18866; 0; 25861; 29042; 14990; 24858; 24529; 32015	1; 4; 2; 4; 5; 4; 4; 3; 8	4; 3; 5; 4; 6; 4; 3; 3; 4	4; 3; 5; 4; 6; 4; 3; 3; 4	4; 3; 5; 4; 6; 4; 3; 3; 4	4	By MS/MS; By MS/MS; By MS/MS; By MS/MS; By MS/MS; By MS/MS; By MS/MS; By MS/MS; By matching	28; 13.8; 29.7; 29.7; 33.9; 21.3; 13.8; 13.8; 16.7	25684; 14806; 41685; 29181; 31578; 21310; 34239; 48710; 11824	31111; 22049; 18381; 13182; 25548; 11145; 39371; 47779; 11464	6; 3; 5; 3; 4; 1; 3; 2; 0
alr4017	0.899231	1	FAULT	TRUE	0.963772	0.43808	#N/A	#N/A	#N/A	#N/A	2; 0; 5; 1; 2; 4; 2; 1; 2	2; 0; 5; 1; 2; 4; 2; 1; 2	2; 0; 5; 1; 2; 4; 2; 1; 2	2	By matching; By matching; By MS/MS; By MS/MS; By MS/MS; By MS/MS; By matching; By MS/MS; By MS/MS	6.5; 0; 19.1; 3.1; 5.7; 15.8; 7.2; 3.3; 6.7	17781; 0; 27576; 0; 0; 27344; 10833; 17736; 7827.5	8377.7; 0; 3904.1; 0; 0; 9708.7; 0; 0; 0	0; 0; 1; 1; 2; 4; 0; 1; 2	2; 1; 1; 4; 1; 1; 3; 1; 1	2; 1; 1; 4; 1; 1; 3; 1; 1	2; 1; 1; 4; 1; 1; 3; 1; 1	1	By MS/MS; By matching; By MS/MS; By MS/MS; By MS/MS; By MS/MS; By MS/MS; By MS/MS; By matching	9.8; 3.6; 2.9; 15.3; 3.1; 2.9; 13.4; 6.2; 3.1	3067.6; 7636.1; 0; 10989; 9956.8; 5301.2; 9428.2; 1193.3; 10925	0; 0; 0; 8456.8; 0; 0; 0; 0; 0	2; 0; 1; 4; 0; 1; 2; 1; 0
alr4058	0.343814	1	FAULT	TRUE	0.593694	0.670322	0.462474	0.470663	0.295311	1.94785	1; 1; 0; 2; 0; 2; 2; 2; 1	1; 1; 0; 2; 0; 2; 2; 2; 1	1; 1; 0; 2; 0; 2; 2; 2; 1	1	By matching; By matching; By matching; By MS/MS; By matching; By matching; By MS/MS; By matching; By MS/MS	1.8; 1.8; 0; 5.3; 0; 3.3; 3.3; 3.3; 1.8	170540; 240710; 0; 1237000; 0; 1220800; 623630; 645260; 638180	0; 91699; 0; 276590; 0; 100490; 267000; 130590; 327370	0; 0; 0; 1; 0; 0; 2; 0; 1	2; 2; 2; 1; 1; 2; 2; 1; 1	2; 2; 2; 1; 1; 2; 2; 1; 1	2; 2; 2; 1; 1; 2; 2; 1; 1	2	By matching; By MS/MS; By MS/MS; By matching; By matching; By matching; By MS/MS; By MS/MS; By MS/MS	3.3; 3.3; 3.3; 1.8; 1.8; 5.3; 3.3; 1.8; 1.8	142760; 889320; 1767900; 4918.8; 16349; 55758; 172740; 178670; 270590	32224; 590850; 886420; 0; 0; 78555; 88231; 205700; 266120	0; 1; 2; 0; 0; 0; 1; 1; 2
alr4094	0.560922	1	FAULT	TRUE	0.833156	0.534607	0.467673	0.137547	0.445209	1.48685	6; 3; 2; 1; 2; 3; 2; 1; 3	6; 3; 2; 1; 2; 3; 2; 1; 3	6; 3; 2; 1; 2; 3; 2; 1; 3	2	By MS/MS; By MS/MS; By MS/MS; By MS/MS; By MS/MS; By MS/MS; By MS/MS; By MS/MS; By MS/MS	22; 9.5; 6.8; 6.1; 10.5; 12; 10; 6.1; 9.8	65781; 59853; 0; 4396.7; 4964.9; 33818; 15820; 0; 44285	19954; 35891; 0; 0; 6479.9; 20498; 8879.7; 0; 26641	1; 1; 2; 2; 1; 2; 1; 2; 2	3; 1; 4; 2; 0; 0; 4; 1; 4	3; 1; 4; 2; 0; 0; 4; 1; 4	3; 1; 4; 2; 0; 0; 4; 1; 4	2	By MS/MS; By MS/MS; By MS/MS; By MS/MS; By matching; By matching; By MS/MS; By matching; By MS/MS	13.9; 2.4; 14.9; 9.5; 0; 0; 14.4; 2.4; 15.9	121110; 10088; 15963; 0; 0; 0; 73446; 2813.4; 81167	0; 0; 19745; 0; 0; 0; 28600; 0; 15095	2; 1; 5; 3; 0; 0; 2; 0; 0
alr4100	0.709529	1	FAULT	TRUE	1.14097	1.09279	0.723537	0.340171	0.661768	2.79662	0; 2; 2; 4; 2; 3; 3; 2; 3	0; 2; 2; 4; 2; 3; 3; 2; 3	0; 2; 2; 4; 2; 3; 3; 2; 3	2	By matching; By MS/MS; By MS/MS; By MS/MS; By MS/MS; By MS/MS; By MS/MS; By MS/MS; By MS/MS	0; 13.1; 13.1; 24.1; 13.1; 17.1; 16.3; 13.9; 20.8	0; 23932; 54171; 34927; 42151; 25603; 38156; 28761; 39221	0; 7435.1; 28252; 17911; 16836; 7792.5; 14865; 15014; 19187	0; 1; 4; 2; 3; 3; 2; 2; 3	2; 2; 3; 2; 3; 2; 2; 3; 3	2; 2; 3; 2; 3; 2; 2; 3; 3	2; 2; 3; 2; 3; 2; 2; 3; 3	2	By MS/MS; By MS/MS; By MS/MS; By MS/MS; By MS/MS; By MS/MS; By MS/MS; By matching; By matching	13.1; 13.1; 16.3; 13.1; 16.3; 13.1; 13.9; 16.3; 20.8	69475; 38297; 19771; 9653.7; 8200.3; 13117; 10285; 24859; 31550	36095; 11748; 8668.1; 0; 13308; 5215.8; 0; 8367.5; 5051	2; 1; 1; 2; 3; 0; 1; 0; 0
alr4111	0.320479	1	FAULT	TRUE	1.13786	0.372817	0.253977	0.0287777	0.911664	1.43148	2; 2; 3; 10; 8; 7; 1; 2; 4	2; 2; 3; 10; 8; 7; 1; 2; 4	2; 2; 3; 10; 8; 7; 1; 2; 4	3	By matching; By matching; By MS/MS; By MS/MS; By MS/MS; By MS/MS; By matching; By MS/MS; By MS/MS	5.2; 5; 8.4; 28.8; 18.3; 14.5; 3.1; 3.5; 11	3528.7; 11535; 20510; 48292; 37760; 73661; 13674; 14095; 44938	12277; 12445; 9572.5; 16847; 17753; 12931; 0; 20392; 17337	0; 0; 1; 13; 6; 7; 0; 1; 2	1; 2; 4; 4; 6; 6; 3; 2; 4	1; 2; 4; 4; 6; 6; 3; 2; 4	1; 2; 4; 4; 6; 6; 3; 2; 4	4	By matching; By MS/MS; By MS/MS; By MS/MS; By MS/MS; By matching; By matching; By matching; By matching	2.2; 5; 9.6; 9.6; 14.8; 15.6; 5.4; 3.4; 8.4	1787.6; 1958.7; 20719; 13024; 13233; 21015; 21150; 7698; 21155	0; 0; 7869.9; 0; 16473; 8674.8; 14686; 12379; 11360	0; 1; 1; 3; 7; 0; 0; 0; 0
alr4123	0.868953	1	FAULT	TRUE	0.981286	0.332008	0.193216	0.0170899	0.802714	1.19398	8; 8; 5; 8; 7; 8; 7; 6; 8	8; 8; 5; 8; 7; 8; 7; 6; 8	8; 8; 5; 8; 7; 8; 7; 6; 8	8	By MS/MS; By MS/MS; By MS/MS; By MS/MS; By MS/MS; By MS/MS; By MS/MS; By MS/MS; By MS/MS	32.9; 32.9; 21.3; 33.5; 26.9; 31.7; 32; 25.4; 33.5	255330; 232120; 225350; 154990; 225200; 269010; 289670; 223320; 240080	146680; 109560; 127620; 67558; 110700; 87753; 132250; 112250; 90162	6; 19; 15; 20; 22; 11; 10; 9; 14	6; 6; 7; 8; 7; 7; 5; 3; 5	6; 6; 7; 8; 7; 7; 5; 3; 5	6; 6; 7; 8; 7; 7; 5; 3; 5	6	By MS/MS; By MS/MS; By MS/MS; By MS/MS; By MS/MS; By MS/MS; By MS/MS; By MS/MS; By MS/MS	25.4; 25.4; 31.4; 33.5; 32; 32; 19.8; 11.1; 21.6	152350; 166020; 142870; 201860; 189160; 240330; 104170; 107470; 72701	76914; 110510; 90481; 96869; 118660; 91479; 82121; 163390; 104660	5; 18; 13; 43; 19; 8; 7; 1; 2
alr4124	0.743078	1	FAULT	TRUE	0.949559	0.399896	0.252539	0.0611104	0.743508	1.27922	2; 2; 2; 7; 5; 6; 6; 6; 6	2; 2; 2; 7; 5; 6; 6; 6; 6	2; 2; 2; 7; 5; 6; 6; 6; 6	6	By matching; By MS/MS; By MS/MS; By MS/MS; By MS/MS; By MS/MS; By MS/MS; By MS/MS; By MS/MS	5.7; 6.2; 6.2; 24; 16; 21.4; 21.9; 21; 21	29764; 2197.4; 22661; 88050; 91394; 55227; 50292; 62311; 67003	23523; 0; 0; 24698; 31637; 21277; 20668; 25653; 27959	0; 1; 3; 10; 8; 9; 2; 7; 6	4; 6; 5; 7; 5; 8; 5; 1; 3	4; 6; 5; 7; 5; 8; 5; 1; 3	4; 6; 5; 7; 5; 8; 5; 1; 3	5	By MS/MS; By MS/MS; By MS/MS; By MS/MS; By MS/MS; By MS/MS; By MS/MS; By matching; By matching	14.3; 19; 16.4; 23.6; 17.4; 27.6; 17.6; 3.1; 9.8	42777; 34993; 27580; 89283; 66809; 81912; 41426; 5912.8; 16765	20681; 19355; 15347; 31667; 23657; 23262; 42946; 0; 17709	1; 7; 5; 7; 10; 2; 5; 0; 0
alr4132	0.790748	1	FAULT	TRUE	1.1185	1.0613	0.839125	0.304812	0.489381	2.72846	3; 5; 3; 2; 3; 2; 2; 3; 3	3; 5; 3; 2; 3; 2; 2; 3; 3	3; 5; 3; 2; 3; 2; 2; 3; 3	3	By MS/MS; By MS/MS; By MS/MS; By MS/MS; By MS/MS; By MS/MS; By MS/MS; By MS/MS; By MS/MS	28.1; 51.1; 34.8; 20.7; 34.1; 25.2; 22.2; 34.8; 34.8	78311; 82720; 0; 10556; 19196; 20882; 9778.9; 34591; 37595	49023; 30995; 0; 0; 17187; 10418; 9987.4; 16681; 16139	1; 3; 4; 3; 3; 4; 2; 2; 4	2; 4; 3; 4; 2; 1; 1; 2; 4	2; 4; 3; 4; 2; 1; 1; 2; 4	2; 4; 3; 4; 2; 1; 1; 2; 4	2	By MS/MS; By MS/MS; By MS/MS; By MS/MS; By MS/MS; By MS/MS; By matching; By MS/MS; By MS/MS	25.2; 43.7; 30.4; 43.7; 23; 11.9; 13.3; 30.4; 51.1	11686; 71169; 10097; 20515; 11765; 2731.2; 4399.1; 19210; 25195	0; 36466; 0; 12389; 21632; 0; 0; 0; 8753.6	2; 8; 5; 3; 2; 1; 0; 2; 0
alr4164	0.108309	1	FAULT	TRUE	1.49428	0.700988	0.618084	0.105548	0.993702	2.34751	1; 2; 5; 3; 4; 4; 2; 2; 1	1; 2; 5; 3; 4; 4; 2; 2; 1	1; 2; 5; 3; 4; 4; 2; 2; 1	2	By MS/MS; By MS/MS; By MS/MS; By MS/MS; By MS/MS; By MS/MS; By MS/MS; By MS/MS; By MS/MS	7.3; 13; 23.8; 14.4; 22.5; 13.6; 10; 11.1; 3.8	8589.6; 15538; 58276; 3794.3; 28233; 19519; 2529.5; 0; 0	0; 12269; 25753; 0; 21532; 21512; 0; 0; 0	2; 2; 7; 3; 4; 3; 1; 2; 1	5; 3; 4; 3; 2; 1; 2; 1; 2	5; 3; 4; 3; 2; 1; 2; 1; 2	5; 3; 4; 3; 2; 1; 2; 1; 2	2	By MS/MS; By MS/MS; By MS/MS; By MS/MS; By MS/MS; By MS/MS; By MS/MS; By MS/MS; By MS/MS	23.8; 17.3; 20.1; 14.4; 13; 5.7; 7; 7.3; 10	27253; 28121; 22307; 1866; 17343; 0; 15303; 0; 18876	7678.2; 21576; 9032.8; 0; 12347; 0; 13626; 0; 0	2; 3; 3; 2; 1; 1; 1; 1; 1
alr4171	0.544964	1	FAULT	TRUE	0.904609	0.259205	0.2817	0.0424587	0.654062	1.23538	3; 3; 2; 3; 4; 1; 2; 2; 4	3; 3; 2; 3; 4; 1; 2; 2; 4	3; 3; 2; 3; 4; 1; 2; 2; 4	3	By matching; By MS/MS; By MS/MS; By MS/MS; By MS/MS; By matching; By MS/MS; By MS/MS; By MS/MS	13.9; 14.2; 10.7; 13.9; 17; 6; 7.9; 10.7; 17.4	21957; 20963; 14008; 8495.3; 29909; 6629.8; 16151; 7373.9; 18158	6284.2; 0; 0; 0; 10630; 0; 0; 0; 9568.1	0; 0; 1; 3; 2; 0; 1; 1; 2	2; 5; 4; 2; 4; 2; 1; 1; 3	2; 5; 4; 2; 4; 2; 1; 1; 3	2; 5; 4; 2; 4; 2; 1; 1; 3	2	By MS/MS; By MS/MS; By MS/MS; By matching; By MS/MS; By matching; By MS/MS; By matching; By matching	10.7; 20.5; 17.4; 9.1; 17; 10.7; 4.7; 3.5; 11.4	21662; 9168; 12763; 7155.1; 14764; 7366.5; 0; 384.99; 15750	7480.3; 11980; 0; 0; 8032; 0; 0; 0; 9762.5	1; 4; 3; 0; 2; 0; 1; 0; 0
alr4174	0.450943	1	FAULT	TRUE	0.935168	0.21776	0.253222	0.0245082	0.701205	1.21612	1; 2; 2; 3; 2; 0; 3; 1; 3	1; 2; 2; 3; 2; 0; 3; 1; 3	1; 2; 2; 3; 2; 0; 3; 1; 3	2	By MS/MS; By MS/MS; By MS/MS; By MS/MS; By MS/MS; By matching; By MS/MS; By matching; By MS/MS	6.6; 11.9; 11.9; 19; 13.3; 0; 19; 6.6; 19.5	18579; 10367; 23031; 24626; 19621; 0; 25707; 8175; 20671	0; 0; 0; 12902; 0; 0; 11213; 0; 0	1; 1; 1; 3; 2; 0; 2; 0; 1	1; 4; 4; 3; 3; 0; 1; 2; 0	1; 4; 4; 3; 3; 0; 1; 2; 0	1; 4; 4; 3; 3; 0; 1; 2; 0	2	By MS/MS; By MS/MS; By MS/MS; By MS/MS; By MS/MS; By matching; By MS/MS; By MS/MS; By matching	6.6; 25.2; 25.2; 19; 19; 0; 6.6; 12.8; 0	0; 23213; 22017; 19617; 29555; 0; 4768.1; 9590.9; 0	0; 13117; 14810; 13721; 9823.8; 0; 0; 13020; 0	1; 4; 4; 4; 2; 0; 1; 0; 0
alr4235	0.825183	1	FAULT	FAULT	0.939714	0.392652	0.534769	0.319253	0.596635	2.1642	1; 1; 2; 3; 4; 5; 1; 0; 0	1; 1; 2; 3; 4; 5; 1; 0; 0	1; 1; 2; 3; 4; 5; 1; 0; 0	1	By matching; By matching; By MS/MS; By MS/MS; By MS/MS; By MS/MS; By matching; By matching; By matching	2.8; 5.4; 10.1; 10.9; 15.5; 18.1; 5.4; 0; 0	1867; 5172.6; 15272; 12080; 6780.8; 13835; 1089.4; 0; 0	0; 0; 0; 4825; 4757.6; 0; 0; 0; 0	0; 0; 1; 1; 1; 4; 0; 0; 0	2; 2; 1; 2; 2; 1; 1; 0; 1	2; 2; 1; 2; 2; 1; 1; 0; 1	2; 2; 1; 2; 2; 1; 1; 0; 1	1	By matching; By matching; By MS/MS; By MS/MS; By MS/MS; By matching; By MS/MS; By matching; By matching	10.1; 8.3; 5.4; 8.3; 8.3; 4.7; 2.6; 0; 2.6	3989.7; 8469.2; 7178.9; 8074.2; 5686.3; 2206.7; 5308.2; 0; 2411.3	0; 6915.9; 2548.9; 6403.4; 0; 0; 0; 0; 0	0; 0; 1; 1; 2; 0; 1; 0; 0
alr4251	0.416077	1	FAULT	TRUE	0.806071	0.488114	0.385328	0.013357	0.428904	1.20506	1; 2; 2; 2; 1; 1; 1; 1; 1	1; 2; 2; 2; 1; 1; 1; 1; 1	1; 2; 2; 2; 1; 1; 1; 1; 1	1	By MS/MS; By MS/MS; By MS/MS; By MS/MS; By MS/MS; By MS/MS; By MS/MS; By MS/MS; By MS/MS	14.4; 14.4; 14.4; 29.7; 14.4; 14.4; 14.4; 14.4; 14.4	24164; 124920; 122290; 89446; 49544; 78926; 85562; 45708; 45689	9236.1; 69449; 78663; 37855; 0; 0; 35688; 0; 0	0; 1; 3; 3; 4; 3; 1; 2; 3	2; 3; 1; 1; 1; 2; 2; 2; 1	2; 3; 1; 1; 1; 2; 2; 2; 1	2; 3; 1; 1; 1; 2; 2; 2; 1	2	By MS/MS; By MS/MS; By MS/MS; By MS/MS; By MS/MS; By MS/MS; By MS/MS; By matching; By matching	14.4; 29.7; 14.4; 14.4; 14.4; 14.4; 14.4; 14.4; 15.3	101730; 87665; 82245; 92857; 90201; 98526; 30651; 22218; 1461.5	49151; 48261; 48929; 50205; 48084; 54024; 62296; 56828; 0	2; 4; 3; 7; 4; 4; 2; 0; 0
alr4271	0.924149	1	FAULT	TRUE	0.952882	0.872008	0.914378	0.637975	0.367312	4.89686	2; 2; 1; 1; 3; 3; 2; 1; 1	2; 2; 1; 1; 3; 3; 2; 1; 1	2; 2; 1; 1; 3; 3; 2; 1; 1	2	By matching; By MS/MS; By MS/MS; By MS/MS; By MS/MS; By MS/MS; By MS/MS; By MS/MS; By matching	9.7; 9.7; 4; 4; 13.7; 13.3; 8.1; 4; 4	9542; 16170; 13224; 15178; 57877; 34283; 39715; 25666; 2376.7	0; 0; 0; 0; 22488; 15688; 8517.1; 0; 0	0; 1; 1; 2; 2; 5; 1; 2; 0	1; 1; 2; 1; 3; 3; 2; 0; 1	1; 1; 2; 1; 3; 3; 2; 0; 1	1; 1; 2; 1; 3; 3; 2; 0; 1	1	By matching; By MS/MS; By MS/MS; By MS/MS; By MS/MS; By matching; By MS/MS; By matching; By matching	3.6; 4; 7.7; 4; 13.3; 13.3; 9.7; 0; 4	1867.9; 1901.6; 14679; 16813; 85289; 12558; 21574; 0; 5049.8	0; 0; 11716; 0; 36344; 4904.6; 9558.6; 0; 0	0; 1; 2; 2; 3; 0; 1; 0; 0
alr4291	0.375039	1	FAULT	TRUE	1.1083	0.378075	0.220025	0.0241795	0.911337	1.36018	6; 6; 7; 8; 8; 9; 6; 7; 8	6; 6; 7; 8; 8; 9; 6; 7; 8	6; 6; 7; 8; 8; 9; 6; 7; 8	7	By MS/MS; By MS/MS; By MS/MS; By MS/MS; By MS/MS; By MS/MS; By MS/MS; By MS/MS; By MS/MS	23.5; 23.5; 22.7; 26.6; 26.6; 29.4; 23.7; 23.1; 26.4	112670; 117570; 139920; 165160; 183990; 259130; 170910; 137180; 145570	68129; 62999; 68007; 76998; 66379; 106670; 63493; 70991; 72590	8; 24; 16; 13; 11; 13; 6; 9; 9	4; 8; 7; 8; 7; 6; 4; 3; 5	4; 8; 7; 8; 7; 6; 4; 3; 5	4; 8; 7; 8; 7; 6; 4; 3; 5	6	By MS/MS; By MS/MS; By MS/MS; By MS/MS; By MS/MS; By MS/MS; By MS/MS; By MS/MS; By MS/MS	13.3; 26.6; 22.9; 29.6; 19.6; 22.7; 12.2; 9.8; 14.8	46125; 113450; 119820; 125160; 97529; 245540; 48586; 64396; 130210	31965; 63137; 51812; 78318; 91469; 37081; 57601; 69818; 77112	15; 13; 14; 17; 11; 13; 6; 6; 2
alr4331	0.699239	1	FAULT	TRUE	1.04787	0.356609	0.219222	0.0379853	0.861935	1.31655	3; 8; 4; 9; 8; 11; 8; 9; 5	3; 8; 4; 9; 8; 11; 8; 9; 5	3; 8; 4; 9; 8; 11; 8; 9; 5	8	By matching; By MS/MS; By MS/MS; By MS/MS; By MS/MS; By MS/MS; By MS/MS; By MS/MS; By MS/MS	7.6; 17.5; 11.1; 19.7; 18; 24.3; 15.7; 20.7; 10.3	53625; 68528; 45459; 76771; 53714; 115480; 79563; 116310; 65801	30853; 37617; 32208; 37130; 30671; 39632; 44125; 33373; 34441	0; 5; 4; 8; 5; 13; 6; 4; 3	3; 7; 8; 8; 8; 7; 7; 4; 5	3; 7; 8; 8; 8; 7; 7; 4; 5	3; 7; 8; 8; 8; 7; 7; 4; 5	7	By MS/MS; By MS/MS; By MS/MS; By MS/MS; By MS/MS; By MS/MS; By MS/MS; By MS/MS; By MS/MS	4.8; 11.4; 15.1; 18.2; 16; 15.4; 14.3; 9.2; 9.2	4227.7; 48800; 65612; 56601; 50351; 16065; 49603; 46913; 44971	0; 30951; 53609; 35424; 27471; 22735; 29943; 34560; 19042	1; 4; 6; 9; 7; 3; 4; 2; 0
alr4344	0.0226144	1	FAULT	TRUE	1.41083	0.470824	0.334715	0.034813	1.11724	1.8062	4; 6; 3; 7; 6; 9; 4; 5; 5	4; 6; 3; 7; 6; 9; 4; 5; 5	4; 6; 3; 7; 6; 9; 4; 5; 5	5	By MS/MS; By MS/MS; By MS/MS; By MS/MS; By MS/MS; By MS/MS; By MS/MS; By MS/MS; By MS/MS	4.2; 6.5; 3.1; 6.7; 6.4; 8.9; 4.2; 4.8; 6.5	18649; 16751; 9171; 45530; 45304; 66944; 22224; 15209; 10475	20753; 27832; 0; 19447; 17252; 13324; 21056; 19882; 0	1; 5; 2; 8; 4; 6; 4; 5; 4	3; 4; 7; 4; 3; 4; 3; 1; 1	3; 4; 7; 4; 3; 4; 3; 1; 1	3; 4; 7; 4; 3; 4; 3; 1; 1	3	By MS/MS; By MS/MS; By MS/MS; By MS/MS; By MS/MS; By MS/MS; By MS/MS; By matching; By matching	3.3; 3.8; 7.1; 4.4; 4; 3.8; 3.4; 0.9; 0.7	1256.9; 15152; 22429; 33385; 8457.6; 49688; 10700; 3650.9; 48370	0; 14341; 11239; 20785; 10312; 9266.5; 15392; 0; 0	2; 2; 5; 4; 2; 1; 3; 0; 0
alr4359	0.034412	1	FAULT	TRUE	0	#N/A	#N/A	#N/A	#N/A	#N/A	1; 1; 2; 2; 0; 2; 0; 0; 2	1; 1; 2; 2; 0; 2; 0; 0; 2	1; 1; 2; 2; 0; 2; 0; 0; 2	1	By matching; By MS/MS; By MS/MS; By MS/MS; By matching; By MS/MS; By matching; By matching; By MS/MS	3.3; 3.3; 9.6; 9.1; 0; 9.3; 0; 0; 9.1	3488.9; 12145; 7728.5; 14778; 0; 5533.7; 0; 0; 2866.6	0; 0; 0; 0; 0; 0; 0; 0; 0	0; 1; 2; 2; 0; 1; 0; 0; 1	2; 4; 3; 2; 2; 3; 3; 2; 0	2; 4; 3; 2; 2; 3; 3; 2; 0	2; 4; 3; 2; 2; 3; 3; 2; 0	2	By matching; By MS/MS; By MS/MS; By MS/MS; By MS/MS; By MS/MS; By MS/MS; By MS/MS; By matching	6.9; 18.4; 12.7; 9.1; 11.5; 12.7; 12.7; 6.9; 0	5147.4; 14873; 3736.2; 14857; 11478; 34169; 12984; 5287; 0	3633.6; 8870.4; 0; 20792; 0; 5879.5; 0; 4355.6; 0	0; 4; 1; 2; 1; 1; 1; 0; 0
alr4373	0.506407	1	FAULT	TRUE	0.829927	0.407045	0.403581	0.137031	0.507719	1.4157	1; 0; 3; 0; 0; 2; 3; 2; 2	1; 0; 3; 0; 0; 2; 3; 2; 2	1; 0; 3; 0; 0; 2; 3; 2; 2	2	By matching; By matching; By MS/MS; By matching; By matching; By MS/MS; By MS/MS; By MS/MS; By matching	9.9; 0; 31.8; 0; 0; 13.9; 23.8; 13.9; 13.9	5560.5; 0; 18508; 0; 0; 28004; 50130; 39310; 114390	0; 0; 17276; 0; 0; 14681; 19832; 18016; 35942	0; 0; 2; 0; 0; 2; 1; 2; 0	2; 0; 3; 2; 2; 1; 1; 1; 2	2; 0; 3; 2; 2; 1; 1; 1; 2	2; 0; 3; 2; 2; 1; 1; 1; 2	2	By matching; By matching; By MS/MS; By matching; By MS/MS; By matching; By MS/MS; By matching; By matching	16.6; 0; 23.8; 16.6; 13.9; 6.6; 7.3; 7.3; 13.9	9382.2; 0; 34633; 19720; 26690; 35542; 19032; 16114; 48933	0; 0; 21590; 0; 17276; 0; 0; 0; 28777	0; 0; 2; 0; 2; 0; 1; 0; 0
alr4380	0.106309	1	FAULT	TRUE	1.4679	0.786157	0.61985	0.15297	1.0092	2.45679	2; 5; 6; 3; 4; 5; 7; 4; 6	2; 5; 6; 3; 4; 5; 7; 4; 6	2; 5; 6; 3; 4; 5; 7; 4; 6	5	By MS/MS; By MS/MS; By MS/MS; By MS/MS; By MS/MS; By MS/MS; By MS/MS; By MS/MS; By MS/MS	11.3; 25.2; 28.8; 15.6; 22.7; 24.2; 36.8; 21.5; 25.8	4638.3; 30117; 41921; 38598; 17797; 21086; 78509; 43096; 62744	0; 26482; 23524; 27224; 0; 13351; 23602; 22469; 33294	1; 4; 8; 4; 4; 4; 4; 5; 4	4; 3; 4; 5; 4; 6; 1; 3; 0	4; 3; 4; 5; 4; 6; 1; 3; 0	4; 3; 4; 5; 4; 6; 1; 3; 0	4	By MS/MS; By MS/MS; By MS/MS; By MS/MS; By MS/MS; By MS/MS; By MS/MS; By matching; By matching	16.6; 14.4; 16.3; 29.1; 23.6; 35.3; 6.1; 13.2; 0	30659; 11474; 11685; 45645; 15806; 38378; 3787.6; 29582; 0	22484; 0; 0; 25141; 9633.9; 6407.5; 0; 13543; 0	1; 5; 4; 6; 4; 4; 1; 0; 0
alr4385	0.834857	1	FAULT	TRUE	0.945659	0.433407	0.448944	0.166882	0.608011	1.66216	1; 3; 3; 1; 1; 3; 1; 3; 2	1; 3; 3; 1; 1; 3; 1; 3; 2	1; 3; 3; 1; 1; 3; 1; 3; 2	2	By matching; By MS/MS; By MS/MS; By MS/MS; By matching; By MS/MS; By MS/MS; By MS/MS; By MS/MS	3.7; 17; 14.5; 3.7; 5.4; 17; 5.4; 17; 11.6	32.365; 35503; 26820; 0; 11082; 50527; 32366; 24997; 22605	0; 18490; 25225; 0; 0; 14433; 0; 14508; 13119	0; 2; 1; 1; 0; 3; 1; 2; 2	3; 3; 1; 0; 3; 1; 2; 1; 0	3; 3; 1; 0; 3; 1; 2; 1; 0	3; 3; 1; 0; 3; 1; 2; 1; 0	1	By MS/MS; By MS/MS; By MS/MS; By matching; By MS/MS; By matching; By matching; By matching; By matching	16.2; 17; 5.4; 0; 15.4; 5.4; 9.1; 5.4; 0	40018; 30143; 0; 0; 30684; 4696.6; 17937; 24917; 0	20359; 10486; 0; 0; 20333; 0; 0; 0; 0	1; 5; 2; 0; 2; 0; 0; 0; 0
alr4404	0.594686	1	FAULT	TRUE	1.17413	1.00586	0.605007	0.134212	0.680936	2.03135	5; 4; 5; 4; 4; 7; 4; 3; 4	5; 4; 5; 4; 4; 7; 4; 3; 4	5; 4; 5; 4; 4; 7; 4; 3; 4	4	By MS/MS; By MS/MS; By MS/MS; By MS/MS; By MS/MS; By MS/MS; By MS/MS; By MS/MS; By MS/MS	46.2; 24.1; 33.5; 28.3; 28.3; 38.2; 25.5; 25; 28.3	138240; 150260; 100880; 32588; 41143; 532930; 209430; 1755100; 707330	83993; 80432; 84718; 53704; 15468; 181680; 47135; 138090; 203940	3; 5; 4; 3; 3; 21; 5; 7; 6	3; 2; 6; 5; 4; 5; 4; 2; 3	3; 2; 6; 5; 4; 5; 4; 2; 3	3; 2; 6; 5; 4; 5; 4; 2; 3	4	By MS/MS; By MS/MS; By MS/MS; By MS/MS; By MS/MS; By MS/MS; By MS/MS; By MS/MS; By MS/MS	20.8; 9.9; 32.1; 33.5; 28.3; 28.8; 29.7; 15.6; 20.8	103150; 150750; 164450; 86245; 66797; 312570; 216950; 173650; 133720	56558; 77090; 105830; 36073; 23175; 61901; 156960; 0; 82458	4; 2; 17; 6; 4; 3; 4; 1; 1
alr4416	0.322511	1	FAULT	TRUE	0.771858	0.413094	0.316285	0.117226	0.522465	1.22624	4; 3; 5; 6; 3; 2; 6; 7; 4	4; 3; 5; 6; 3; 2; 6; 7; 4	4; 3; 5; 6; 3; 2; 6; 7; 4	4	By MS/MS; By MS/MS; By MS/MS; By MS/MS; By MS/MS; By MS/MS; By MS/MS; By MS/MS; By MS/MS	24.4; 18.8; 26.2; 30.2; 19.1; 8; 29.6; 42; 23.5	49051; 8287.6; 50608; 16887; 39734; 14419; 74615; 33544; 39200	14665; 0; 26417; 16912; 18688; 0; 27664; 8019.4; 23449	2; 1; 4; 4; 2; 1; 3; 3; 3	3; 3; 4; 3; 2; 5; 3; 2; 2	3; 3; 4; 3; 2; 5; 3; 2; 2	3; 3; 4; 3; 2; 5; 3; 2; 2	3	By MS/MS; By MS/MS; By MS/MS; By MS/MS; By MS/MS; By matching; By MS/MS; By MS/MS; By MS/MS	15.1; 12.7; 18.5; 17.9; 10.8; 23.1; 16; 12; 11.7	43266; 10368; 18747; 67877; 9715.4; 27414; 10700; 5246.3; 3462.8	35733; 0; 20427; 18139; 0; 10463; 27199; 0; 0	3; 3; 2; 1; 1; 0; 2; 1; 1
alr4504	0.122571	1	FAULT	TRUE	0.335138	0.316828	0.234432	0.419698	0.185787	0.969258	1; 2; 3; 2; 3; 2; 2; 3; 1	1; 2; 3; 2; 3; 2; 2; 3; 1	1; 2; 3; 2; 3; 2; 2; 3; 1	2	By matching; By matching; By matching; By matching; By matching; By MS/MS; By matching; By matching; By matching	5.5; 8.6; 13.5; 8.9; 15.6; 10.4; 8.6; 15.9; 4.6	3230.3; 32616; 38554; 21748; 5547.8; 30814; 31919; 28067; 12620	0; 21570; 20372; 0; 6546.1; 14451; 19089; 12300; 0	0; 0; 0; 0; 0; 1; 0; 0; 0	4; 1; 1; 1; 2; 2; 6; 7; 4	4; 1; 1; 1; 2; 2; 6; 7; 4	4; 1; 1; 1; 2; 2; 6; 7; 4	2	By matching; By matching; By matching; By matching; By matching; By matching; By MS/MS; By MS/MS; By matching	19.9; 4.6; 5.8; 4; 10.1; 10.7; 22; 29.4; 14.1	26596; 11184; 2018.8; 3017.4; 11774; 20653; 110300; 236930; 110900	21126; 0; 0; 0; 18093; 7327.9; 93731; 82326; 28447	0; 0; 0; 0; 0; 0; 5; 2; 0
alr4505	0.093086	1	FAULT	TRUE	0.283638	0.289909	0.211273	0.430404	0.145401	0.850526	0; 2; 2; 1; 2; 0; 1; 0; 2	0; 2; 2; 1; 2; 0; 1; 0; 2	0; 2; 2; 1; 2; 0; 1; 0; 2	1	By matching; By matching; By matching; By matching; By matching; By matching; By matching; By matching; By matching	0; 8.1; 7.8; 4.5; 10.9; 0; 4.5; 0; 7.8	0; 4545; 13115; 3700.7; 5832.6; 0; 2827.2; 0; 5906.7	0; 11026; 15191; 0; 6442.6; 0; 0; 0; 7526.7	0; 0; 0; 0; 0; 0; 0; 0; 0	0; 4; 2; 2; 3; 1; 5; 4; 5	0; 4; 2; 2; 3; 1; 5; 4; 5	0; 4; 2; 2; 3; 1; 5; 4; 5	3	By matching; By MS/MS; By MS/MS; By matching; By matching; By matching; By MS/MS; By MS/MS; By MS/MS	0; 17.3; 7.5; 7.8; 14.5; 4.2; 22; 17.8; 19.2	0; 28016; 7700.6; 10907; 10533; 5311.3; 107150; 55615; 121970	0; 17461; 6880.7; 11308; 7506.4; 0; 64088; 37931; 72787	0; 2; 1; 0; 0; 0; 5; 3; 3
alr4514	0.704317	1	FAULT	TRUE	0.894853	0.674336	0.454261	0.130213	0.523654	1.53399	2; 2; 4; 4; 3; 4; 3; 4; 2	2; 2; 4; 4; 3; 4; 3; 4; 2	2; 2; 4; 4; 3; 4; 3; 4; 2	3	By MS/MS; By MS/MS; By MS/MS; By MS/MS; By MS/MS; By MS/MS; By MS/MS; By MS/MS; By MS/MS	23.6; 23.6; 54.5; 46.4; 31.8; 48.2; 40; 48.2; 23.6	50116; 54753; 60005; 5384.3; 14924; 27663; 43769; 19571; 13880	27834; 28369; 38157; 0; 7570.2; 24879; 10644; 12352; 0	1; 3; 6; 6; 6; 5; 2; 5; 2	2; 4; 4; 1; 3; 3; 3; 2; 0	2; 4; 4; 1; 3; 3; 3; 2; 0	2; 4; 4; 1; 3; 3; 3; 2; 0	3	By MS/MS; By MS/MS; By MS/MS; By MS/MS; By MS/MS; By MS/MS; By MS/MS; By MS/MS; By matching	23.6; 54.5; 54.5; 10.9; 38.2; 38.2; 40; 23.6; 0	60847; 39048; 26396; 11005; 15783; 17928; 42077; 37092; 0	36198; 18962; 17059; 0; 8734.5; 9372.7; 35579; 28971; 0	2; 7; 8; 3; 5; 1; 5; 1; 0
alr4548; alr4290	0.542248	1	FAULT	TRUE	0.858732	0.583775	0.354081	0.121776	0.581654	1.37396	5; 5; 5; 5; 4; 6; 3; 3; 1	5; 5; 5; 5; 4; 6; 3; 3; 1	5; 5; 5; 5; 4; 6; 3; 3; 1	5	By MS/MS; By MS/MS; By MS/MS; By MS/MS; By MS/MS; By MS/MS; By MS/MS; By MS/MS; By MS/MS	17.1; 17.1; 17.4; 17.4; 13.7; 20.2; 9.7; 11.1; 2.8	326830; 332580; 152620; 345290; 371610; 628310; 332970; 390310; 293420	138250; 148170; 0; 228820; 212900; 208350; 75521; 240780; 0	4; 6; 9; 10; 6; 13; 5; 6; 3	3; 3; 5; 4; 4; 4; 2; 4; 6	3; 3; 5; 4; 4; 4; 2; 4; 6	3; 3; 5; 4; 4; 4; 2; 4; 6	4	By MS/MS; By MS/MS; By MS/MS; By MS/MS; By MS/MS; By MS/MS; By MS/MS; By MS/MS; By MS/MS	11.7; 11.7; 17.1; 14.2; 13.7; 14.2; 5.4; 13.7; 20.2	170180; 165870; 376700; 385450; 346030; 250830; 252260; 261150; 508030	68527; 130490; 262620; 271060; 202090; 180980; 113620; 103640; 426150	3; 7; 15; 5; 7; 5; 4; 1; 5
alr4550; all7614	0.488991	1	FAULT	FAULT	1.47431	1.09457	1.34722	0.199719	0.291966	3.3925	3; 3; 2; 1; 0; 1; 5; 0; 1	3; 3; 2; 1; 0; 1; 5; 0; 1	1; 2; 2; 0; 0; 0; 4; 0; 0	0	By matching; By MS/MS; By MS/MS; By matching; By matching; By MS/MS; By MS/MS; By matching; By matching	7.1; 7.5; 5.7; 2.6; 0; 2.3; 14.3; 0; 2.3	17527; 27784; 8472.6; 4076.9; 0; 0; 31069; 0; 3470.1	14812; 38953; 0; 0; 0; 0; 11819; 0; 0	0; 1; 2; 0; 0; 1; 1; 0; 0	1; 4; 3; 1; 1; 3; 4; 2; 1	1; 4; 3; 1; 1; 3; 4; 2; 1	1; 3; 2; 1; 1; 2; 2; 0; 0	1	By MS/MS; By MS/MS; By MS/MS; By matching; By MS/MS; By matching; By MS/MS; By matching; By matching	3.1; 10.4; 8.3; 1.7; 2.6; 7.7; 10.3; 4.5; 2.3	16671; 21376; 8746.7; 1647.7; 9538.5; 18457; 21105; 7151.5; 3497.8	0; 9493.2; 14448; 0; 0; 0; 17680; 0; 0	0; 3; 3; 0; 2; 0; 1; 0; 0
alr4552	0.356747	1	FAULT	TRUE	0.815711	0.487202	0.294917	0.0801249	0.571168	1.20236	5; 7; 8; 8; 3; 8; 6; 7; 6	5; 7; 8; 8; 3; 8; 6; 7; 6	5; 7; 8; 8; 3; 8; 6; 7; 6	7	By MS/MS; By MS/MS; By MS/MS; By MS/MS; By MS/MS; By MS/MS; By MS/MS; By MS/MS; By MS/MS	29.4; 37.2; 41.2; 41.6; 14.4; 38.8; 28.4; 35.6; 27.5	58672; 124620; 141220; 53456; 29313; 75922; 29244; 73329; 89418	23476; 45783; 48226; 13377; 29302; 28105; 15519; 38946; 47997	1; 14; 13; 9; 4; 15; 3; 8; 5	6; 8; 7; 5; 7; 2; 5; 3; 1	6; 8; 7; 5; 7; 2; 5; 3; 1	6; 8; 7; 5; 7; 2; 5; 3; 1	5	By MS/MS; By MS/MS; By MS/MS; By MS/MS; By MS/MS; By MS/MS; By MS/MS; By MS/MS; By MS/MS	28.8; 39.1; 35; 25; 35.3; 8.4; 26.6; 14.7; 3.8	60487; 67998; 42566; 48637; 67575; 21883; 45361; 12009; 38614	52784; 34811; 33699; 33341; 22625; 18116; 64311; 30446; 0	6; 8; 8; 10; 6; 1; 6; 2; 1
alr4566	0.450966	1	FAULT	TRUE	1.14296	0.55265	0.344145	0.0430947	0.838878	1.54999	3; 5; 3; 6; 7; 6; 3; 6; 7	3; 5; 3; 6; 7; 6; 3; 6; 7	3; 5; 3; 6; 7; 6; 3; 6; 7	6	By MS/MS; By MS/MS; By MS/MS; By MS/MS; By MS/MS; By MS/MS; By MS/MS; By MS/MS; By MS/MS	11.5; 20.1; 12.2; 21.1; 28.1; 22.7; 12; 23.7; 28.6	18522; 22507; 2100.6; 119560; 66780; 48868; 16402; 57721; 42939	11768; 9760.1; 0; 25806; 16407; 13676; 11300; 14195; 18938	0; 3; 4; 5; 7; 5; 1; 5; 5	2; 3; 5; 4; 4; 2; 2; 2; 3	2; 3; 5; 4; 4; 2; 2; 2; 3	2; 3; 5; 4; 4; 2; 2; 2; 3	3	By MS/MS; By MS/MS; By MS/MS; By MS/MS; By MS/MS; By matching; By MS/MS; By matching; By matching	9.1; 14.6; 18.5; 15.9; 14.3; 9.1; 9.4; 5.2; 8.1	13296; 10087; 27727; 31809; 36551; 7884.6; 4086.5; 8223; 15327	14259; 5960.5; 11021; 16366; 20765; 6700.3; 0; 14539; 12098	1; 1; 4; 5; 6; 0; 2; 0; 0
alr4582	0.351608	1	FAULT	TRUE	1.20934	0.380554	#N/A	#N/A	#N/A	#N/A	1; 1; 1; 3; 2; 1; 4; 2; 3	1; 1; 1; 3; 2; 1; 4; 2; 3	1; 1; 1; 3; 2; 1; 4; 2; 3	2	By matching; By matching; By MS/MS; By MS/MS; By MS/MS; By MS/MS; By MS/MS; By MS/MS; By MS/MS	7.6; 7.6; 7.6; 23.8; 12.8; 7.6; 26.7; 15.1; 20.3	4221.4; 1019.5; 6641.7; 13989; 11899; 4360.6; 39043; 4940; 14375	0; 0; 0; 14115; 10681; 0; 14146; 0; 7272.1	0; 0; 1; 4; 1; 1; 1; 1; 1	1; 1; 0; 1; 2; 1; 2; 2; 3	1; 1; 0; 1; 2; 1; 2; 2; 3	1; 1; 0; 1; 2; 1; 2; 2; 3	1	By matching; By MS/MS; By matching; By matching; By MS/MS; By matching; By matching; By matching; By matching	6.4; 7.6; 0; 7.6; 15.1; 7.6; 15.1; 14; 20.3	1923.5; 0; 0; 6189.3; 10055; 4563.5; 5251.4; 6248.3; 12970	0; 0; 0; 0; 0; 0; 0; 0; 8280.1	0; 1; 0; 0; 3; 0; 0; 0; 0
alr4596	0.380863	1	FAULT	TRUE	1.23	0.754006	0.513924	0.130886	0.833681	1.99679	3; 5; 8; 4; 5; 6; 4; 5; 8	3; 5; 8; 4; 5; 6; 4; 5; 8	3; 5; 8; 4; 5; 6; 4; 5; 8	5	By MS/MS; By MS/MS; By MS/MS; By MS/MS; By MS/MS; By MS/MS; By MS/MS; By MS/MS; By MS/MS	12.3; 18.8; 32.4; 18.1; 22.5; 25.9; 13.8; 22; 35.2	10885; 34911; 24497; 20771; 23274; 23659; 44567; 44730; 27217	12339; 19703; 8368; 19094; 14763; 7599.2; 19568; 26373; 20439	2; 2; 5; 4; 3; 6; 1; 6; 7	3; 4; 4; 5; 5; 3; 2; 3; 1	3; 4; 4; 5; 5; 3; 2; 3; 1	3; 4; 4; 5; 5; 3; 2; 3; 1	3	By MS/MS; By MS/MS; By MS/MS; By MS/MS; By MS/MS; By matching; By MS/MS; By matching; By matching	14.7; 14; 14; 19; 21.8; 9.5; 7.8; 9.5; 3.9	6621.8; 13167; 44731; 56755; 11206; 7899.5; 1080.4; 2555; 5562.5	0; 8357.6; 17175; 24551; 13812; 7856.6; 0; 5394.9; 0	3; 1; 2; 8; 5; 0; 0; 0; 0
alr4641	0.68174	1	FAULT	TRUE	0.94969	0.351631	0.204636	0.023859	0.764484	1.18132	7; 7; 6; 9; 8; 11; 8; 8; 8	7; 7; 6; 9; 8; 11; 8; 8; 8	7; 7; 6; 9; 8; 11; 8; 8; 8	8	By MS/MS; By MS/MS; By MS/MS; By MS/MS; By MS/MS; By MS/MS; By MS/MS; By MS/MS; By MS/MS	40.4; 44.8; 44.3; 67.5; 55.7; 56.2; 55.7; 52.7; 55.7	843000; 837630; 681480; 421600; 441460; 687830; 847120; 478350; 654520	357340; 385050; 414070; 239330; 291210; 279820; 370990; 592970; 354330	9; 22; 23; 32; 25; 28; 18; 18; 18	8; 8; 9; 6; 7; 8; 5; 9; 8	8; 8; 9; 6; 7; 8; 5; 9; 8	8; 8; 9; 6; 7; 8; 5; 9; 8	8	By MS/MS; By MS/MS; By MS/MS; By MS/MS; By MS/MS; By MS/MS; By MS/MS; By MS/MS; By MS/MS	52.7; 55.7; 43.3; 47.3; 43.3; 43.3; 32; 52.7; 48.3	1188500; 686750; 725680; 396520; 366520; 386020; 658260; 603090; 647270	435540; 356970; 305580; 320930; 230130; 222340; 444830; 447660; 413540	25; 41; 34; 37; 26; 19; 16; 14; 9
alr4745	0.294892	1	FAULT	TRUE	0.807756	0.418125	0.271561	0.0638532	0.576826	1.14888	3; 5; 5; 8; 7; 6; 6; 4; 4	3; 5; 5; 8; 7; 6; 6; 4; 4	3; 5; 5; 8; 7; 6; 6; 4; 4	5	By MS/MS; By MS/MS; By MS/MS; By MS/MS; By MS/MS; By MS/MS; By MS/MS; By MS/MS; By MS/MS	8.8; 18.9; 16.6; 27.2; 24.4; 16.6; 24.4; 15.4; 14.1	14295; 34364; 59705; 82044; 63072; 54081; 102310; 23982; 19095	17677; 14782; 29035; 16756; 23709; 11225; 37350; 0; 26976	1; 1; 5; 12; 8; 4; 5; 6; 3	1; 3; 3; 7; 4; 6; 5; 6; 4	1; 3; 3; 7; 4; 6; 5; 6; 4	1; 3; 3; 7; 4; 6; 5; 6; 4	4	By matching; By MS/MS; By MS/MS; By MS/MS; By MS/MS; By MS/MS; By MS/MS; By MS/MS; By matching	4.4; 12.6; 10.5; 21.1; 13.3; 20.6; 17.9; 19.6; 15.4	1651; 24964; 29902; 78796; 41985; 39690; 45250; 55014; 43692	0; 0; 24221; 22643; 28286; 12207; 41067; 18892; 28183	0; 4; 2; 6; 4; 4; 5; 1; 0
alr4784	0.339404	1	FAULT	TRUE	1.2899	0.779487	0.559299	0.079245	0.807572	1.99427	5; 5; 5; 6; 5; 6; 6; 3; 7	5; 5; 5; 6; 5; 6; 6; 3; 7	5; 5; 5; 6; 5; 6; 6; 3; 7	5	By MS/MS; By MS/MS; By MS/MS; By MS/MS; By MS/MS; By MS/MS; By MS/MS; By MS/MS; By MS/MS	18.6; 21.2; 17.2; 21; 19.1; 25.1; 26.3; 10.5; 29.8	21404; 0; 8680.7; 31319; 51658; 21498; 82715; 22490; 94155	13620; 0; 0; 12397; 18511; 0; 31122; 0; 35984	2; 3; 2; 4; 3; 4; 3; 1; 2	3; 4; 6; 5; 6; 5; 4; 4; 5	3; 4; 6; 5; 6; 5; 4; 4; 5	3; 4; 6; 5; 6; 5; 4; 4; 5	5	By MS/MS; By MS/MS; By MS/MS; By MS/MS; By MS/MS; By MS/MS; By MS/MS; By MS/MS; By matching	11.5; 16; 22.2; 19.6; 22.2; 19.1; 16.2; 15.5; 17.2	20639; 33068; 18609; 27215; 47030; 31177; 30988; 28311; 11765	0; 19137; 14578; 13831; 13245; 11203; 20874; 29912; 5258.8	1; 2; 3; 5; 3; 2; 4; 2; 0
alr4785	0.684517	1	FAULT	TRUE	1.09115	0.628682	0.410799	0.122914	0.779528	1.70859	5; 3; 3; 5; 5; 6; 3; 3; 3	5; 3; 3; 5; 5; 6; 3; 3; 3	5; 3; 3; 5; 5; 6; 3; 3; 3	3	By matching; By MS/MS; By matching; By MS/MS; By MS/MS; By MS/MS; By MS/MS; By MS/MS; By MS/MS	51.5; 26.3; 41.4; 51.5; 51.5; 65.7; 40.4; 41.4; 40.4	112470; 172140; 45402; 69758; 92319; 138090; 64734; 23587; 49564	29846; 45650; 31512; 35181; 43068; 36762; 40871; 35429; 67153	0; 1; 0; 7; 8; 6; 3; 2; 2	5; 4; 4; 4; 4; 2; 1; 3; 1	5; 4; 4; 4; 4; 2; 1; 3; 1	5; 4; 4; 4; 4; 2; 1; 3; 1	4	By MS/MS; By MS/MS; By MS/MS; By MS/MS; By MS/MS; By MS/MS; By MS/MS; By matching; By matching	51.5; 39.4; 49.5; 51.5; 51.5; 26.3; 16.2; 35.4; 12.1	142810; 18894; 71390; 82649; 72807; 109090; 9546; 11368; 13605	46967; 17419; 34203; 43198; 49366; 43483; 0; 4402.1; 0	1; 4; 5; 10; 9; 1; 1; 0; 0
alr4787	0.152467	1	FAULT	TRUE	0.701681	0.316825	0.282085	0.0762855	0.460462	1.0588	1; 2; 2; 4; 2; 3; 2; 2; 3	1; 2; 2; 4; 2; 3; 2; 2; 3	1; 2; 2; 4; 2; 3; 2; 2; 3	2	By MS/MS; By MS/MS; By MS/MS; By MS/MS; By MS/MS; By MS/MS; By MS/MS; By MS/MS; By MS/MS	3.5; 8.4; 6.5; 12.4; 6.5; 9.4; 6.5; 8.4; 11.4	4236.7; 1024.9; 7993.4; 13779; 22186; 16086; 16157; 5569.3; 7163.7	0; 0; 0; 10778; 10239; 4954.7; 9545; 0; 5776.6	1; 1; 1; 4; 1; 5; 2; 1; 4	0; 2; 2; 3; 3; 1; 2; 1; 0	0; 2; 2; 3; 3; 1; 2; 1; 0	0; 2; 2; 3; 3; 1; 2; 1; 0	2	By matching; By MS/MS; By MS/MS; By MS/MS; By MS/MS; By MS/MS; By MS/MS; By MS/MS; By matching	0; 6.7; 5.9; 9; 9.4; 3.5; 6.1; 3.5; 0	0; 2338.4; 11283; 28019; 28606; 5928.2; 1175.1; 1012.6; 0	0; 0; 6503.9; 12089; 14931; 10344; 0; 0; 0	0; 1; 2; 0; 3; 1; 1; 0; 0
alr4798	0.0703985	1	FAULT	TRUE	1.38362	0.739202	0.436769	0.0799792	1.03292	1.97487	1; 6; 3; 6; 5; 7; 5; 6; 6	1; 6; 3; 6; 5; 7; 5; 6; 6	1; 6; 3; 6; 5; 7; 5; 6; 6	6	By matching; By MS/MS; By MS/MS; By MS/MS; By MS/MS; By MS/MS; By MS/MS; By MS/MS; By MS/MS	3.2; 24; 15.2; 20.8; 17.8; 27.2; 18; 30; 28.8	33164; 73557; 60166; 72213; 70910; 101030; 45625; 59146; 63297	0; 32595; 36694; 42047; 45853; 44009; 26706; 30826; 31696	0; 4; 2; 4; 3; 10; 2; 4; 6	8; 7; 5; 5; 6; 7; 3; 2; 4	8; 7; 5; 5; 6; 7; 3; 2; 4	8; 7; 5; 5; 6; 7; 3; 2; 4	5	By MS/MS; By MS/MS; By MS/MS; By MS/MS; By MS/MS; By MS/MS; By MS/MS; By MS/MS; By matching	31; 24; 17.8; 19.5; 20.5; 26.8; 12; 8.8; 15.5	53439; 34115; 29639; 76125; 109070; 24559; 17991; 14449; 48856	13695; 18613; 12190; 32748; 53459; 19395; 31812; 16412; 20954	3; 4; 2; 6; 3; 3; 2; 1; 0
alr4806	0.466604	1	FAULT	TRUE	1.15664	0.670534	0.390225	0.0535196	0.815643	1.62845	6; 6; 5; 10; 4; 8; 6; 8; 5	6; 6; 5; 10; 4; 8; 6; 8; 5	6; 6; 5; 10; 4; 8; 6; 8; 5	6	By MS/MS; By MS/MS; By MS/MS; By MS/MS; By MS/MS; By MS/MS; By MS/MS; By MS/MS; By MS/MS	21.1; 24.4; 19.2; 35.8; 18; 30; 24.4; 30.2; 18.7	84956; 33800; 91295; 89269; 25136; 52766; 117930; 55861; 77872	41599; 18170; 73312; 43667; 27223; 23369; 51070; 26102; 51031	2; 3; 5; 5; 4; 6; 4; 4; 3	4; 6; 9; 5; 7; 7; 6; 4; 3	4; 6; 9; 5; 7; 7; 6; 4; 3	4; 6; 9; 5; 7; 7; 6; 4; 3	6	By matching; By MS/MS; By MS/MS; By MS/MS; By MS/MS; By MS/MS; By MS/MS; By MS/MS; By MS/MS	15; 24.4; 36.3; 22; 30.2; 27.9; 19; 13.8; 11.5	84326; 129080; 138520; 62952; 55347; 21747; 53168; 28594; 16892	33447; 30857; 36145; 59303; 35606; 5906.1; 38694; 30843; 20423	0; 3; 4; 4; 6; 3; 3; 2; 1
alr4831	0.0630269	1	FAULT	TRUE	0.582169	0.365795	#N/A	#N/A	#N/A	#N/A	2; 1; 2; 2; 3; 4; 4; 3; 7	2; 1; 2; 2; 3; 4; 4; 3; 7	2; 1; 2; 2; 3; 4; 4; 3; 7	3	By MS/MS; By MS/MS; By MS/MS; By MS/MS; By MS/MS; By MS/MS; By MS/MS; By MS/MS; By MS/MS	9.6; 4.8; 9.6; 10.6; 17; 20.6; 20.9; 17; 41.8	7504.3; 15430; 34843; 3059.2; 7276.4; 29015; 63482; 61760; 26524	0; 0; 0; 0; 4929.3; 8772.6; 22977; 25488; 9843.2	1; 1; 1; 2; 1; 4; 3; 3; 4	1; 2; 3; 1; 2; 2; 3; 1; 1	1; 2; 3; 1; 2; 2; 3; 1; 1	1; 2; 3; 1; 2; 2; 3; 1; 1	2	By matching; By MS/MS; By MS/MS; By MS/MS; By MS/MS; By MS/MS; By MS/MS; By MS/MS; By matching	4.8; 10.6; 12.5; 5.8; 10.6; 10.6; 14.8; 3.9; 5.1	15319; 14757; 19586; 0; 10415; 8038.4; 8495.7; 4766.1; 3256.4	0; 0; 22226; 0; 0; 0; 0; 0; 0	0; 4; 1; 2; 1; 1; 2; 0; 0
alr4839	0.251993	1	FAULT	TRUE	0.768808	0.298658	0.260914	0.112149	0.572482	1.15936	1; 3; 3; 1; 1; 1; 2; 0; 2	1; 3; 3; 1; 1; 1; 2; 0; 2	1; 3; 3; 1; 1; 1; 2; 0; 2	1	By matching; By MS/MS; By MS/MS; By MS/MS; By MS/MS; By MS/MS; By MS/MS; By matching; By MS/MS	7.6; 19.7; 24.2; 7.6; 7.6; 7.6; 14.6; 0; 14.6	1834.3; 6809.6; 23769; 9432.9; 13662; 16775; 27824; 0; 27791	0; 0; 16265; 0; 0; 0; 16071; 0; 18234	0; 1; 2; 3; 2; 1; 1; 0; 1	2; 3; 4; 3; 2; 2; 2; 4; 0	2; 3; 4; 3; 2; 2; 2; 4; 0	2; 3; 4; 3; 2; 2; 2; 4; 0	2	By MS/MS; By MS/MS; By MS/MS; By MS/MS; By MS/MS; By matching; By MS/MS; By MS/MS; By matching	17.2; 24.2; 29.3; 22.3; 17.2; 14.6; 14.6; 29.3; 0	26323; 21688; 19699; 46594; 1981.7; 13122; 36266; 73807; 0	14877; 10511; 0; 0; 0; 14566; 23593; 29144; 0	1; 2; 4; 2; 4; 0; 1; 1; 0
alr4840	0.935421	1	FAULT	TRUE	1.01513	0.485246	0.326882	0.0363519	0.718236	1.38861	4; 2; 4; 4; 6; 9; 3; 7; 3	4; 2; 4; 4; 6; 9; 3; 7; 3	4; 2; 4; 4; 6; 9; 3; 7; 3	4	By MS/MS; By MS/MS; By MS/MS; By MS/MS; By MS/MS; By MS/MS; By MS/MS; By MS/MS; By MS/MS	12.6; 4.5; 8.3; 10.5; 18.1; 25.4; 8.5; 18.3; 7.3	19569; 11173; 0; 29517; 65032; 93159; 5936.6; 10731; 25673	11332; 11708; 0; 21068; 20821; 20850; 0; 6061.3; 18025	2; 1; 4; 3; 4; 7; 1; 3; 2	0; 6; 6; 6; 4; 3; 4; 5; 4	0; 6; 6; 6; 4; 3; 4; 5; 4	0; 6; 6; 6; 4; 3; 4; 5; 4	4	By matching; By MS/MS; By MS/MS; By MS/MS; By MS/MS; By MS/MS; By MS/MS; By MS/MS; By matching	0; 16.4; 15.6; 17.9; 11.1; 8.1; 11.3; 14.9; 13.4	0; 15923; 58425; 49555; 19524; 24460; 9642.9; 16575; 24376	0; 20608; 12820; 18001; 17989; 10792; 6215.5; 0; 16791	0; 5; 4; 6; 4; 3; 2; 2; 0
alr4851	0.221133	1	FAULT	TRUE	0.85656	0.306223	0.17821	0.0249606	0.696683	1.06029	7; 6; 9; 11; 7; 11; 5; 7; 7	7; 6; 9; 11; 7; 11; 5; 7; 7	7; 6; 9; 11; 7; 11; 5; 7; 7	7	By matching; By MS/MS; By MS/MS; By MS/MS; By MS/MS; By MS/MS; By MS/MS; By MS/MS; By MS/MS	10.5; 9; 13.5; 15.7; 10; 16.3; 7.3; 10.6; 10.2	78336; 46683; 101060; 72646; 80619; 94435; 61724; 25295; 65676	34846; 29302; 42495; 38858; 45898; 28328; 34596; 22856; 28713	0; 2; 4; 14; 10; 9; 4; 4; 3	5; 7; 8; 9; 9; 6; 8; 6; 8	5; 7; 8; 9; 9; 6; 8; 6; 8	5; 7; 8; 9; 9; 6; 8; 6; 8	8	By MS/MS; By MS/MS; By MS/MS; By MS/MS; By MS/MS; By MS/MS; By MS/MS; By MS/MS; By matching	7.3; 8.4; 11.3; 13.1; 13.8; 8.3; 11.8; 8.5; 10.6	42929; 50633; 59389; 33497; 58113; 42024; 40637; 19422; 46802	23693; 45282; 51444; 25201; 34566; 38038; 34274; 35105; 41149	0; 9; 7; 10; 13; 3; 4; 1; 0
alr4853	0.301804	1	FAULT	TRUE	1.26384	0.642287	0.457427	0.0342765	0.841063	1.77632	3; 3; 6; 3; 5; 8; 4; 6; 3	3; 3; 6; 3; 5; 8; 4; 6; 3	3; 3; 6; 3; 5; 8; 4; 6; 3	4	By MS/MS; By MS/MS; By MS/MS; By MS/MS; By MS/MS; By MS/MS; By MS/MS; By MS/MS; By matching	13.4; 10.3; 24; 13.4; 16.5; 29.9; 20.6; 26; 12.6	44400; 18418; 60082; 33643; 57839; 76077; 15263; 52518; 24922	38042; 0; 41448; 20103; 21093; 20235; 0; 22996; 11094	2; 3; 7; 3; 4; 6; 3; 3; 0	2; 5; 5; 4; 3; 4; 1; 1; 1	2; 5; 5; 4; 3; 4; 1; 1; 1	2; 5; 5; 4; 3; 4; 1; 1; 1	3	By MS/MS; By MS/MS; By MS/MS; By MS/MS; By MS/MS; By MS/MS; By MS/MS; By MS/MS; By matching	7.2; 22.4; 18.8; 17.3; 13.4; 14.4; 3.1; 3.1; 4.1	35887; 34925; 39398; 26348; 41889; 11725; 0; 0; 3113.7	0; 26072; 17884; 23113; 20668; 9827.4; 0; 0; 0	1; 5; 5; 4; 3; 1; 1; 1; 0
alr4866; alr4592; alr3727; all3572; alr3742	0.557548	1	FAULT	TRUE	0.77516	0.794196	0.516873	0.372547	0.436903	2.03391	4; 5; 4; 5; 5; 4; 4; 4; 4	4; 5; 4; 5; 5; 4; 4; 4; 4	4; 5; 4; 5; 5; 4; 4; 4; 4	4	By MS/MS; By MS/MS; By MS/MS; By MS/MS; By MS/MS; By MS/MS; By MS/MS; By MS/MS; By MS/MS	14.4; 18.3; 14.7; 18.3; 18.3; 14.7; 14.7; 14.7; 14.7	39912; 42221; 29617; 99119; 76732; 83348; 178530; 107860; 119470	12690; 34288; 11836; 34277; 47608; 58370; 62822; 51042; 63113	2; 3; 2; 6; 6; 5; 4; 6; 4	5; 3; 4; 3; 4; 4; 4; 2; 4	5; 3; 4; 3; 4; 4; 4; 2; 4	5; 3; 4; 3; 4; 4; 4; 2; 4	4	By MS/MS; By MS/MS; By MS/MS; By MS/MS; By MS/MS; By MS/MS; By MS/MS; By MS/MS; By MS/MS	17.8; 11.7; 14.7; 9.7; 14.7; 13.1; 14.7; 6.1; 14.7	31447; 8582.6; 43206; 50593; 58200; 81946; 79350; 69725; 35731	27970; 0; 21013; 32662; 35430; 120530; 50012; 0; 30350	4; 4; 6; 1; 4; 4; 2; 1; 1
alr4907	0.00150486	1	FAULT	TRUE	Infinity	#N/A	#N/A	#N/A	#N/A	#N/A	2; 3; 1; 2; 2; 5; 1; 3; 2	2; 3; 1; 2; 2; 5; 1; 3; 2	2; 3; 1; 2; 2; 5; 1; 3; 2	2	By matching; By matching; By MS/MS; By MS/MS; By MS/MS; By MS/MS; By matching; By MS/MS; By matching	15.7; 20.3; 7.8; 9.8; 12.7; 30.1; 7.8; 17.6; 9.8	5581.4; 20702; 16078; 12946; 1726.1; 10863; 3765.7; 8776.2; 8111	12206; 14838; 0; 0; 0; 15177; 0; 0; 0	0; 0; 1; 1; 1; 5; 0; 1; 0	0; 1; 1; 1; 0; 1; 0; 1; 0	0; 1; 1; 1; 0; 1; 0; 1; 0	0; 1; 1; 1; 0; 1; 0; 1; 0	1	By matching; By matching; By MS/MS; By MS/MS; By matching; By MS/MS; By matching; By matching; By matching	0; 7.8; 2.6; 4.9; 0; 4.9; 0; 4.9; 0	0; 4520.7; 6468.3; 10970; 0; 6713.9; 0; 7842.4; 0	0; 0; 0; 0; 0; 0; 0; 0; 0	0; 0; 1; 0; 0; 1; 0; 0; 0
alr4958	0.584543	1	FAULT	TRUE	1.08788	0.339287	0.299153	0.0289512	0.815006	1.42562	2; 2; 3; 5; 4; 7; 2; 5; 5	2; 2; 3; 5; 4; 7; 2; 5; 5	2; 2; 3; 5; 4; 7; 2; 5; 5	4	By matching; By MS/MS; By matching; By MS/MS; By matching; By MS/MS; By MS/MS; By MS/MS; By MS/MS	4.1; 4.2; 5.7; 7.8; 7.5; 11.7; 4; 9.3; 9.5	6129.9; 7460.3; 19749; 72688; 29233; 32199; 5106.9; 61836; 32096	0; 0; 0; 25804; 16645; 16966; 0; 23167; 15764	0; 3; 0; 3; 0; 8; 1; 4; 3	2; 3; 3; 3; 6; 3; 1; 0; 2	2; 3; 3; 3; 6; 3; 1; 0; 2	2; 3; 3; 3; 6; 3; 1; 0; 2	3	By matching; By MS/MS; By MS/MS; By matching; By MS/MS; By MS/MS; By matching; By matching; By matching	3.6; 5.8; 4.3; 4.4; 11.7; 5.6; 1.4; 0; 3.7	15208; 16003; 15767; 19605; 35370; 10179; 3602.9; 0; 6257.8	18012; 18041; 19312; 0; 13831; 0; 0; 0; 0	0; 1; 3; 0; 2; 0; 0; 0; 0
alr4979	0.135437	1	FAULT	TRUE	0.512143	0.383627	0.277016	0.23833	0.316825	1.02796	4; 3; 4; 5; 2; 4; 4; 3; 3	4; 3; 4; 5; 2; 4; 4; 3; 3	4; 3; 4; 5; 2; 4; 4; 3; 3	4	By MS/MS; By MS/MS; By MS/MS; By MS/MS; By MS/MS; By MS/MS; By MS/MS; By MS/MS; By MS/MS	23; 18.9; 24.4; 36.4; 13.4; 23; 24.9; 17.1; 18.9	17294; 36600; 29056; 36809; 36031; 46794; 14320; 23023; 62679	7052.1; 0; 11398; 13288; 0; 19276; 8732.3; 12421; 18192	1; 3; 3; 3; 3; 5; 0; 4; 3	3; 0; 4; 2; 4; 1; 2; 4; 4	3; 0; 4; 2; 4; 1; 2; 4; 4	3; 0; 4; 2; 4; 1; 2; 4; 4	3	By MS/MS; By matching; By MS/MS; By MS/MS; By MS/MS; By MS/MS; By MS/MS; By MS/MS; By MS/MS	18.9; 0; 23; 17.1; 30.4; 5.5; 13.4; 26.7; 23.5	21562; 0; 41605; 34165; 36135; 6891.2; 35021; 35246; 51156	15892; 0; 44998; 13665; 12382; 0; 0; 14404; 38626	1; 0; 3; 1; 2; 2; 3; 0; 1
alr4995	0.249157	1	FAULT	TRUE	0.821962	0.391433	0.227799	0.0460466	0.625056	1.09822	6; 6; 7; 7; 5; 12; 4; 6; 7	6; 6; 7; 7; 5; 12; 4; 6; 7	6; 6; 7; 7; 5; 12; 4; 6; 7	6	By MS/MS; By MS/MS; By MS/MS; By MS/MS; By MS/MS; By MS/MS; By MS/MS; By MS/MS; By MS/MS	13.9; 13.4; 15.6; 15.4; 10.4; 25.9; 11.2; 13.9; 15.1	73025; 77120; 65114; 69429; 24485; 122250; 105810; 49633; 65717	41806; 44820; 37451; 28118; 27651; 44836; 45945; 27016; 19488	3; 6; 7; 11; 5; 15; 7; 6; 8	8; 7; 3; 8; 6; 4; 6; 6; 7	8; 7; 3; 8; 6; 4; 6; 6; 7	8; 7; 3; 8; 6; 4; 6; 6; 7	6	By MS/MS; By MS/MS; By MS/MS; By MS/MS; By MS/MS; By MS/MS; By MS/MS; By MS/MS; By MS/MS	19.2; 16.5; 5.7; 18.5; 12.4; 10.1; 12.2; 13.9; 15.1	106570; 63323; 23437; 34692; 65891; 24699; 106720; 79990; 99155	56577; 25795; 26789; 23182; 38414; 32458; 42926; 64060; 46063	5; 9; 3; 8; 10; 4; 7; 4; 1
alr5027	0.361675	1	FAULT	TRUE	1.13022	0.242994	0.259437	0.00034436	0.871132	1.3901	2; 2; 3; 2; 1; 2; 2; 0; 1	2; 2; 3; 2; 1; 2; 2; 0; 1	2; 2; 3; 2; 1; 2; 2; 0; 1	2	By MS/MS; By MS/MS; By MS/MS; By MS/MS; By matching; By MS/MS; By MS/MS; By matching; By matching	18.2; 17.6; 23.6; 12.7; 5.5; 16.4; 12.7; 0; 10.9	14220; 0; 29363; 12827; 6929; 4891.7; 19267; 0; 5666.8	8295.4; 0; 14111; 7962.8; 0; 0; 10089; 0; 0	1; 2; 3; 1; 0; 2; 1; 0; 0	2; 1; 2; 0; 2; 1; 3; 1; 0	2; 1; 2; 0; 2; 1; 3; 1; 0	2; 1; 2; 0; 2; 1; 3; 1; 0	1	By MS/MS; By MS/MS; By MS/MS; By matching; By MS/MS; By MS/MS; By MS/MS; By matching; By matching	18.2; 5.5; 12.7; 0; 12.7; 10.9; 23.6; 7.3; 0	13316; 8153.6; 5823.3; 0; 14625; 2935.8; 13332; 11523; 0	0; 0; 0; 0; 9282; 0; 7794.2; 0; 0	1; 1; 1; 0; 1; 1; 3; 0; 0
alr5053	0.76547	1	FAULT	TRUE	1.07495	0.543214	0.461106	0.143301	0.725127	1.7844	3; 2; 4; 5; 5; 6; 5; 4; 3	3; 2; 4; 5; 5; 6; 5; 4; 3	3; 2; 4; 5; 5; 6; 5; 4; 3	4	By matching; By matching; By MS/MS; By MS/MS; By MS/MS; By MS/MS; By MS/MS; By MS/MS; By MS/MS	8.3; 6.5; 8.6; 13.1; 14.4; 16.7; 11.3; 10.9; 9.1	20916; 13261; 11240; 40398; 34741; 38364; 92018; 51267; 61614	0; 0; 15372; 21972; 13529; 20017; 13147; 21090; 29817	0; 0; 0; 1; 2; 4; 1; 1; 2	6; 3; 3; 4; 6; 3; 5; 2; 5	6; 3; 3; 4; 6; 3; 5; 2; 5	6; 3; 3; 4; 6; 3; 5; 2; 5	4	By MS/MS; By MS/MS; By MS/MS; By MS/MS; By MS/MS; By MS/MS; By MS/MS; By matching; By matching	16.2; 8.4; 7.3; 9.6; 16.6; 8.1; 12.9; 5.8; 10.4	87353; 25970; 4521.2; 19325; 20786; 0; 29762; 29366; 30921	24753; 19053; 0; 13191; 11860; 0; 0; 0; 0	2; 5; 2; 3; 8; 2; 1; 0; 0
alr5059	0.0694972	1	FAULT	TRUE	1.21615	0.373423	0.217318	0.0201046	1.02015	1.46205	6; 7; 8; 6; 8; 9; 6; 10; 8	6; 7; 8; 6; 8; 9; 6; 10; 8	6; 7; 8; 6; 8; 9; 6; 10; 8	8	By MS/MS; By MS/MS; By MS/MS; By MS/MS; By MS/MS; By MS/MS; By MS/MS; By MS/MS; By MS/MS	29.3; 34.5; 34.5; 26.9; 34.2; 36.1; 26.9; 40.8; 34.2	33983; 40977; 65776; 76137; 71201; 117060; 46208; 97462; 102980	35340; 27607; 38099; 24174; 21375; 29461; 34855; 32913; 39011	2; 4; 9; 11; 9; 8; 2; 4; 5	7; 8; 7; 8; 8; 7; 6; 4; 3	7; 8; 7; 8; 8; 7; 6; 4; 3	7; 8; 7; 8; 8; 7; 6; 4; 3	7	By MS/MS; By MS/MS; By MS/MS; By MS/MS; By MS/MS; By MS/MS; By MS/MS; By MS/MS; By MS/MS	30.2; 30.4; 28.3; 30.7; 34.2; 29.1; 26.1; 17.4; 13.6	46871; 82531; 73360; 30205; 57629; 58249; 36295; 34649; 34447	23138; 30062; 32563; 15164; 20355; 19975; 23320; 21326; 27528	1; 9; 11; 6; 6; 2; 4; 1; 1
alr5084	0.534621	1	FAULT	TRUE	1.10412	0.335964	0.32642	0.0699107	0.838619	1.5356	4; 2; 4; 3; 2; 2; 3; 2; 2	4; 2; 4; 3; 2; 1; 3; 2; 2	4; 2; 4; 3; 2; 1; 3; 2; 2	2	By matching; By MS/MS; By MS/MS; By MS/MS; By MS/MS; By matching; By MS/MS; By MS/MS; By MS/MS	9; 4.4; 8.9; 5.6; 3.5; 4.2; 6.3; 4.6; 3.8	36430; 22386; 48147; 23505; 4817.6; 6722.2; 14701; 15587; 18610	19299; 19352; 19110; 14963; 0; 0; 0; 0; 0	0; 2; 2; 3; 1; 0; 0; 1; 1	2; 4; 3; 4; 4; 3; 2; 4; 2	2; 4; 3; 3; 4; 2; 2; 4; 2	2; 4; 3; 3; 4; 2; 2; 4; 2	3	By matching; By MS/MS; By MS/MS; By MS/MS; By MS/MS; By matching; By MS/MS; By MS/MS; By matching	4.4; 8.7; 5.7; 7.5; 8.6; 4.3; 4.6; 9; 4.2	24028; 9032.8; 12997; 27860; 38379; 5356.2; 1721.1; 54103; 3331.1	18371; 0; 12599; 0; 12587; 0; 0; 20745; 0	0; 2; 3; 1; 1; 0; 3; 1; 0
alr5103	0.386621	1	FAULT	TRUE	0.827117	0.491011	0.315056	0.0555015	0.547917	1.20353	5; 5; 4; 7; 4; 6; 2; 9; 4	5; 5; 4; 7; 4; 6; 2; 9; 4	5; 5; 4; 7; 4; 6; 2; 9; 4	5	By MS/MS; By MS/MS; By MS/MS; By MS/MS; By matching; By MS/MS; By matching; By MS/MS; By MS/MS	15.8; 18; 11.7; 22.1; 11.4; 22.1; 6.3; 27; 15.8	80906; 99392; 22727; 32600; 27178; 45472; 20842; 64247; 35967	46009; 35913; 17766; 34050; 19177; 20097; 0; 12402; 29234	1; 1; 3; 7; 0; 5; 0; 4; 2	4; 4; 6; 3; 4; 5; 5; 6; 7	4; 4; 6; 3; 4; 5; 5; 6; 7	4; 4; 6; 3; 4; 5; 5; 6; 7	5	By MS/MS; By MS/MS; By MS/MS; By MS/MS; By MS/MS; By MS/MS; By MS/MS; By MS/MS; By MS/MS	9.5; 11.7; 17.3; 7.5; 16.3; 15.3; 15.8; 16.5; 22.4	80020; 44227; 43190; 31853; 24118; 34299; 35598; 88646; 64567	19301; 42266; 16934; 47977; 0; 27436; 0; 42869; 20710	1; 3; 8; 1; 2; 1; 2; 2; 0
alr5154	0.246419	1	FAULT	TRUE	0.303726	0.442063	0.367626	0.890707	0.065413	5.4926	2; 2; 0; 2; 2; 3; 1; 0; 2	2; 2; 0; 2; 2; 3; 1; 0; 2	2; 2; 0; 2; 2; 3; 1; 0; 2	2	By MS/MS; By MS/MS; By matching; By MS/MS; By matching; By MS/MS; By matching; By matching; By matching	3.2; 3.1; 0; 3.2; 3.2; 4; 1.2; 0; 3.2	347110; 408440; 0; 8250.2; 11922; 640370; 1197.8; 0; 3353.5	36506; 126650; 0; 0; 3961.5; 82852; 0; 0; 20024	3; 5; 0; 1; 0; 5; 0; 0; 0	1; 2; 1; 1; 2; 3; 3; 0; 1	1; 2; 1; 1; 2; 3; 3; 0; 1	1; 2; 1; 1; 2; 3; 3; 0; 1	1	By matching; By matching; By MS/MS; By MS/MS; By matching; By MS/MS; By matching; By matching; By MS/MS	1.2; 2.9; 1.9; 1.9; 3.5; 4.4; 4.1; 0; 1.9	252.44; 10034; 636130; 6466.7; 11263; 600200; 7588.1; 0; 474200	0; 3941.5; 121710; 0; 0; 365850; 4371.1; 0; 241130	0; 0; 3; 1; 0; 4; 0; 0; 4
alr5155	0.399163	1	FAULT	TRUE	2.32493	3.75005	2.77479	0.190276	0	6.00291	1; 2; 2; 3; 2; 4; 3; 1; 3	1; 2; 2; 3; 2; 4; 3; 1; 3	1; 2; 2; 2; 1; 3; 3; 1; 2	2	By MS/MS; By MS/MS; By MS/MS; By MS/MS; By matching; By MS/MS; By MS/MS; By MS/MS; By MS/MS	1.8; 3; 3.4; 5.8; 2.3; 4.6; 4.6; 1.8; 4	263260; 283620; 349500; 16977; 8169.7; 978820; 23678; 88237; 40442	0; 28937; 0; 58495; 50253; 319450; 14968; 0; 9066.1	1; 2; 5; 1; 0; 7; 1; 2; 2	2; 2; 2; 2; 2; 3; 2; 3; 1	2; 2; 2; 2; 2; 3; 2; 3; 1	2; 2; 1; 2; 2; 2; 2; 2; 1	2	By MS/MS; By MS/MS; By MS/MS; By MS/MS; By MS/MS; By MS/MS; By MS/MS; By MS/MS; By MS/MS	3; 3; 2.8; 3; 3.4; 4; 3.4; 4; 1.8	43701; 450040; 206390; 3008.7; 11355; 552360; 4132.6; 95222; 0	18749; 51992; 28095; 0; 8539.9; 49605; 0; 34552; 0	0; 5; 5; 1; 1; 3; 3; 2; 2
alr5168	0.725489	1	FAULT	TRUE	1.10485	0.800837	0.55704	0.169318	0.678707	1.98141	2; 3; 3; 4; 2; 3; 4; 4; 3	2; 3; 3; 4; 2; 3; 4; 4; 3	2; 3; 3; 4; 2; 3; 4; 4; 3	3	By MS/MS; By MS/MS; By MS/MS; By MS/MS; By MS/MS; By MS/MS; By MS/MS; By MS/MS; By matching	10.7; 15; 11; 16.3; 7.5; 15; 15.4; 15.4; 11.9	19734; 33450; 10818; 20243; 0; 10214; 23679; 17101; 27065	13408; 15062; 0; 5088.9; 0; 6983.2; 16038; 0; 18933	1; 6; 7; 8; 3; 1; 6; 5; 0	2; 3; 2; 4; 5; 2; 3; 1; 2	2; 3; 2; 4; 5; 2; 3; 1; 2	2; 3; 2; 4; 5; 2; 3; 1; 2	2	By MS/MS; By MS/MS; By MS/MS; By MS/MS; By MS/MS; By MS/MS; By MS/MS; By MS/MS; By matching	10.7; 11.9; 11.6; 16.3; 19.7; 7.5; 16; 7.2; 11.6	22825; 3719.5; 5228; 16547; 32700; 15768; 14457; 0; 7630.1	14333; 5593.7; 0; 5020.6; 7474.3; 18237; 10428; 0; 8694.5	1; 4; 2; 3; 6; 3; 2; 1; 0
alr5249	0.15444	1	FAULT	FAULT	0.391773	0.413292	0.318812	0.428495	0.171575	1.19945	2; 1; 3; 3; 0; 1; 1; 2; 1	2; 1; 3; 3; 0; 1; 1; 2; 1	2; 1; 3; 3; 0; 1; 1; 2; 1	1	By matching; By matching; By MS/MS; By matching; By matching; By MS/MS; By matching; By matching; By matching	3.2; 1.4; 5.1; 5.1; 0; 1.8; 1.4; 3.2; 1.8	620660; 1955.9; 1474900; 1166800; 0; 897130; 3090.8; 21184; 11207	461520; 0; 487510; 262690; 0; 594050; 0; 47837; 0	0; 0; 2; 0; 0; 1; 0; 0; 0	1; 2; 3; 2; 1; 1; 1; 1; 1	1; 2; 3; 2; 1; 1; 1; 1; 1	1; 2; 3; 2; 1; 1; 1; 1; 1	1	By matching; By matching; By MS/MS; By MS/MS; By matching; By matching; By MS/MS; By matching; By matching	1.8; 3.2; 5.1; 3.2; 1.8; 1.4; 1.8; 1.8; 1.8	1538100; 2713900; 1952500; 1109200; 837200; 3530; 2272400; 17773; 32119	0; 1130200; 966040; 1048300; 140710; 0; 2148900; 0; 107170	0; 0; 4; 2; 0; 0; 1; 0; 0
alr5259	0.19369	1	FAULT	TRUE	0.587129	0.312513	0.384648	0.21524	0.285059	1.21127	1; 0; 0; 2; 2; 2; 2; 1; 2	1; 0; 0; 2; 2; 2; 2; 1; 2	1; 0; 0; 2; 2; 2; 2; 1; 2	2	By matching; By matching; By matching; By MS/MS; By matching; By MS/MS; By MS/MS; By MS/MS; By matching	6.1; 0; 0; 12.7; 13.9; 13.9; 20.6; 12.7; 12.7	1407.2; 0; 0; 9941.7; 9005.1; 5652.8; 10696; 0; 11841	0; 0; 0; 5444.9; 5031.8; 2449.2; 0; 0; 0	0; 0; 0; 1; 0; 1; 0; 1; 0	2; 2; 2; 2; 1; 1; 3; 0; 1	2; 2; 2; 2; 1; 1; 3; 0; 1	2; 2; 2; 2; 1; 1; 3; 0; 1	2	By matching; By MS/MS; By MS/MS; By matching; By matching; By matching; By MS/MS; By matching; By matching	12.7; 13.9; 20; 13.9; 6.1; 6.1; 25.5; 0; 6.1	6864.9; 8008.8; 559.08; 9580.9; 3964.2; 2485.1; 17505; 0; 47170	0; 7184.5; 0; 5205.9; 0; 0; 9216.1; 0; 0	0; 1; 1; 0; 0; 0; 3; 0; 0
alr5275	0.632402	1	FAULT	TRUE	1.06784	0.434962	0.253131	0.0374558	0.848062	1.37073	5; 4; 6; 8; 7; 6; 8; 7; 9	5; 4; 6; 8; 7; 6; 8; 7; 9	5; 4; 6; 8; 7; 6; 8; 7; 9	7	By MS/MS; By MS/MS; By MS/MS; By MS/MS; By MS/MS; By MS/MS; By MS/MS; By MS/MS; By MS/MS	16; 14.9; 21.2; 30.7; 19.3; 22.9; 27.5; 26.1; 32.6	92578; 59547; 106000; 151240; 86324; 104980; 88422; 167850; 99193	67887; 52214; 56941; 71849; 67935; 38929; 53531; 60654; 43746	4; 5; 11; 25; 13; 10; 12; 13; 9	5; 7; 8; 7; 7; 6; 6; 4; 3	5; 7; 8; 7; 7; 6; 6; 4; 3	5; 7; 8; 7; 7; 6; 6; 4; 3	6	By MS/MS; By MS/MS; By MS/MS; By MS/MS; By MS/MS; By MS/MS; By MS/MS; By MS/MS; By MS/MS	19.1; 22.9; 20.4; 26.1; 25.6; 21.4; 22.5; 14.1; 10.3	134680; 46698; 91701; 164210; 90511; 73591; 95957; 40275; 41743	74267; 33607; 57845; 67617; 53301; 43595; 57106; 25310; 34251	5; 18; 12; 21; 13; 4; 8; 2; 1
alr5279	0.179009	1	FAULT	TRUE	2.44267	2.73261	#N/A	#N/A	#N/A	#N/A	2; 2; 2; 2; 2; 2; 2; 2; 2	2; 2; 2; 2; 2; 2; 2; 2; 2	2; 2; 2; 2; 2; 2; 2; 2; 2	2	By matching; By matching; By MS/MS; By MS/MS; By MS/MS; By MS/MS; By matching; By MS/MS; By matching	9.9; 9.9; 9.9; 9.9; 9.9; 12.8; 12.8; 12.8; 12.8	394770; 25895; 519270; 115410; 128660; 57875; 128720; 131230; 128440	213770; 30024; 360900; 0; 57830; 29382; 53026; 48512; 50057	0; 0; 1; 4; 2; 2; 0; 2; 0	1; 1; 1; 1; 2; 2; 1; 0; 1	1; 1; 1; 1; 2; 2; 1; 0; 1	1; 1; 1; 1; 2; 2; 1; 0; 1	1	By MS/MS; By matching; By matching; By MS/MS; By MS/MS; By matching; By matching; By matching; By matching	6.1; 6.1; 6.1; 6.1; 12.8; 9.9; 3.8; 0; 6.1	498790; 173660; 162950; 473940; 331310; 40041; 4769.9; 0; 7121.1	0; 0; 0; 0; 0; 32312; 0; 0; 0	1; 0; 0; 2; 2; 0; 0; 0; 0
alr5287	0.696293	1	FAULT	FAULT	1.08981	0.52318	0.7921	0.219831	0.448995	2.34479	0; 1; 1; 2; 0; 2; 1; 0; 1	0; 1; 1; 2; 0; 2; 1; 0; 1	0; 1; 1; 2; 0; 2; 1; 0; 1	1	By matching; By matching; By MS/MS; By MS/MS; By matching; By MS/MS; By matching; By matching; By MS/MS	0; 5.1; 5.1; 13.2; 0; 13.2; 8.1; 0; 8.1	0; 39733; 0; 20554; 0; 40331; 9290; 0; 0	0; 0; 0; 7820.6; 0; 12746; 0; 0; 0	0; 0; 1; 4; 0; 1; 0; 0; 1	2; 1; 1; 0; 2; 1; 1; 2; 1	2; 1; 1; 0; 2; 1; 1; 2; 1	2; 1; 1; 0; 2; 1; 1; 2; 1	1	By matching; By MS/MS; By MS/MS; By matching; By MS/MS; By matching; By matching; By matching; By matching	13.2; 8.1; 8.1; 0; 13.2; 8.1; 8.1; 13.2; 5.1	8757.7; 0; 5789.6; 0; 11136; 8062.9; 1296; 20538; 23263	7563.2; 0; 0; 0; 7557.7; 0; 0; 13285; 0	0; 2; 2; 0; 3; 0; 0; 0; 0
[truncated: 1,083 more rows]
